# Supplementary material for: Membrane charge and lipid packing determine polymyxin-induced membrane damage
Source: Commun Biol. 2019 Feb 18;2:67. doi: 10.1038/s42003-019-0297-6 (PMC6379423; doi:10.1038/s42003-019-0297-6)
Supplement: Supplementary file 3 — Supplementary Data 1 [file 42003_2019_297_MOESM3_ESM.xlsx]

## Sheet: Sheet1
Desription of Additional Supplementary Files
Sheet Name	CV_Electrochemistry
Description	Cyclic voltammogram of POPS- and DMPS-enriched membranes with imbedded PmB over Time
Sheet Name	ChargeTransfer
Description	Averaged Calculated Charge Transferred frm CV curves
Sheet Name	FluorescenceLeakage
Description	Measured fluorescence values from ANTS/DPX vesicle leakage studies for POPC, POPC/POPS, and POPC/DMPS									v

## Sheet: CV_Electrochemistry
DMPS 20%		CV Curve							POPS 20%		CV Curve
Voltage	0 min	2.5 min	5 min	10 min	15 min	20 min	Au		Voltage	0 min	2.5 min	5 min	10 min	Au
0	13.3	10.9	8.72	7.13	6.29	5.88	37.5		0	31.6	42.8	45.3	47.5	37.5
0.001	11.6	9.44	7.31	5.83	5.04	4.65	36.8		0.001	30.3	41.3	43.8	46.1	36.8
0.002	10.8	8.65	6.58	5.17	4.42	4.05	36.2		0.002	29.2	40	42.6	44.9	36.2
0.003	10.4	8.26	6.21	4.84	4.1	3.74	35.7		0.003	28.2	39	41.6	43.8	35.7
0.004	10.2	7.99	5.96	4.61	3.89	3.53	35.3		0.004	27.5	38.1	40.8	43.1	35.3
0.005	9.97	7.8	5.78	4.44	3.72	3.38	35		0.005	27	37.5	40.1	42.4	35
0.006	9.8	7.63	5.63	4.3	3.59	3.25	34.7		0.006	26.4	36.9	39.6	41.9	34.7
0.007	9.64	7.47	5.48	4.17	3.46	3.13	34.5		0.007	26	36.3	39	41.3	34.5
0.008	9.51	7.36	5.37	4.07	3.37	3.04	34.2		0.008	25.5	35.7	38.5	40.8	34.2
0.009	9.37	7.22	5.26	3.96	3.27	2.95	33.9		0.009	25	35.2	38	40.3	33.9
0.01	9.24	7.12	5.16	3.87	3.18	2.86	33.7		0.01	24.6	34.7	37.5	39.9	33.7
0.011	9.13	7.02	5.07	3.79	3.11	2.79	33.4		0.011	24.2	34.2	37.1	39.4	33.4
0.012	9	6.91	4.97	3.69	3.02	2.71	33.2		0.012	23.8	33.8	36.6	39	33.2
0.013	8.9	6.82	4.9	3.62	2.95	2.64	33		0.013	23.5	33.3	36.2	38.5	33
0.014	8.79	6.72	4.81	3.55	2.88	2.57	32.7		0.014	23.1	32.9	35.8	38.1	32.7
0.015	8.69	6.64	4.74	3.48	2.82	2.5	32.5		0.015	22.8	32.5	35.4	37.7	32.5
0.016	8.6	6.56	4.67	3.42	2.76	2.45	32.3		0.016	22.5	32.1	35	37.3	32.3
0.017	8.49	6.47	4.59	3.34	2.69	2.38	32.1		0.017	22.1	31.7	34.7	37	32.1
0.018	8.41	6.4	4.53	3.29	2.64	2.33	31.9		0.018	21.8	31.3	34.3	36.6	31.9
0.019	8.31	6.31	4.46	3.22	2.58	2.28	31.7		0.019	21.5	31	33.9	36.2	31.7
0.02	8.22	6.23	4.39	3.17	2.52	2.22	31.5		0.02	21.2	30.6	33.6	35.9	31.5
0.021	8.14	6.17	4.34	3.12	2.48	2.18	31.3		0.021	20.9	30.2	33.2	35.5	31.3
0.022	8.04	6.09	4.27	3.06	2.42	2.12	31.1		0.022	20.7	29.9	32.9	35.2	31.1
0.023	7.97	6.02	4.21	3.01	2.37	2.07	30.9		0.023	20.4	29.6	32.6	34.9	30.9
0.024	7.88	5.95	4.15	2.96	2.32	2.03	30.7		0.024	20.1	29.2	32.2	34.5	30.7
0.025	7.8	5.88	4.09	2.9	2.27	1.98	30.5		0.025	19.9	28.9	31.9	34.2	30.5
0.026	7.72	5.82	4.04	2.86	2.23	1.94	30.3		0.026	19.6	28.6	31.6	33.9	30.3
0.027	7.64	5.74	3.98	2.8	2.18	1.89	30.1		0.027	19.3	28.3	31.3	33.6	30.1
0.028	7.56	5.68	3.93	2.76	2.14	1.85	29.9		0.028	19.1	28	31	33.3	29.9
0.029	7.48	5.62	3.88	2.71	2.1	1.81	29.7		0.029	18.9	27.7	30.7	33	29.7
0.03	7.4	5.56	3.82	2.67	2.05	1.77	29.6		0.03	18.6	27.4	30.4	32.7	29.6
0.031	7.33	5.49	3.78	2.63	2.02	1.73	29.4		0.031	18.4	27.1	30.1	32.4	29.4
0.032	7.25	5.42	3.72	2.57	1.96	1.69	29.2		0.032	18.1	26.8	29.8	32.1	29.2
0.033	7.18	5.37	3.67	2.53	1.93	1.65	29		0.033	17.9	26.5	29.5	31.8	29
0.034	7.11	5.31	3.62	2.49	1.89	1.61	28.9		0.034	17.7	26.2	29.3	31.5	28.9
0.035	7.04	5.25	3.57	2.44	1.85	1.57	28.7		0.035	17.5	25.9	29	31.2	28.7
0.036	6.98	5.19	3.53	2.41	1.82	1.54	28.5		0.036	17.2	25.7	28.7	30.9	28.5
0.037	6.9	5.13	3.48	2.36	1.77	1.49	28.3		0.037	17	25.4	28.5	30.7	28.3
0.038	6.83	5.07	3.43	2.32	1.73	1.46	28.2		0.038	16.8	25.1	28.2	30.4	28.2
0.039	6.75	5.01	3.38	2.28	1.69	1.42	28		0.039	16.6	24.9	27.9	30.1	28
0.04	6.69	4.96	3.33	2.24	1.66	1.39	27.8		0.04	16.4	24.6	27.7	29.9	27.8
0.041	6.63	4.9	3.29	2.2	1.63	1.36	27.7		0.041	16.2	24.3	27.4	29.6	27.7
0.042	6.56	4.85	3.24	2.16	1.58	1.32	27.5		0.042	16	24.1	27.1	29.3	27.5
0.043	6.49	4.8	3.2	2.13	1.55	1.28	27.3		0.043	15.8	23.8	26.9	29.1	27.3
0.044	6.42	4.73	3.15	2.08	1.51	1.25	27.2		0.044	15.6	23.6	26.6	28.8	27.2
0.045	6.35	4.68	3.1	2.04	1.47	1.21	27		0.045	15.4	23.3	26.4	28.6	27
0.046	6.29	4.62	3.07	2.01	1.44	1.18	26.8		0.046	15.2	23.1	26.1	28.3	26.8
0.047	6.22	4.57	3.02	1.96	1.4	1.14	26.6		0.047	15	22.8	25.9	28.1	26.6
0.048	6.16	4.52	2.98	1.93	1.37	1.11	26.5		0.048	14.8	22.6	25.6	27.8	26.5
0.049	6.09	4.46	2.93	1.89	1.34	1.08	26.3		0.049	14.6	22.3	25.4	27.6	26.3
0.05	6.02	4.41	2.89	1.86	1.3	1.04	26.1		0.05	14.4	22.1	25.2	27.3	26.1
0.051	5.96	4.35	2.85	1.82	1.27	1.01	26		0.051	14.2	21.9	24.9	27.1	26
0.052	5.89	4.29	2.79	1.77	1.23	0.969	25.8		0.052	14	21.6	24.7	26.8	25.8
0.053	5.84	4.25	2.76	1.75	1.2	0.947	25.6		0.053	13.8	21.4	24.4	26.6	25.6
0.054	5.76	4.19	2.72	1.71	1.16	0.913	25.5		0.054	13.7	21.2	24.2	26.3	25.5
0.055	5.7	4.14	2.67	1.67	1.12	0.879	25.3		0.055	13.5	20.9	24	26.1	25.3
0.056	5.64	4.09	2.64	1.64	1.1	0.857	25.1		0.056	13.3	20.7	23.7	25.8	25.1
0.057	5.57	4.03	2.58	1.59	1.06	0.816	25		0.057	13.1	20.5	23.5	25.6	25
0.058	5.51	3.98	2.54	1.56	1.03	0.788	24.8		0.058	12.9	20.2	23.2	25.4	24.8
0.059	5.44	3.92	2.5	1.52	0.994	0.757	24.6		0.059	12.8	20	23	25.1	24.6
0.06	5.37	3.87	2.45	1.48	0.956	0.72	24.4		0.06	12.6	19.8	22.8	24.9	24.4
0.061	5.32	3.82	2.42	1.45	0.932	0.7	24.3		0.061	12.4	19.6	22.5	24.6	24.3
0.062	5.25	3.76	2.37	1.41	0.89	0.66	24.1		0.062	12.2	19.3	22.3	24.4	24.1
0.063	5.19	3.72	2.33	1.38	0.862	0.633	23.9		0.063	12	19.1	22.1	24.1	23.9
0.064	5.11	3.65	2.28	1.33	0.827	0.599	23.7		0.064	11.9	18.9	21.9	23.9	23.7
0.065	5.05	3.6	2.23	1.3	0.79	0.561	23.5		0.065	11.7	18.7	21.6	23.7	23.5
0.066	5	3.55	2.2	1.27	0.769	0.545	23.4		0.066	11.5	18.4	21.4	23.4	23.4
0.067	4.92	3.49	2.15	1.22	0.728	0.504	23.2		0.067	11.3	18.2	21.2	23.2	23.2
0.068	4.86	3.44	2.11	1.19	0.695	0.476	23		0.068	11.2	18	20.9	23	23
0.069	4.8	3.38	2.06	1.15	0.666	0.447	22.8		0.069	11	17.8	20.7	22.7	22.8
0.07	4.72	3.33	2.01	1.11	0.625	0.41	22.6		0.07	10.8	17.5	20.5	22.5	22.6
0.071	4.66	3.27	1.97	1.07	0.597	0.384	22.4		0.071	10.6	17.3	20.2	22.2	22.4
0.072	4.59	3.21	1.92	1.03	0.563	0.348	22.2		0.072	10.5	17.1	20	22	22.2
0.073	4.53	3.17	1.88	0.998	0.531	0.317	22		0.073	10.3	16.9	19.8	21.8	22
0.074	4.46	3.1	1.83	0.956	0.495	0.285	21.8		0.074	10.1	16.6	19.5	21.5	21.8
0.075	4.39	3.05	1.78	0.917	0.459	0.251	21.6		0.075	9.92	16.4	19.3	21.3	21.6
0.076	4.32	2.99	1.74	0.882	0.431	0.226	21.4		0.076	9.75	16.2	19.1	21	21.4
0.077	4.25	2.93	1.69	0.84	0.39	0.189	21.2		0.077	9.57	16	18.8	20.8	21.2
0.078	4.19	2.88	1.65	0.807	0.359	0.159	21		0.078	9.39	15.8	18.6	20.5	21
0.079	4.12	2.82	1.6	0.763	0.323	0.128	20.8		0.079	9.21	15.5	18.4	20.3	20.8
0.08	4.05	2.76	1.55	0.725	0.285	0.0906	20.6		0.08	9.03	15.3	18.1	20.1	20.6
0.081	3.98	2.7	1.5	0.685	0.258	0.0612	20.4		0.081	8.85	15.1	17.9	19.8	20.4
0.082	3.9	2.64	1.45	0.643	0.217	0.0251	20.1		0.082	8.67	14.9	17.6	19.6	20.1
0.083	3.83	2.58	1.4	0.607	0.18	-0.0074	19.9		0.083	8.49	14.6	17.4	19.3	19.9
0.084	3.75	2.51	1.34	0.556	0.142	-0.043	19.7		0.084	8.31	14.4	17.1	19	19.7
0.085	3.68	2.45	1.29	0.522	0.108	-0.0769	19.4		0.085	8.13	14.2	16.9	18.8	19.4
0.086	3.61	2.39	1.25	0.484	0.0734	-0.106	19.2		0.086	7.95	13.9	16.6	18.5	19.2
0.087	3.52	2.32	1.19	0.433	0.0295	-0.148	19		0.087	7.76	13.7	16.4	18.3	19
0.088	3.46	2.26	1.13	0.398	-0.000315	-0.179	18.7		0.088	7.58	13.5	16.1	18	18.7
0.089	3.37	2.19	1.08	0.346	-0.0429	-0.218	18.5		0.089	7.4	13.2	15.9	17.7	18.5
0.09	3.29	2.12	1.02	0.3	-0.0863	-0.258	18.2		0.09	7.21	13	15.6	17.5	18.2
0.091	3.23	2.06	0.974	0.265	-0.115	-0.284	18		0.091	7.03	12.8	15.4	17.2	18
0.092	3.14	1.99	0.908	0.214	-0.163	-0.328	17.7		0.092	6.84	12.6	15.1	16.9	17.7
0.093	3.07	1.93	0.858	0.177	-0.196	-0.359	17.4		0.093	6.65	12.3	14.9	16.7	17.4
0.094	2.98	1.85	0.798	0.124	-0.24	-0.402	17.1		0.094	6.46	12.1	14.6	16.4	17.1
0.095	2.9	1.78	0.737	0.0771	-0.283	-0.441	16.8		0.095	6.27	11.8	14.3	16.1	16.8
0.096	2.82	1.71	0.685	0.0351	-0.32	-0.471	16.6		0.096	6.08	11.6	14	15.8	16.6
0.097	2.72	1.63	0.617	-0.02	-0.368	-0.52	16.3		0.097	5.88	11.4	13.8	15.5	16.3
0.098	2.65	1.57	0.565	-0.0585	-0.404	-0.551	16		0.098	5.69	11.1	13.5	15.2	16
0.099	2.54	1.48	0.5	-0.116	-0.449	-0.59	15.7		0.099	5.49	10.9	13.2	15	15.7
0.1	2.45	1.4	0.434	-0.166	-0.498	-0.636	15.3		0.1	5.29	10.6	13	14.7	15.3
0.101	2.38	1.33	0.381	-0.209	-0.53	-0.667	15		0.101	5.09	10.4	12.7	14.4	15
0.102	2.27	1.24	0.305	-0.275	-0.585	-0.72	14.7		0.102	4.88	10.1	12.4	14.1	14.7
0.103	2.18	1.16	0.238	-0.321	-0.632	-0.76	14.4		0.103	4.68	9.83	12.1	13.7	14.4
0.104	2.08	1.08	0.176	-0.374	-0.675	-0.795	14		0.104	4.47	9.57	11.8	13.4	14
0.105	1.98	0.995	0.107	-0.429	-0.721	-0.839	13.7		0.105	4.27	9.31	11.5	13.1	13.7
0.106	1.89	0.911	0.048	-0.475	-0.758	-0.873	13.3		0.106	4.06	9.04	11.2	12.8	13.3
0.107	1.79	0.822	-0.0275	-0.538	-0.811	-0.924	13		0.107	3.85	8.77	10.9	12.5	13
0.108	1.69	0.746	-0.0949	-0.586	-0.856	-0.967	12.6		0.108	3.63	8.5	10.6	12.2	12.6
0.109	1.58	0.643	-0.171	-0.649	-0.909	-1.02	12.2		0.109	3.42	8.22	10.3	11.8	12.2
0.11	1.47	0.559	-0.248	-0.706	-0.965	-1.07	11.8		0.11	3.2	7.95	9.95	11.5	11.8
0.111	1.37	0.471	-0.311	-0.758	-1.01	-1.1	11.4		0.111	2.98	7.67	9.62	11.2	11.4
0.112	1.25	0.373	-0.396	-0.821	-1.06	-1.15	11		0.112	2.76	7.39	9.29	10.8	11
0.113	1.14	0.285	-0.467	-0.875	-1.11	-1.2	10.6		0.113	2.53	7.11	8.95	10.5	10.6
0.114	1.03	0.184	-0.546	-0.943	-1.17	-1.25	10.2		0.114	2.3	6.82	8.61	10.1	10.2
0.115	0.909	0.0871	-0.631	-1.01	-1.22	-1.3	9.73		0.115	2.07	6.52	8.27	9.74	9.73
0.116	0.792	-0.0153	-0.705	-1.07	-1.28	-1.35	9.28		0.116	1.83	6.23	7.92	9.36	9.28
0.117	0.672	-0.115	-0.785	-1.13	-1.33	-1.4	8.82		0.117	1.6	5.93	7.57	8.99	8.82
0.118	0.562	-0.209	-0.866	-1.2	-1.39	-1.45	8.35		0.118	1.35	5.63	7.21	8.6	8.35
0.119	0.428	-0.322	-0.953	-1.27	-1.45	-1.5	7.87		0.119	1.11	5.32	6.85	8.22	7.87
0.12	0.306	-0.425	-1.04	-1.33	-1.51	-1.56	7.38		0.12	0.86	5.01	6.48	7.82	7.38
0.121	0.177	-0.533	-1.12	-1.4	-1.56	-1.61	6.88		0.121	0.609	4.7	6.11	7.43	6.88
0.122	0.0388	-0.649	-1.22	-1.48	-1.63	-1.67	6.37		0.122	0.355	4.38	5.72	7.02	6.37
0.123	-0.0786	-0.748	-1.3	-1.54	-1.68	-1.72	5.85		0.123	0.0998	4.06	5.34	6.61	5.85
0.124	-0.224	-0.868	-1.4	-1.61	-1.75	-1.78	5.31		0.124	-0.158	3.73	4.94	6.19	5.31
0.125	-0.359	-0.978	-1.5	-1.69	-1.81	-1.84	4.77		0.125	-0.419	3.4	4.54	5.76	4.77
0.126	-0.497	-1.1	-1.58	-1.76	-1.87	-1.89	4.21		0.126	-0.683	3.07	4.14	5.33	4.21
0.127	-0.642	-1.22	-1.68	-1.84	-1.94	-1.95	3.64		0.127	-0.951	2.73	3.73	4.89	3.64
0.128	-0.773	-1.33	-1.78	-1.91	-2	-2.01	3.05		0.128	-1.22	2.39	3.31	4.44	3.05
0.129	-0.929	-1.47	-1.88	-1.99	-2.07	-2.07	2.45		0.129	-1.5	2.04	2.89	3.98	2.45
0.13	-1.07	-1.58	-1.98	-2.06	-2.13	-2.13	1.84		0.13	-1.78	1.69	2.46	3.52	1.84
0.131	-1.23	-1.71	-2.07	-2.14	-2.19	-2.18	1.21		0.131	-2.06	1.33	2.02	3.05	1.21
0.132	-1.39	-1.85	-2.19	-2.23	-2.27	-2.26	0.572		0.132	-2.34	0.959	1.57	2.57	0.572
0.133	-1.53	-1.96	-2.29	-2.3	-2.34	-2.31	-0.0825		0.133	-2.63	0.589	1.11	2.08	-0.0825
0.134	-1.71	-2.11	-2.4	-2.4	-2.41	-2.38	-0.749		0.134	-2.92	0.214	0.643	1.58	-0.749
0.135	-1.87	-2.24	-2.52	-2.48	-2.49	-2.45	-1.43		0.135	-3.22	-0.163	0.173	1.08	-1.43
0.136	-2.03	-2.38	-2.61	-2.56	-2.55	-2.51	-2.12		0.136	-3.52	-0.544	-0.302	0.56	-2.12
0.137	-2.2	-2.52	-2.73	-2.65	-2.64	-2.58	-2.82		0.137	-3.82	-0.929	-0.784	0.0376	-2.82
0.138	-2.36	-2.66	-2.83	-2.73	-2.71	-2.65	-3.54		0.138	-4.14	-1.32	-1.28	-0.492	-3.54
0.139	-2.55	-2.8	-2.94	-2.82	-2.78	-2.72	-4.28		0.139	-4.45	-1.72	-1.77	-1.03	-4.28
0.14	-2.72	-2.94	-3.06	-2.9	-2.85	-2.78	-5.03		0.14	-4.77	-2.12	-2.28	-1.58	-5.03
0.141	-2.89	-3.09	-3.17	-2.99	-2.92	-2.84	-5.8		0.141	-5.09	-2.53	-2.8	-2.13	-5.8
0.142	-3.08	-3.24	-3.3	-3.08	-3.01	-2.91	-6.59		0.142	-5.42	-2.94	-3.32	-2.7	-6.59
0.143	-3.25	-3.38	-3.41	-3.17	-3.08	-2.98	-7.39		0.143	-5.75	-3.36	-3.84	-3.27	-7.39
0.144	-3.45	-3.54	-3.54	-3.27	-3.16	-3.05	-8.2		0.144	-6.09	-3.78	-4.38	-3.85	-8.2
0.145	-3.64	-3.69	-3.66	-3.36	-3.24	-3.13	-9.03		0.145	-6.43	-4.21	-4.93	-4.44	-9.03
0.146	-3.83	-3.85	-3.78	-3.45	-3.32	-3.19	-9.87		0.146	-6.78	-4.65	-5.48	-5.04	-9.87
0.147	-4.03	-4.01	-3.92	-3.56	-3.41	-3.28	-10.7		0.147	-7.13	-5.09	-6.05	-5.66	-10.7
0.148	-4.22	-4.17	-4.04	-3.65	-3.49	-3.35	-11.6		0.148	-7.49	-5.54	-6.63	-6.29	-11.6
0.149	-4.43	-4.34	-4.17	-3.75	-3.57	-3.42	-12.5		0.149	-7.85	-5.99	-7.22	-6.92	-12.5
0.15	-4.64	-4.5	-4.3	-3.85	-3.66	-3.51	-13.4		0.15	-8.21	-6.46	-7.81	-7.56	-13.4
0.151	-4.84	-4.67	-4.43	-3.94	-3.74	-3.57	-14.3		0.151	-8.58	-6.93	-8.41	-8.21	-14.3
0.152	-5.06	-4.84	-4.57	-4.05	-3.83	-3.66	-15.3		0.152	-8.95	-7.4	-9.01	-8.88	-15.3
0.153	-5.26	-5	-4.7	-4.15	-3.92	-3.73	-16.2		0.153	-9.33	-7.88	-9.63	-9.55	-16.2
0.154	-5.5	-5.19	-4.84	-4.26	-4.01	-3.82	-17.2		0.154	-9.71	-8.37	-10.3	-10.2	-17.2
0.155	-5.71	-5.35	-4.97	-4.36	-4.1	-3.89	-18.1		0.155	-10.1	-8.86	-10.9	-10.9	-18.1
0.156	-5.92	-5.53	-5.1	-4.46	-4.18	-3.96	-19.1		0.156	-10.5	-9.35	-11.5	-11.6	-19.1
0.157	-6.15	-5.71	-5.25	-4.57	-4.27	-4.05	-20.1		0.157	-10.9	-9.85	-12.2	-12.3	-20.1
0.158	-6.38	-5.88	-5.38	-4.67	-4.36	-4.13	-21.1		0.158	-11.3	-10.4	-12.8	-13	-21.1
0.159	-6.62	-6.07	-5.52	-4.78	-4.46	-4.21	-22.2		0.159	-11.7	-10.9	-13.5	-13.8	-22.2
0.16	-6.86	-6.25	-5.67	-4.89	-4.55	-4.3	-23.2		0.16	-12.1	-11.4	-14.2	-14.5	-23.2
0.161	-7.09	-6.44	-5.81	-4.99	-4.63	-4.37	-24.3		0.161	-12.5	-11.9	-14.9	-15.3	-24.3
0.162	-7.33	-6.63	-5.95	-5.1	-4.73	-4.46	-25.4		0.162	-12.9	-12.4	-15.6	-16	-25.4
0.163	-7.56	-6.8	-6.09	-5.2	-4.81	-4.54	-26.5		0.163	-13.3	-13	-16.3	-16.8	-26.5
0.164	-7.82	-7	-6.24	-5.32	-4.91	-4.62	-27.6		0.164	-13.8	-13.5	-17	-17.6	-27.6
0.165	-8.06	-7.19	-6.39	-5.43	-5	-4.71	-28.7		0.165	-14.2	-14.1	-17.7	-18.3	-28.7
0.166	-8.32	-7.38	-6.53	-5.53	-5.1	-4.78	-29.8		0.166	-14.6	-14.6	-18.4	-19.1	-29.8
0.167	-8.58	-7.58	-6.7	-5.66	-5.2	-4.88	-30.9		0.167	-15.1	-15.2	-19.2	-19.9	-30.9
0.168	-8.81	-7.76	-6.84	-5.75	-5.28	-4.95	-32.1		0.168	-15.5	-15.8	-19.9	-20.7	-32.1
0.169	-9.08	-7.96	-6.99	-5.87	-5.38	-5.04	-33.2		0.169	-15.9	-16.3	-20.6	-21.6	-33.2
0.17	-9.33	-8.15	-7.14	-5.98	-5.47	-5.13	-34.4		0.17	-16.4	-16.9	-21.4	-22.4	-34.4
0.171	-9.59	-8.35	-7.28	-6.09	-5.56	-5.2	-35.6		0.171	-16.8	-17.5	-22.2	-23.2	-35.6
0.172	-9.86	-8.56	-7.44	-6.21	-5.67	-5.29	-36.8		0.172	-17.3	-18	-22.9	-24.1	-36.8
0.173	-10.1	-8.74	-7.58	-6.31	-5.76	-5.38	-38		0.173	-17.8	-18.6	-23.7	-24.9	-38
0.174	-10.4	-8.95	-7.74	-6.43	-5.85	-5.46	-39.2		0.174	-18.2	-19.2	-24.5	-25.8	-39.2
0.175	-10.7	-9.14	-7.88	-6.54	-5.95	-5.55	-40.4		0.175	-18.7	-19.8	-25.3	-26.6	-40.4
0.176	-10.9	-9.35	-8.03	-6.65	-6.04	-5.62	-41.6		0.176	-19.1	-20.4	-26.1	-27.5	-41.6
0.177	-11.2	-9.55	-8.19	-6.78	-6.14	-5.72	-42.8		0.177	-19.6	-21	-26.9	-28.4	-42.8
0.178	-11.5	-9.74	-8.33	-6.88	-6.23	-5.8	-44		0.178	-20.1	-21.6	-27.7	-29.3	-44
0.179	-11.8	-9.96	-8.49	-6.99	-6.33	-5.88	-45.3		0.179	-20.5	-22.2	-28.5	-30.2	-45.3
0.18	-12.1	-10.2	-8.64	-7.11	-6.42	-5.97	-46.5		0.18	-21	-22.9	-29.3	-31.1	-46.5
0.181	-12.3	-10.4	-8.77	-7.21	-6.5	-6.04	-47.8		0.181	-21.5	-23.5	-30.1	-31.9	-47.8
0.182	-12.6	-10.6	-8.93	-7.33	-6.61	-6.14	-49		0.182	-22	-24.1	-31	-32.8	-49
0.183	-12.9	-10.8	-9.08	-7.43	-6.71	-6.22	-50.2		0.183	-22.5	-24.7	-31.8	-33.8	-50.2
0.184	-13.2	-11	-9.23	-7.55	-6.8	-6.3	-51.5		0.184	-23	-25.3	-32.6	-34.7	-51.5
0.185	-13.5	-11.2	-9.38	-7.66	-6.9	-6.39	-52.7		0.185	-23.4	-26	-33.5	-35.6	-52.7
0.186	-13.8	-11.4	-9.52	-7.76	-6.98	-6.46	-54		0.186	-23.9	-26.6	-34.3	-36.5	-54
0.187	-14.1	-11.6	-9.68	-7.88	-7.08	-6.55	-55.2		0.187	-24.4	-27.3	-35.1	-37.4	-55.2
0.188	-14.3	-11.8	-9.82	-7.97	-7.17	-6.63	-56.5		0.188	-24.9	-27.9	-36	-38.3	-56.5
0.189	-14.6	-12	-9.97	-8.09	-7.26	-6.72	-57.7		0.189	-25.4	-28.5	-36.8	-39.3	-57.7
0.19	-14.9	-12.2	-10.1	-8.2	-7.36	-6.8	-59		0.19	-25.9	-29.2	-37.7	-40.2	-59
0.191	-15.2	-12.4	-10.3	-8.3	-7.44	-6.87	-60.2		0.191	-26.4	-29.8	-38.5	-41.1	-60.2
0.192	-15.5	-12.6	-10.4	-8.41	-7.54	-6.96	-61.4		0.192	-26.9	-30.5	-39.4	-42	-61.4
0.193	-15.8	-12.8	-10.6	-8.51	-7.62	-7.04	-62.7		0.193	-27.4	-31.1	-40.2	-43	-62.7
0.194	-16.1	-13	-10.7	-8.61	-7.71	-7.12	-63.9		0.194	-27.9	-31.8	-41.1	-43.9	-63.9
0.195	-16.4	-13.2	-10.8	-8.71	-7.79	-7.19	-65.1		0.195	-28.4	-32.4	-41.9	-44.8	-65.1
0.196	-16.7	-13.4	-11	-8.81	-7.88	-7.27	-66.3		0.196	-28.8	-33	-42.8	-45.7	-66.3
0.197	-17	-13.6	-11.1	-8.92	-7.97	-7.35	-67.5		0.197	-29.3	-33.7	-43.6	-46.7	-67.5
0.198	-17.3	-13.8	-11.2	-9.01	-8.05	-7.42	-68.6		0.198	-29.8	-34.3	-44.4	-47.6	-68.6
0.199	-17.6	-14	-11.4	-9.12	-8.14	-7.5	-69.8		0.199	-30.3	-35	-45.3	-48.5	-69.8
0.2	-17.9	-14.2	-11.5	-9.22	-8.22	-7.57	-71		0.2	-30.8	-35.6	-46.1	-49.4	-71
0.201	-18.2	-14.4	-11.7	-9.31	-8.3	-7.64	-72.1		0.201	-31.3	-36.2	-47	-50.3	-72.1
0.202	-18.5	-14.6	-11.8	-9.42	-8.39	-7.72	-73.2		0.202	-31.8	-36.9	-47.8	-51.2	-73.2
0.203	-18.8	-14.8	-11.9	-9.5	-8.46	-7.79	-74.3		0.203	-32.2	-37.5	-48.6	-52.1	-74.3
0.204	-19.1	-15	-12.1	-9.6	-8.55	-7.86	-75.4		0.204	-32.7	-38.1	-49.4	-53	-75.4
0.205	-19.4	-15.2	-12.2	-9.71	-8.64	-7.95	-76.5		0.205	-33.2	-38.8	-50.3	-53.9	-76.5
0.206	-19.7	-15.4	-12.3	-9.8	-8.71	-8.01	-77.6		0.206	-33.7	-39.4	-51.1	-54.7	-77.6
0.207	-20	-15.5	-12.4	-9.89	-8.79	-8.08	-78.6		0.207	-34.1	-40	-51.9	-55.6	-78.6
0.208	-20.3	-15.7	-12.6	-9.97	-8.86	-8.14	-79.6		0.208	-34.6	-40.6	-52.6	-56.5	-79.6
0.209	-20.6	-15.9	-12.7	-10.1	-8.93	-8.21	-80.6		0.209	-35	-41.2	-53.4	-57.3	-80.6
0.21	-20.9	-16.1	-12.8	-10.1	-9.01	-8.28	-81.5		0.21	-35.5	-41.9	-54.2	-58.1	-81.5
0.211	-21.2	-16.3	-12.9	-10.2	-9.07	-8.34	-82.5		0.211	-35.9	-42.5	-55	-59	-82.5
0.212	-21.5	-16.4	-13	-10.3	-9.16	-8.42	-83.4		0.212	-36.4	-43	-55.7	-59.8	-83.4
0.213	-21.8	-16.6	-13.2	-10.4	-9.22	-8.47	-84.3		0.213	-36.8	-43.6	-56.5	-60.6	-84.3
0.214	-22.1	-16.8	-13.3	-10.5	-9.29	-8.54	-85.2		0.214	-37.2	-44.2	-57.2	-61.4	-85.2
0.215	-22.4	-16.9	-13.4	-10.6	-9.36	-8.6	-86		0.215	-37.7	-44.8	-57.9	-62.2	-86
0.216	-22.6	-17.1	-13.5	-10.6	-9.43	-8.65	-86.8		0.216	-38.1	-45.4	-58.7	-62.9	-86.8
0.217	-22.9	-17.3	-13.6	-10.7	-9.5	-8.72	-87.6		0.217	-38.5	-45.9	-59.4	-63.7	-87.6
0.218	-23.2	-17.4	-13.7	-10.8	-9.57	-8.78	-88.4		0.218	-38.9	-46.5	-60.1	-64.4	-88.4
0.219	-23.5	-17.6	-13.8	-10.9	-9.63	-8.84	-89.1		0.219	-39.3	-47.1	-60.7	-65.1	-89.1
0.22	-23.8	-17.8	-13.9	-11	-9.7	-8.9	-89.8		0.22	-39.7	-47.6	-61.4	-65.9	-89.8
0.221	-24	-17.9	-14	-11	-9.75	-8.94	-90.5		0.221	-40.1	-48.1	-62.1	-66.5	-90.5
0.222	-24.3	-18.1	-14.1	-11.1	-9.82	-9.01	-91.1		0.222	-40.5	-48.7	-62.7	-67.2	-91.1
0.223	-24.6	-18.2	-14.2	-11.2	-9.88	-9.06	-91.8		0.223	-40.9	-49.2	-63.3	-67.9	-91.8
0.224	-24.9	-18.4	-14.3	-11.3	-9.95	-9.12	-92.3		0.224	-41.2	-49.7	-64	-68.5	-92.3
0.225	-25.1	-18.5	-14.4	-11.3	-10	-9.18	-92.9		0.225	-41.6	-50.2	-64.6	-69.2	-92.9
0.226	-25.4	-18.6	-14.5	-11.4	-10.1	-9.22	-93.4		0.226	-42	-50.7	-65.1	-69.8	-93.4
0.227	-25.6	-18.8	-14.6	-11.5	-10.1	-9.28	-93.9		0.227	-42.3	-51.2	-65.7	-70.4	-93.9
0.228	-25.9	-18.9	-14.7	-11.5	-10.2	-9.33	-94.4		0.228	-42.7	-51.6	-66.2	-71	-94.4
0.229	-26.1	-19	-14.8	-11.6	-10.2	-9.38	-94.8		0.229	-43	-52.1	-66.8	-71.5	-94.8
0.23	-26.4	-19.2	-14.9	-11.6	-10.3	-9.43	-95.2		0.23	-43.3	-52.6	-67.3	-72.1	-95.2
0.231	-26.6	-19.3	-14.9	-11.7	-10.3	-9.47	-95.5		0.231	-43.6	-53	-67.8	-72.6	-95.5
0.232	-26.9	-19.4	-15	-11.8	-10.4	-9.52	-95.9		0.232	-43.9	-53.5	-68.3	-73.1	-95.9
0.233	-27.1	-19.5	-15.1	-11.8	-10.4	-9.57	-96.1		0.233	-44.2	-53.9	-68.8	-73.6	-96.1
0.234	-27.3	-19.6	-15.2	-11.9	-10.5	-9.61	-96.4		0.234	-44.5	-54.3	-69.2	-74.1	-96.4
0.235	-27.5	-19.8	-15.2	-11.9	-10.5	-9.66	-96.6		0.235	-44.8	-54.7	-69.7	-74.5	-96.6
0.236	-27.8	-19.9	-15.3	-12	-10.6	-9.7	-96.8		0.236	-45.1	-55.1	-70.1	-74.9	-96.8
0.237	-28	-20	-15.4	-12	-10.6	-9.75	-97		0.237	-45.4	-55.5	-70.5	-75.4	-97
0.238	-28.2	-20.1	-15.5	-12.1	-10.7	-9.79	-97.1		0.238	-45.7	-55.9	-70.9	-75.8	-97.1
0.239	-28.4	-20.2	-15.5	-12.1	-10.7	-9.83	-97.2		0.239	-45.9	-56.2	-71.3	-76.1	-97.2
0.24	-28.6	-20.3	-15.6	-12.2	-10.8	-9.88	-97.3		0.24	-46.2	-56.6	-71.6	-76.5	-97.3
0.241	-28.8	-20.4	-15.6	-12.2	-10.8	-9.91	-97.3		0.241	-46.4	-57	-72	-76.8	-97.3
0.242	-29	-20.5	-15.7	-12.3	-10.9	-9.96	-97.4		0.242	-46.7	-57.3	-72.3	-77.2	-97.4
0.243	-29.2	-20.5	-15.8	-12.3	-10.9	-9.99	-97.3		0.243	-46.9	-57.6	-72.6	-77.5	-97.3
0.244	-29.4	-20.6	-15.8	-12.4	-10.9	-10	-97.3		0.244	-47.1	-57.9	-72.9	-77.8	-97.3
0.245	-29.5	-20.7	-15.9	-12.4	-11	-10.1	-97.2		0.245	-47.3	-58.2	-73.2	-78	-97.2
0.246	-29.7	-20.8	-15.9	-12.5	-11	-10.1	-97.1		0.246	-47.5	-58.5	-73.4	-78.3	-97.1
0.247	-29.8	-20.9	-16	-12.5	-11.1	-10.1	-97		0.247	-47.7	-58.8	-73.7	-78.5	-97
0.248	-30	-20.9	-16	-12.5	-11.1	-10.2	-96.9		0.248	-47.9	-59.1	-73.9	-78.7	-96.9
0.249	-30.1	-21	-16.1	-12.6	-11.1	-10.2	-96.7		0.249	-48.1	-59.3	-74.1	-78.9	-96.7
0.25	-30.3	-21.1	-16.1	-12.6	-11.2	-10.3	-96.5		0.25	-48.3	-59.6	-74.3	-79.1	-96.5
0.251	-30.4	-21.1	-16.2	-12.6	-11.2	-10.3	-96.3		0.251	-48.4	-59.8	-74.5	-79.3	-96.3
0.252	-30.5	-21.2	-16.2	-12.7	-11.2	-10.3	-96		0.252	-48.6	-60.1	-74.6	-79.4	-96
0.253	-30.7	-21.2	-16.2	-12.7	-11.3	-10.4	-95.8		0.253	-48.8	-60.3	-74.8	-79.5	-95.8
0.254	-30.8	-21.3	-16.3	-12.8	-11.3	-10.4	-95.5		0.254	-48.9	-60.5	-74.9	-79.7	-95.5
0.255	-30.9	-21.3	-16.3	-12.8	-11.3	-10.4	-95.2		0.255	-49.1	-60.7	-75.1	-79.8	-95.2
0.256	-31	-21.4	-16.3	-12.8	-11.3	-10.5	-94.9		0.256	-49.2	-60.9	-75.2	-79.8	-94.9
0.257	-31.1	-21.4	-16.4	-12.8	-11.4	-10.5	-94.6		0.257	-49.3	-61.1	-75.3	-79.9	-94.6
0.258	-31.1	-21.4	-16.4	-12.9	-11.4	-10.5	-94.2		0.258	-49.5	-61.3	-75.3	-80	-94.2
0.259	-31.2	-21.5	-16.4	-12.9	-11.4	-10.5	-93.9		0.259	-49.6	-61.5	-75.4	-80	-93.9
0.26	-31.3	-21.5	-16.5	-12.9	-11.5	-10.6	-93.5		0.26	-49.7	-61.6	-75.4	-80	-93.5
0.261	-31.3	-21.5	-16.5	-12.9	-11.5	-10.6	-93.1		0.261	-49.8	-61.8	-75.5	-80.1	-93.1
0.262	-31.4	-21.6	-16.5	-13	-11.5	-10.6	-92.7		0.262	-49.9	-61.9	-75.5	-80.1	-92.7
0.263	-31.4	-21.6	-16.5	-13	-11.5	-10.7	-92.3		0.263	-50	-62	-75.5	-80.1	-92.3
0.264	-31.4	-21.6	-16.6	-13	-11.6	-10.7	-91.8		0.264	-50.1	-62.2	-75.5	-80	-91.8
0.265	-31.5	-21.6	-16.6	-13	-11.6	-10.7	-91.4		0.265	-50.2	-62.3	-75.5	-80	-91.4
0.266	-31.5	-21.6	-16.6	-13.1	-11.6	-10.7	-91		0.266	-50.2	-62.4	-75.5	-80	-91
0.267	-31.5	-21.6	-16.6	-13.1	-11.6	-10.8	-90.5		0.267	-50.3	-62.5	-75.5	-79.9	-90.5
0.268	-31.5	-21.6	-16.6	-13.1	-11.6	-10.8	-90		0.268	-50.4	-62.6	-75.5	-79.8	-90
0.269	-31.5	-21.6	-16.7	-13.1	-11.7	-10.8	-89.6		0.269	-50.5	-62.7	-75.4	-79.8	-89.6
0.27	-31.4	-21.6	-16.7	-13.2	-11.7	-10.8	-89.1		0.27	-50.5	-62.8	-75.4	-79.7	-89.1
0.271	-31.4	-21.6	-16.7	-13.2	-11.7	-10.8	-88.6		0.271	-50.6	-62.8	-75.3	-79.6	-88.6
0.272	-31.4	-21.6	-16.7	-13.2	-11.7	-10.9	-88.1		0.272	-50.6	-62.9	-75.3	-79.5	-88.1
0.273	-31.3	-21.6	-16.7	-13.2	-11.8	-10.9	-87.7		0.273	-50.7	-63	-75.2	-79.4	-87.7
0.274	-31.3	-21.6	-16.7	-13.2	-11.8	-10.9	-87.2		0.274	-50.7	-63	-75.1	-79.3	-87.2
0.275	-31.2	-21.6	-16.7	-13.2	-11.8	-10.9	-86.7		0.275	-50.8	-63.1	-75	-79.2	-86.7
0.276	-31.2	-21.6	-16.7	-13.2	-11.8	-11	-86.2		0.276	-50.8	-63.1	-74.9	-79	-86.2
0.277	-31.1	-21.6	-16.7	-13.3	-11.8	-11	-85.7		0.277	-50.9	-63.1	-74.8	-78.9	-85.7
0.278	-31	-21.6	-16.7	-13.3	-11.8	-11	-85.2		0.278	-50.9	-63.2	-74.7	-78.8	-85.2
0.279	-30.9	-21.5	-16.7	-13.3	-11.9	-11	-84.7		0.279	-50.9	-63.2	-74.6	-78.6	-84.7
0.28	-30.8	-21.5	-16.7	-13.3	-11.9	-11.1	-84.2		0.28	-51	-63.2	-74.5	-78.5	-84.2
0.281	-30.7	-21.5	-16.7	-13.3	-11.9	-11.1	-83.7		0.281	-51	-63.2	-74.3	-78.3	-83.7
0.282	-30.6	-21.5	-16.7	-13.3	-11.9	-11.1	-83.2		0.282	-51	-63.2	-74.2	-78.2	-83.2
0.283	-30.5	-21.4	-16.7	-13.3	-11.9	-11.1	-82.7		0.283	-51	-63.2	-74.1	-78	-82.7
0.284	-30.4	-21.4	-16.7	-13.3	-11.9	-11.1	-82.2		0.284	-51	-63.2	-73.9	-77.8	-82.2
0.285	-30.2	-21.4	-16.7	-13.3	-12	-11.1	-81.7		0.285	-51	-63.2	-73.8	-77.6	-81.7
0.286	-30.1	-21.3	-16.7	-13.4	-12	-11.2	-81.2		0.286	-51.1	-63.2	-73.6	-77.5	-81.2
0.287	-29.9	-21.3	-16.7	-13.4	-12	-11.2	-80.7		0.287	-51.1	-63.2	-73.5	-77.3	-80.7
0.288	-29.8	-21.3	-16.7	-13.4	-12	-11.2	-80.3		0.288	-51.1	-63.2	-73.3	-77.1	-80.3
0.289	-29.7	-21.3	-16.7	-13.4	-12	-11.2	-79.8		0.289	-51.1	-63.2	-73.2	-76.9	-79.8
0.29	-29.5	-21.3	-16.7	-13.4	-12	-11.2	-79.3		0.29	-51.1	-63.2	-73	-76.7	-79.3
0.291	-29.4	-21.2	-16.7	-13.4	-12	-11.3	-78.8		0.291	-51.1	-63.1	-72.8	-76.5	-78.8
0.292	-29.2	-21.2	-16.7	-13.4	-12.1	-11.3	-78.4		0.292	-51.1	-63.1	-72.7	-76.3	-78.4
0.293	-29	-21.1	-16.7	-13.4	-12.1	-11.3	-77.9		0.293	-51.1	-63.1	-72.5	-76.2	-77.9
0.294	-28.9	-21.1	-16.7	-13.4	-12.1	-11.3	-77.4		0.294	-51.1	-63	-72.3	-76	-77.4
0.295	-28.7	-21	-16.6	-13.4	-12.1	-11.3	-77		0.295	-51.1	-63	-72.2	-75.8	-77
0.296	-28.6	-21	-16.6	-13.4	-12.1	-11.3	-76.5		0.296	-51.1	-62.9	-72	-75.6	-76.5
0.297	-28.4	-20.9	-16.6	-13.4	-12.1	-11.4	-76		0.297	-51	-62.9	-71.8	-75.4	-76
0.298	-28.3	-20.8	-16.6	-13.4	-12.1	-11.4	-75.6		0.298	-51	-62.9	-71.7	-75.2	-75.6
0.299	-28.1	-20.8	-16.6	-13.4	-12.1	-11.4	-75.2		0.299	-51	-62.8	-71.5	-75	-75.2
0.3	-27.9	-20.7	-16.6	-13.4	-12.2	-11.4	-74.7		0.3	-51	-62.8	-71.3	-74.8	-74.7
0.301	-27.8	-20.7	-16.6	-13.4	-12.2	-11.4	-74.3		0.301	-51	-62.7	-71.1	-74.6	-74.3
0.302	-27.6	-20.6	-16.5	-13.4	-12.2	-11.4	-73.9		0.302	-51	-62.6	-71	-74.4	-73.9
0.303	-27.5	-20.6	-16.5	-13.4	-12.2	-11.5	-73.4		0.303	-51	-62.6	-70.8	-74.2	-73.4
0.304	-27.3	-20.5	-16.5	-13.4	-12.2	-11.5	-73		0.304	-50.9	-62.5	-70.6	-74	-73
0.305	-27.2	-20.5	-16.5	-13.4	-12.2	-11.5	-72.6		0.305	-50.9	-62.5	-70.4	-73.8	-72.6
0.306	-27	-20.4	-16.5	-13.4	-12.2	-11.5	-72.2		0.306	-50.9	-62.4	-70.2	-73.6	-72.2
0.307	-26.9	-20.4	-16.5	-13.4	-12.2	-11.5	-71.8		0.307	-50.9	-62.3	-70.1	-73.4	-71.8
0.308	-26.7	-20.3	-16.4	-13.4	-12.2	-11.5	-71.4		0.308	-50.9	-62.3	-69.9	-73.2	-71.4
0.309	-26.6	-20.2	-16.4	-13.4	-12.3	-11.6	-71		0.309	-50.8	-62.2	-69.7	-73	-71
0.31	-26.5	-20.2	-16.4	-13.4	-12.3	-11.6	-70.6		0.31	-50.8	-62.1	-69.5	-72.8	-70.6
0.311	-26.3	-20.1	-16.4	-13.4	-12.3	-11.6	-70.2		0.311	-50.8	-62.1	-69.3	-72.6	-70.2
0.312	-26.2	-20.1	-16.4	-13.4	-12.3	-11.6	-69.8		0.312	-50.7	-62	-69.2	-72.4	-69.8
0.313	-26	-20	-16.3	-13.4	-12.3	-11.6	-69.5		0.313	-50.7	-61.9	-69	-72.2	-69.5
0.314	-25.9	-19.9	-16.3	-13.4	-12.3	-11.6	-69.1		0.314	-50.7	-61.8	-68.8	-72	-69.1
0.315	-25.8	-19.9	-16.3	-13.4	-12.3	-11.6	-68.7		0.315	-50.7	-61.8	-68.6	-71.8	-68.7
0.316	-25.6	-19.8	-16.3	-13.4	-12.3	-11.7	-68.3		0.316	-50.6	-61.7	-68.4	-71.6	-68.3
0.317	-25.5	-19.8	-16.3	-13.4	-12.3	-11.7	-68		0.317	-50.6	-61.6	-68.3	-71.4	-68
0.318	-25.4	-19.7	-16.2	-13.4	-12.3	-11.7	-67.6		0.318	-50.6	-61.5	-68.1	-71.2	-67.6
0.319	-25.3	-19.6	-16.2	-13.4	-12.3	-11.7	-67.3		0.319	-50.5	-61.4	-67.9	-71	-67.3
0.32	-25.2	-19.6	-16.2	-13.4	-12.4	-11.7	-67		0.32	-50.5	-61.4	-67.8	-70.8	-67
0.321	-25	-19.5	-16.2	-13.4	-12.4	-11.7	-66.6		0.321	-50.5	-61.3	-67.6	-70.6	-66.6
0.322	-24.9	-19.5	-16.1	-13.4	-12.4	-11.7	-66.3		0.322	-50.4	-61.2	-67.4	-70.4	-66.3
0.323	-24.8	-19.4	-16.1	-13.4	-12.4	-11.8	-66		0.323	-50.4	-61.1	-67.2	-70.3	-66
0.324	-24.7	-19.4	-16.1	-13.4	-12.4	-11.8	-65.6		0.324	-50.4	-61	-67.1	-70.1	-65.6
0.325	-24.6	-19.3	-16.1	-13.4	-12.4	-11.8	-65.3		0.325	-50.3	-60.9	-66.9	-69.9	-65.3
0.326	-24.5	-19.3	-16.1	-13.4	-12.4	-11.8	-65		0.326	-50.3	-60.9	-66.7	-69.7	-65
0.327	-24.4	-19.2	-16	-13.4	-12.4	-11.8	-64.7		0.327	-50.3	-60.8	-66.6	-69.5	-64.7
0.328	-24.3	-19.1	-16	-13.4	-12.4	-11.8	-64.4		0.328	-50.2	-60.7	-66.4	-69.3	-64.4
0.329	-24.2	-19.1	-16	-13.4	-12.4	-11.8	-64.1		0.329	-50.2	-60.6	-66.3	-69.2	-64.1
0.33	-24.1	-19	-16	-13.4	-12.5	-11.9	-63.8		0.33	-50.2	-60.5	-66.1	-69	-63.8
0.331	-24	-19	-16	-13.4	-12.5	-11.9	-63.5		0.331	-50.1	-60.4	-65.9	-68.8	-63.5
0.332	-23.9	-19	-15.9	-13.4	-12.5	-11.9	-63.2		0.332	-50.1	-60.3	-65.8	-68.6	-63.2
0.333	-23.8	-18.9	-15.9	-13.4	-12.5	-11.9	-62.9		0.333	-50.1	-60.3	-65.6	-68.5	-62.9
0.334	-23.7	-18.9	-15.9	-13.4	-12.5	-11.9	-62.6		0.334	-50	-60.2	-65.5	-68.3	-62.6
0.335	-23.6	-18.8	-15.9	-13.4	-12.5	-11.9	-62.3		0.335	-50	-60.1	-65.3	-68.1	-62.3
0.336	-23.5	-18.8	-15.9	-13.4	-12.5	-11.9	-62.1		0.336	-50	-60	-65.2	-67.9	-62.1
0.337	-23.5	-18.7	-15.8	-13.5	-12.5	-12	-61.8		0.337	-49.9	-59.9	-65	-67.8	-61.8
0.338	-23.4	-18.7	-15.8	-13.4	-12.5	-12	-61.5		0.338	-49.9	-59.8	-64.9	-67.6	-61.5
0.339	-23.3	-18.6	-15.8	-13.5	-12.5	-12	-61.2		0.339	-49.9	-59.7	-64.7	-67.5	-61.2
0.34	-23.2	-18.6	-15.8	-13.5	-12.6	-12	-61		0.34	-49.8	-59.6	-64.5	-67.3	-61
0.341	-23.1	-18.5	-15.8	-13.4	-12.6	-12	-60.7		0.341	-49.8	-59.6	-64.4	-67.1	-60.7
0.342	-23	-18.5	-15.8	-13.5	-12.6	-12	-60.5		0.342	-49.7	-59.5	-64.3	-67	-60.5
0.343	-23	-18.5	-15.7	-13.5	-12.6	-12	-60.2		0.343	-49.7	-59.4	-64.1	-66.8	-60.2
0.344	-22.9	-18.4	-15.7	-13.5	-12.6	-12.1	-60		0.344	-49.7	-59.3	-64	-66.7	-60
0.345	-22.8	-18.4	-15.7	-13.5	-12.6	-12.1	-59.7		0.345	-49.6	-59.2	-63.8	-66.5	-59.7
0.346	-22.7	-18.4	-15.7	-13.5	-12.6	-12.1	-59.5		0.346	-49.6	-59.1	-63.7	-66.3	-59.5
0.347	-22.7	-18.3	-15.7	-13.5	-12.6	-12.1	-59.2		0.347	-49.5	-59	-63.5	-66.2	-59.2
0.348	-22.6	-18.3	-15.7	-13.5	-12.6	-12.1	-59		0.348	-49.5	-58.9	-63.4	-66	-59
0.349	-22.5	-18.3	-15.7	-13.5	-12.6	-12.1	-58.8		0.349	-49.5	-58.9	-63.3	-65.9	-58.8
0.35	-22.4	-18.2	-15.6	-13.5	-12.6	-12.1	-58.5		0.35	-49.4	-58.8	-63.1	-65.7	-58.5
0.351	-22.4	-18.2	-15.6	-13.5	-12.7	-12.1	-58.3		0.351	-49.4	-58.7	-63	-65.6	-58.3
0.352	-22.3	-18.2	-15.6	-13.5	-12.7	-12.2	-58.1		0.352	-49.3	-58.6	-62.8	-65.5	-58.1
0.353	-22.2	-18.1	-15.6	-13.5	-12.7	-12.2	-57.9		0.353	-49.3	-58.5	-62.7	-65.3	-57.9
0.354	-22.2	-18.1	-15.6	-13.5	-12.7	-12.2	-57.6		0.354	-49.3	-58.4	-62.6	-65.2	-57.6
0.355	-22.1	-18.1	-15.6	-13.5	-12.7	-12.2	-57.4		0.355	-49.2	-58.3	-62.4	-65	-57.4
0.356	-22	-18	-15.6	-13.5	-12.7	-12.2	-57.2		0.356	-49.2	-58.2	-62.3	-64.9	-57.2
0.357	-22	-18	-15.6	-13.5	-12.7	-12.2	-57		0.357	-49.1	-58.2	-62.2	-64.7	-57
0.358	-21.9	-18	-15.5	-13.5	-12.7	-12.2	-56.8		0.358	-49.1	-58.1	-62	-64.6	-56.8
0.359	-21.9	-17.9	-15.5	-13.5	-12.7	-12.3	-56.6		0.359	-49.1	-58	-61.9	-64.5	-56.6
0.36	-21.8	-17.9	-15.5	-13.5	-12.7	-12.3	-56.4		0.36	-49	-57.9	-61.8	-64.3	-56.4
0.361	-21.7	-17.9	-15.5	-13.5	-12.7	-12.3	-56.2		0.361	-49	-57.8	-61.7	-64.2	-56.2
0.362	-21.7	-17.9	-15.5	-13.5	-12.8	-12.3	-56		0.362	-48.9	-57.7	-61.5	-64.1	-56
0.363	-21.6	-17.8	-15.5	-13.5	-12.8	-12.3	-55.8		0.363	-48.9	-57.6	-61.4	-63.9	-55.8
0.364	-21.6	-17.8	-15.5	-13.5	-12.8	-12.3	-55.6		0.364	-48.8	-57.5	-61.3	-63.8	-55.6
0.365	-21.5	-17.8	-15.5	-13.5	-12.8	-12.3	-55.4		0.365	-48.8	-57.4	-61.2	-63.7	-55.4
0.366	-21.5	-17.8	-15.5	-13.5	-12.8	-12.3	-55.2		0.366	-48.7	-57.4	-61	-63.5	-55.2
0.367	-21.4	-17.7	-15.5	-13.5	-12.8	-12.4	-55		0.367	-48.7	-57.3	-60.9	-63.4	-55
0.368	-21.4	-17.7	-15.4	-13.5	-12.8	-12.4	-54.8		0.368	-48.7	-57.2	-60.8	-63.3	-54.8
0.369	-21.3	-17.7	-15.4	-13.5	-12.8	-12.4	-54.6		0.369	-48.6	-57.1	-60.7	-63.1	-54.6
0.37	-21.2	-17.7	-15.4	-13.5	-12.8	-12.4	-54.5		0.37	-48.6	-57	-60.6	-63	-54.5
0.371	-21.2	-17.6	-15.4	-13.5	-12.8	-12.4	-54.3		0.371	-48.5	-56.9	-60.4	-62.9	-54.3
0.372	-21.2	-17.6	-15.4	-13.6	-12.9	-12.4	-54.1		0.372	-48.5	-56.8	-60.3	-62.8	-54.1
0.373	-21.1	-17.6	-15.4	-13.5	-12.9	-12.4	-53.9		0.373	-48.4	-56.8	-60.2	-62.6	-53.9
0.374	-21.1	-17.6	-15.4	-13.6	-12.9	-12.4	-53.7		0.374	-48.4	-56.7	-60.1	-62.5	-53.7
0.375	-21	-17.5	-15.4	-13.6	-12.9	-12.5	-53.6		0.375	-48.3	-56.6	-60	-62.4	-53.6
0.376	-21	-17.5	-15.4	-13.6	-12.9	-12.5	-53.4		0.376	-48.3	-56.5	-59.9	-62.3	-53.4
0.377	-20.9	-17.5	-15.4	-13.6	-12.9	-12.5	-53.2		0.377	-48.3	-56.4	-59.8	-62.2	-53.2
0.378	-20.9	-17.5	-15.4	-13.6	-12.9	-12.5	-53.1		0.378	-48.2	-56.3	-59.6	-62	-53.1
0.379	-20.8	-17.5	-15.4	-13.6	-12.9	-12.5	-52.9		0.379	-48.2	-56.2	-59.5	-61.9	-52.9
0.38	-20.8	-17.4	-15.4	-13.6	-12.9	-12.5	-52.7		0.38	-48.1	-56.2	-59.4	-61.8	-52.7
0.381	-20.7	-17.4	-15.4	-13.6	-12.9	-12.5	-52.6		0.381	-48.1	-56.1	-59.3	-61.7	-52.6
0.382	-20.7	-17.4	-15.4	-13.6	-13	-12.5	-52.4		0.382	-48	-56	-59.2	-61.6	-52.4
0.383	-20.6	-17.4	-15.4	-13.6	-13	-12.6	-52.2		0.383	-48	-55.9	-59.1	-61.5	-52.2
0.384	-20.6	-17.4	-15.3	-13.6	-13	-12.6	-52.1		0.384	-47.9	-55.8	-59	-61.3	-52.1
0.385	-20.6	-17.4	-15.3	-13.6	-13	-12.6	-51.9		0.385	-47.9	-55.7	-58.9	-61.2	-51.9
0.386	-20.5	-17.3	-15.3	-13.6	-13	-12.6	-51.8		0.386	-47.8	-55.7	-58.8	-61.1	-51.8
0.387	-20.5	-17.3	-15.3	-13.6	-13	-12.6	-51.6		0.387	-47.8	-55.6	-58.7	-61	-51.6
0.388	-20.5	-17.3	-15.3	-13.6	-13	-12.6	-51.4		0.388	-47.8	-55.5	-58.6	-60.9	-51.4
0.389	-20.4	-17.3	-15.3	-13.6	-13	-12.6	-51.3		0.389	-47.7	-55.4	-58.5	-60.8	-51.3
0.39	-20.4	-17.3	-15.3	-13.6	-13	-12.6	-51.1		0.39	-47.7	-55.3	-58.4	-60.7	-51.1
0.391	-20.3	-17.3	-15.3	-13.6	-13	-12.7	-51		0.391	-47.6	-55.2	-58.3	-60.6	-51
0.392	-20.3	-17.2	-15.3	-13.6	-13.1	-12.7	-50.8		0.392	-47.6	-55.2	-58.2	-60.5	-50.8
0.393	-20.3	-17.2	-15.3	-13.6	-13.1	-12.7	-50.7		0.393	-47.5	-55.1	-58.1	-60.4	-50.7
0.394	-20.2	-17.2	-15.3	-13.7	-13.1	-12.7	-50.5		0.394	-47.5	-55	-58	-60.2	-50.5
0.395	-20.2	-17.2	-15.3	-13.7	-13.1	-12.7	-50.4		0.395	-47.4	-54.9	-57.9	-60.1	-50.4
0.396	-20.2	-17.2	-15.3	-13.7	-13.1	-12.7	-50.3		0.396	-47.4	-54.8	-57.8	-60	-50.3
0.397	-20.1	-17.2	-15.3	-13.7	-13.1	-12.7	-50.1		0.397	-47.3	-54.8	-57.7	-59.9	-50.1
0.398	-20.1	-17.2	-15.3	-13.7	-13.1	-12.7	-50		0.398	-47.3	-54.7	-57.6	-59.8	-50
0.399	-20.1	-17.1	-15.3	-13.7	-13.1	-12.8	-49.9		0.399	-47.2	-54.6	-57.5	-59.7	-49.9
0.4	-19.5	-16.7	-14.9	-13.3	-12.8		-48.1		0.4	-46.4	-53.7	-56.6	-58.9	-48.1
0.399	-17.8	-15.2	-13.5	-12	-11.5		-46.3		0.399	-44.5	-51.9	-55	-57.3	-46.3
0.398	-16.8	-14.3	-12.6	-11.2	-10.7		-44.8		0.398	-42.9	-50.3	-53.5	-56	-44.8
0.397	-16.3	-13.8	-12.1	-10.7	-10.2		-43.7		0.397	-41.6	-49	-52.3	-54.8	-43.7
0.396	-16	-13.5	-11.8	-10.4	-9.89		-43		0.396	-40.6	-48	-51.4	-53.9	-43
0.395	-15.8	-13.2	-11.5	-10.1	-9.64		-42.6		0.395	-39.9	-47.2	-50.7	-53.3	-42.6
0.394	-15.5	-13	-11.3	-9.89	-9.41		-42.2		0.394	-39.2	-46.5	-50.1	-52.7	-42.2
0.393	-15.4	-12.8	-11.1	-9.71	-9.23		-41.8		0.393	-38.6	-45.9	-49.6	-52.1	-41.8
0.392	-15.2	-12.6	-11	-9.53	-9.05		-41.4		0.392	-38	-45.3	-49	-51.6	-41.4
0.391	-15	-12.5	-10.8	-9.38	-8.9		-41.1		0.391	-37.5	-44.7	-48.5	-51.1	-41.1
0.39	-14.8	-12.4	-10.7	-9.24	-8.76		-40.7		0.39	-37	-44.2	-48.1	-50.6	-40.7
0.389	-14.7	-12.2	-10.6	-9.1	-8.62		-40.4		0.389	-36.5	-43.7	-47.6	-50.2	-40.4
0.388	-14.6	-12.1	-10.4	-8.99	-8.5		-40.1		0.388	-36.1	-43.2	-47.2	-49.7	-40.1
0.387	-14.4	-12	-10.3	-8.86	-8.38		-39.8		0.387	-35.6	-42.7	-46.8	-49.3	-39.8
0.386	-14.3	-11.9	-10.2	-8.76	-8.27		-39.5		0.386	-35.2	-42.3	-46.3	-48.9	-39.5
0.385	-14.2	-11.7	-10.1	-8.65	-8.16		-39.2		0.385	-34.8	-41.9	-46	-48.5	-39.2
0.384	-14	-11.6	-10	-8.55	-8.05		-38.9		0.384	-34.4	-41.5	-45.6	-48.1	-38.9
0.383	-13.9	-11.5	-9.91	-8.45	-7.96		-38.7		0.383	-34.1	-41.1	-45.2	-47.8	-38.7
0.382	-13.8	-11.4	-9.82	-8.36	-7.86		-38.4		0.382	-33.7	-40.7	-44.9	-47.4	-38.4
0.381	-13.7	-11.3	-9.73	-8.27	-7.77		-38.2		0.381	-33.4	-40.3	-44.5	-47.1	-38.2
0.38	-13.6	-11.3	-9.64	-8.18	-7.68		-37.9		0.38	-33	-39.9	-44.2	-46.7	-37.9
0.379	-13.5	-11.2	-9.55	-8.09	-7.59		-37.7		0.379	-32.7	-39.6	-43.9	-46.4	-37.7
0.378	-13.4	-11.1	-9.47	-8.01	-7.51		-37.5		0.378	-32.4	-39.2	-43.5	-46.1	-37.5
0.377	-13.3	-11	-9.38	-7.92	-7.43		-37.2		0.377	-32.1	-38.9	-43.2	-45.8	-37.2
0.376	-13.2	-10.9	-9.31	-7.85	-7.35		-37		0.376	-31.8	-38.5	-42.9	-45.4	-37
0.375	-13.1	-10.8	-9.23	-7.77	-7.27		-36.8		0.375	-31.5	-38.2	-42.6	-45.1	-36.8
0.374	-13	-10.7	-9.15	-7.7	-7.2		-36.6		0.374	-31.2	-37.9	-42.3	-44.8	-36.6
0.373	-12.9	-10.7	-9.08	-7.63	-7.13		-36.4		0.373	-30.9	-37.6	-42	-44.5	-36.4
0.372	-12.8	-10.6	-9	-7.55	-7.05		-36.2		0.372	-30.6	-37.3	-41.7	-44.2	-36.2
0.371	-12.7	-10.5	-8.93	-7.48	-6.98		-36		0.371	-30.3	-37	-41.4	-44	-36
0.37	-12.6	-10.4	-8.86	-7.41	-6.91		-35.8		0.37	-30	-36.7	-41.2	-43.7	-35.8
0.369	-12.5	-10.3	-8.79	-7.34	-6.84		-35.6		0.369	-29.8	-36.4	-40.9	-43.4	-35.6
0.368	-12.4	-10.3	-8.72	-7.28	-6.78		-35.4		0.368	-29.5	-36.1	-40.6	-43.1	-35.4
0.367	-12.3	-10.2	-8.65	-7.21	-6.71		-35.3		0.367	-29.3	-35.8	-40.4	-42.8	-35.3
0.366	-12.2	-10.1	-8.59	-7.15	-6.64		-35.1		0.366	-29	-35.5	-40.1	-42.6	-35.1
0.365	-12.1	-10	-8.53	-7.08	-6.58		-34.9		0.365	-28.7	-35.2	-39.8	-42.3	-34.9
0.364	-12.1	-9.97	-8.45	-7.02	-6.5		-34.7		0.364	-28.5	-35	-39.6	-42	-34.7
0.363	-12	-9.91	-8.4	-6.96	-6.45		-34.5		0.363	-28.3	-34.7	-39.3	-41.8	-34.5
0.362	-11.9	-9.82	-8.33	-6.9	-6.38		-34.4		0.362	-28	-34.4	-39.1	-41.5	-34.4
0.361	-11.8	-9.76	-8.27	-6.84	-6.33		-34.2		0.361	-27.8	-34.2	-38.8	-41.3	-34.2
0.36	-11.7	-9.69	-8.21	-6.78	-6.27		-34.1		0.36	-27.6	-33.9	-38.6	-41	-34.1
0.359	-11.6	-9.62	-8.14	-6.71	-6.2		-33.9		0.359	-27.3	-33.6	-38.3	-40.8	-33.9
0.358	-11.5	-9.55	-8.08	-6.66	-6.14		-33.7		0.358	-27.1	-33.4	-38.1	-40.5	-33.7
0.357	-11.5	-9.48	-8.02	-6.59	-6.08		-33.6		0.357	-26.9	-33.1	-37.8	-40.3	-33.6
0.356	-11.4	-9.42	-7.96	-6.54	-6.03		-33.4		0.356	-26.6	-32.9	-37.6	-40	-33.4
0.355	-11.3	-9.35	-7.9	-6.48	-5.97		-33.2		0.355	-26.4	-32.6	-37.4	-39.8	-33.2
0.354	-11.2	-9.28	-7.83	-6.42	-5.91		-33.1		0.354	-26.2	-32.4	-37.1	-39.6	-33.1
0.353	-11.1	-9.22	-7.78	-6.37	-5.86		-32.9		0.353	-26	-32.1	-36.9	-39.3	-32.9
0.352	-11.1	-9.15	-7.72	-6.31	-5.8		-32.8		0.352	-25.8	-31.9	-36.7	-39.1	-32.8
0.351	-11	-9.09	-7.66	-6.25	-5.75		-32.6		0.351	-25.6	-31.6	-36.4	-38.8	-32.6
0.35	-10.9	-9.02	-7.61	-6.2	-5.7		-32.5		0.35	-25.4	-31.4	-36.2	-38.6	-32.5
0.349	-10.8	-8.96	-7.54	-6.14	-5.64		-32.3		0.349	-25.2	-31.2	-36	-38.4	-32.3
0.348	-10.7	-8.9	-7.49	-6.1	-5.59		-32.2		0.348	-25	-30.9	-35.7	-38.1	-32.2
0.347	-10.7	-8.83	-7.43	-6.04	-5.54		-32		0.347	-24.7	-30.7	-35.5	-37.9	-32
0.346	-10.6	-8.77	-7.37	-5.98	-5.48		-31.9		0.346	-24.5	-30.5	-35.3	-37.7	-31.9
0.345	-10.5	-8.7	-7.32	-5.93	-5.43		-31.7		0.345	-24.3	-30.2	-35.1	-37.4	-31.7
0.344	-10.4	-8.64	-7.26	-5.87	-5.38		-31.6		0.344	-24.1	-30	-34.8	-37.2	-31.6
0.343	-10.3	-8.58	-7.21	-5.83	-5.33		-31.4		0.343	-24	-29.8	-34.6	-37	-31.4
0.342	-10.3	-8.51	-7.15	-5.77	-5.27		-31.3		0.342	-23.8	-29.5	-34.4	-36.8	-31.3
0.341	-10.2	-8.46	-7.09	-5.73	-5.23		-31.1		0.341	-23.6	-29.3	-34.2	-36.5	-31.1
0.34	-10.1	-8.39	-7.04	-5.68	-5.18		-31		0.34	-23.4	-29.1	-34	-36.3	-31
0.339	-10	-8.33	-6.98	-5.62	-5.12		-30.8		0.339	-23.2	-28.9	-33.8	-36.1	-30.8
0.338	-9.95	-8.26	-6.93	-5.57	-5.08		-30.7		0.338	-23	-28.6	-33.5	-35.9	-30.7
0.337	-9.86	-8.2	-6.87	-5.52	-5.03		-30.5		0.337	-22.8	-28.4	-33.3	-35.6	-30.5
0.336	-9.79	-8.14	-6.81	-5.47	-4.98		-30.4		0.336	-22.6	-28.2	-33.1	-35.4	-30.4
0.335	-9.71	-8.07	-6.76	-5.42	-4.93		-30.3		0.335	-22.4	-28	-32.9	-35.2	-30.3
0.334	-9.63	-8.02	-6.7	-5.37	-4.88		-30.1		0.334	-22.2	-27.8	-32.7	-35	-30.1
0.333	-9.55	-7.95	-6.65	-5.32	-4.83		-30		0.333	-22	-27.6	-32.5	-34.8	-30
0.332	-9.46	-7.88	-6.59	-5.26	-4.78		-29.8		0.332	-21.9	-27.3	-32.3	-34.5	-29.8
0.331	-9.39	-7.82	-6.53	-5.22	-4.74		-29.7		0.331	-21.7	-27.1	-32	-34.3	-29.7
0.33	-9.31	-7.76	-6.48	-5.17	-4.69		-29.5		0.33	-21.5	-26.9	-31.8	-34.1	-29.5
0.329	-9.22	-7.69	-6.42	-5.12	-4.63		-29.4		0.329	-21.3	-26.7	-31.6	-33.9	-29.4
0.328	-9.15	-7.64	-6.37	-5.07	-4.59		-29.2		0.328	-21.1	-26.5	-31.4	-33.7	-29.2
0.327	-9.06	-7.56	-6.31	-5.02	-4.54		-29		0.327	-21	-26.3	-31.2	-33.4	-29
0.326	-8.98	-7.51	-6.25	-4.97	-4.49		-28.9		0.326	-20.8	-26	-31	-33.2	-28.9
0.325	-8.9	-7.44	-6.2	-4.92	-4.45		-28.7		0.325	-20.6	-25.8	-30.8	-33	-28.7
0.324	-8.82	-7.37	-6.14	-4.87	-4.4		-28.6		0.324	-20.4	-25.6	-30.5	-32.8	-28.6
0.323	-8.74	-7.31	-6.09	-4.83	-4.35		-28.4		0.323	-20.2	-25.4	-30.3	-32.6	-28.4
0.322	-8.65	-7.24	-6.03	-4.77	-4.3		-28.3		0.322	-20.1	-25.2	-30.1	-32.3	-28.3
0.321	-8.58	-7.19	-5.98	-4.73	-4.26		-28.1		0.321	-19.9	-25	-29.9	-32.1	-28.1
0.32	-8.49	-7.11	-5.93	-4.68	-4.21		-27.9		0.32	-19.7	-24.8	-29.7	-31.9	-27.9
0.319	-8.4	-7.05	-5.86	-4.62	-4.16		-27.8		0.319	-19.5	-24.6	-29.5	-31.7	-27.8
0.318	-8.32	-6.99	-5.81	-4.59	-4.12		-27.6		0.318	-19.4	-24.4	-29.2	-31.4	-27.6
0.317	-8.22	-6.91	-5.76	-4.53	-4.06		-27.5		0.317	-19.2	-24.1	-29	-31.2	-27.5
0.316	-8.15	-6.85	-5.7	-4.49	-4.02		-27.3		0.316	-19	-23.9	-28.8	-31	-27.3
0.315	-8.06	-6.79	-5.65	-4.44	-3.98		-27.1		0.315	-18.8	-23.7	-28.6	-30.8	-27.1
0.314	-7.97	-6.72	-5.58	-4.38	-3.92		-26.9		0.314	-18.7	-23.5	-28.4	-30.5	-26.9
0.313	-7.88	-6.65	-5.53	-4.34	-3.88		-26.8		0.313	-18.5	-23.3	-28.1	-30.3	-26.8
0.312	-7.78	-6.58	-5.48	-4.28	-3.83		-26.6		0.312	-18.3	-23.1	-27.9	-30.1	-26.6
0.311	-7.7	-6.51	-5.42	-4.24	-3.79		-26.4		0.311	-18.2	-22.9	-27.7	-29.8	-26.4
0.31	-7.61	-6.44	-5.37	-4.19	-3.75		-26.2		0.31	-18	-22.7	-27.5	-29.6	-26.2
0.309	-7.52	-6.37	-5.3	-4.14	-3.69		-26		0.309	-17.8	-22.4	-27.3	-29.4	-26
0.308	-7.43	-6.31	-5.25	-4.1	-3.65		-25.8		0.308	-17.6	-22.2	-27	-29.1	-25.8
0.307	-7.32	-6.22	-5.19	-4.03	-3.59		-25.6		0.307	-17.5	-22	-26.8	-28.9	-25.6
0.306	-7.23	-6.16	-5.13	-3.99	-3.55		-25.4		0.306	-17.3	-21.8	-26.6	-28.6	-25.4
0.305	-7.14	-6.09	-5.08	-3.94	-3.51		-25.2		0.305	-17.1	-21.6	-26.3	-28.4	-25.2
0.304	-7.04	-6.02	-5.01	-3.89	-3.45		-25		0.304	-16.9	-21.4	-26.1	-28.2	-25
0.303	-6.94	-5.95	-4.96	-3.84	-3.42		-24.8		0.303	-16.8	-21.2	-25.9	-27.9	-24.8
0.302	-6.84	-5.88	-4.9	-3.79	-3.37		-24.6		0.302	-16.6	-20.9	-25.7	-27.7	-24.6
0.301	-6.75	-5.8	-4.84	-3.74	-3.32		-24.4		0.301	-16.4	-20.7	-25.4	-27.4	-24.4
0.3	-6.64	-5.73	-4.78	-3.69	-3.27		-24.2		0.3	-16.3	-20.5	-25.2	-27.2	-24.2
0.299	-6.54	-5.66	-4.72	-3.64	-3.22		-24		0.299	-16.1	-20.3	-24.9	-26.9	-24
0.298	-6.44	-5.58	-4.67	-3.59	-3.18		-23.7		0.298	-15.9	-20.1	-24.7	-26.7	-23.7
0.297	-6.32	-5.5	-4.61	-3.54	-3.13		-23.5		0.297	-15.7	-19.9	-24.5	-26.4	-23.5
0.296	-6.23	-5.44	-4.55	-3.5	-3.09		-23.3		0.296	-15.6	-19.6	-24.2	-26.2	-23.3
0.295	-6.11	-5.36	-4.49	-3.44	-3.04		-23		0.295	-15.4	-19.4	-24	-25.9	-23
0.294	-6	-5.27	-4.42	-3.39	-2.99		-22.8		0.294	-15.2	-19.2	-23.7	-25.6	-22.8
0.293	-5.9	-5.2	-4.36	-3.34	-2.94		-22.5		0.293	-15	-19	-23.5	-25.4	-22.5
0.292	-5.78	-5.12	-4.3	-3.28	-2.89		-22.3		0.292	-14.8	-18.7	-23.2	-25.1	-22.3
0.291	-5.68	-5.05	-4.24	-3.24	-2.85		-22		0.291	-14.7	-18.5	-23	-24.8	-22
0.29	-5.56	-4.96	-4.18	-3.19	-2.81		-21.7		0.29	-14.5	-18.3	-22.7	-24.5	-21.7
0.289	-5.45	-4.89	-4.11	-3.13	-2.77		-21.4		0.289	-14.3	-18.1	-22.4	-24.3	-21.4
0.288	-5.33	-4.8	-4.05	-3.08	-2.72		-21.2		0.288	-14.1	-17.8	-22.2	-24	-21.2
0.287	-5.2	-4.71	-3.98	-3.02	-2.67		-20.9		0.287	-13.9	-17.6	-21.9	-23.7	-20.9
0.286	-5.1	-4.64	-3.92	-2.98	-2.63		-20.6		0.286	-13.7	-17.4	-21.6	-23.4	-20.6
0.285	-4.97	-4.56	-3.86	-2.93	-2.58		-20.3		0.285	-13.6	-17.2	-21.4	-23.1	-20.3
0.284	-4.85	-4.48	-3.78	-2.87	-2.52		-20		0.284	-13.4	-16.9	-21.1	-22.8	-20
0.283	-4.74	-4.4	-3.73	-2.83	-2.49		-19.6		0.283	-13.2	-16.7	-20.8	-22.5	-19.6
0.282	-4.6	-4.3	-3.65	-2.77	-2.43		-19.3		0.282	-13	-16.4	-20.5	-22.2	-19.3
0.281	-4.48	-4.22	-3.59	-2.73	-2.38		-19		0.281	-12.8	-16.2	-20.3	-21.9	-19
0.28	-4.35	-4.13	-3.52	-2.68	-2.34		-18.6		0.28	-12.6	-16	-20	-21.6	-18.6
0.279	-4.21	-4.04	-3.45	-2.61	-2.28		-18.3		0.279	-12.4	-15.7	-19.7	-21.3	-18.3
0.278	-4.09	-3.95	-3.39	-2.57	-2.24		-17.9		0.278	-12.3	-15.5	-19.4	-21	-17.9
0.277	-3.94	-3.86	-3.31	-2.51	-2.18		-17.6		0.277	-12.1	-15.2	-19.1	-20.7	-17.6
0.276	-3.82	-3.78	-3.24	-2.45	-2.14		-17.2		0.276	-11.9	-15	-18.8	-20.3	-17.2
0.275	-3.67	-3.67	-3.17	-2.4	-2.09		-16.8		0.275	-11.7	-14.7	-18.5	-20	-16.8
0.274	-3.53	-3.58	-3.09	-2.33	-2.03		-16.4		0.274	-11.5	-14.5	-18.2	-19.7	-16.4
0.273	-3.41	-3.49	-3.03	-2.29	-1.99		-16		0.273	-11.3	-14.2	-17.9	-19.3	-16
0.272	-3.25	-3.39	-2.96	-2.22	-1.93		-15.6		0.272	-11.1	-14	-17.6	-19	-15.6
0.271	-3.11	-3.3	-2.88	-2.17	-1.88		-15.2		0.271	-10.9	-13.7	-17.3	-18.7	-15.2
0.27	-2.97	-3.2	-2.83	-2.12	-1.84		-14.7		0.27	-10.7	-13.4	-16.9	-18.3	-14.7
0.269	-2.82	-3.1	-2.75	-2.05	-1.78		-14.3		0.269	-10.5	-13.2	-16.6	-18	-14.3
0.268	-2.68	-3	-2.68	-2	-1.73		-13.8		0.268	-10.3	-12.9	-16.3	-17.6	-13.8
0.267	-2.52	-2.89	-2.6	-1.93	-1.68		-13.3		0.267	-10.1	-12.7	-16	-17.2	-13.3
0.266	-2.37	-2.81	-2.52	-1.88	-1.63		-12.9		0.266	-9.86	-12.4	-15.6	-16.9	-12.9
0.265	-2.21	-2.71	-2.45	-1.82	-1.58		-12.4		0.265	-9.65	-12.1	-15.3	-16.5	-12.4
0.264	-2.06	-2.61	-2.37	-1.76	-1.52		-11.9		0.264	-9.44	-11.8	-14.9	-16.1	-11.9
0.263	-1.9	-2.5	-2.29	-1.71	-1.47		-11.4		0.263	-9.23	-11.6	-14.6	-15.7	-11.4
0.262	-1.73	-2.39	-2.21	-1.64	-1.41		-10.8		0.262	-9.01	-11.3	-14.2	-15.3	-10.8
0.261	-1.58	-2.28	-2.13	-1.58	-1.37		-10.3		0.261	-8.79	-11	-13.8	-14.9	-10.3
0.26	-1.41	-2.17	-2.05	-1.52	-1.31		-9.75		0.26	-8.58	-10.7	-13.5	-14.5	-9.75
0.259	-1.24	-2.06	-1.96	-1.45	-1.26		-9.19		0.259	-8.36	-10.4	-13.1	-14.1	-9.19
0.258	-1.08	-1.95	-1.89	-1.4	-1.2		-8.62		0.258	-8.14	-10.1	-12.7	-13.7	-8.62
0.257	-0.9	-1.84	-1.81	-1.33	-1.15		-8.03		0.257	-7.91	-9.84	-12.3	-13.2	-8.03
0.256	-0.728	-1.73	-1.72	-1.27	-1.09		-7.42		0.256	-7.69	-9.54	-12	-12.8	-7.42
0.255	-0.547	-1.61	-1.63	-1.2	-1.03		-6.8		0.255	-7.45	-9.24	-11.6	-12.4	-6.8
0.254	-0.378	-1.5	-1.55	-1.14	-0.977		-6.16		0.254	-7.22	-8.94	-11.2	-11.9	-6.16
0.253	-0.2	-1.38	-1.47	-1.07	-0.924		-5.52		0.253	-6.99	-8.64	-10.8	-11.5	-5.52
0.252	-0.00858	-1.26	-1.37	-1	-0.863		-4.87		0.252	-6.76	-8.33	-10.4	-11	-4.87
0.251	0.159	-1.15	-1.3	-0.947	-0.815		-4.2		0.251	-6.52	-8.03	-9.94	-10.6	-4.2
0.25	0.35	-1.02	-1.21	-0.877	-0.757		-3.52		0.25	-6.28	-7.72	-9.52	-10.1	-3.52
0.249	0.54	-0.902	-1.1	-0.803	-0.692		-2.83		0.249	-6.03	-7.4	-9.1	-9.64	-2.83
0.248	0.721	-0.784	-1.03	-0.748	-0.648		-2.12		0.248	-5.79	-7.08	-8.67	-9.16	-2.12
0.247	0.922	-0.655	-0.931	-0.675	-0.58		-1.4		0.247	-5.54	-6.75	-8.24	-8.68	-1.4
0.246	1.1	-0.543	-0.842	-0.617	-0.53		-0.666		0.246	-5.3	-6.43	-7.8	-8.19	-0.666
0.245	1.3	-0.414	-0.755	-0.548	-0.473		0.0875		0.245	-5.05	-6.1	-7.35	-7.69	0.0875
0.244	1.5	-0.289	-0.659	-0.476	-0.409		0.859		0.244	-4.8	-5.76	-6.9	-7.19	0.859
0.243	1.7	-0.159	-0.567	-0.409	-0.349		1.65		0.243	-4.54	-5.43	-6.44	-6.67	1.65
0.242	1.9	-0.0181	-0.468	-0.328	-0.286		2.45		0.242	-4.29	-5.09	-5.97	-6.15	2.45
0.241	2.09	0.0979	-0.38	-0.269	-0.232		3.26		0.241	-4.03	-4.75	-5.51	-5.62	3.26
0.24	2.3	0.236	-0.286	-0.197	-0.17		4.08		0.24	-3.77	-4.41	-5.04	-5.09	4.08
0.239	2.5	0.367	-0.178	-0.116	-0.102		4.91		0.239	-3.5	-4.07	-4.56	-4.56	4.91
0.238	2.69	0.493	-0.0929	-0.0557	-0.0506		5.76		0.238	-3.24	-3.72	-4.08	-4.02	5.76
0.237	2.91	0.638	0.016	0.0266	0.0214		6.63		0.237	-2.98	-3.37	-3.59	-3.47	6.63
0.236	3.11	0.77	0.112	0.0976	0.0816		7.51		0.236	-2.71	-3.02	-3.1	-2.92	7.51
0.235	3.32	0.908	0.206	0.168	0.141		8.4		0.235	-2.44	-2.66	-2.61	-2.36	8.4
0.234	3.53	1.04	0.317	0.25	0.21		9.31		0.234	-2.17	-2.31	-2.11	-1.8	9.31
0.233	3.73	1.18	0.407	0.312	0.266		10.2		0.233	-1.89	-1.94	-1.6	-1.23	10.2
0.232	3.95	1.33	0.515	0.393	0.333		11.2		0.232	-1.61	-1.58	-1.09	-0.647	11.2
0.231	4.16	1.47	0.617	0.468	0.394		12.1		0.231	-1.33	-1.21	-0.568	-0.0614	12.1
0.23	4.37	1.62	0.717	0.543	0.459		13		0.23	-1.04	-0.834	-0.0427	0.532	13
0.229	4.59	1.76	0.832	0.627	0.531		14		0.229	-0.758	-0.459	0.489	1.13	14
0.228	4.8	1.9	0.928	0.696	0.59		15		0.228	-0.47	-0.0807	1.03	1.74	15
0.227	5.03	2.05	1.04	0.782	0.661		16		0.227	-0.18	0.302	1.57	2.35	16
0.226	5.23	2.19	1.15	0.854	0.724		17		0.226	0.113	0.688	2.12	2.97	17
0.225	5.46	2.33	1.25	0.929	0.788		18		0.225	0.409	1.08	2.67	3.59	18
0.224	5.68	2.48	1.37	1.02	0.864		19		0.224	0.709	1.47	3.22	4.21	19
0.223	5.9	2.63	1.48	1.1	0.928		20.1		0.223	1.01	1.87	3.78	4.84	20.1
0.222	6.12	2.78	1.59	1.18	0.997		21.1		0.222	1.32	2.27	4.34	5.47	21.1
0.221	6.34	2.92	1.7	1.26	1.06		22.2		0.221	1.62	2.66	4.91	6.11	22.2
0.22	6.57	3.08	1.8	1.34	1.13		23.2		0.22	1.93	3.06	5.47	6.76	23.2
0.219	6.78	3.22	1.92	1.43	1.21		24.3		0.219	2.24	3.46	6.05	7.4	24.3
0.218	7	3.37	2.02	1.51	1.28		25.4		0.218	2.55	3.87	6.63	8.06	25.4
0.217	7.24	3.53	2.14	1.6	1.35		26.5		0.217	2.86	4.28	7.21	8.72	26.5
0.216	7.45	3.67	2.25	1.68	1.42		27.6		0.216	3.17	4.68	7.8	9.39	27.6
0.215	7.68	3.83	2.37	1.76	1.49		28.7		0.215	3.49	5.1	8.39	10.1	28.7
0.214	7.9	3.98	2.49	1.85	1.57		29.8		0.214	3.8	5.51	8.98	10.7	29.8
0.213	8.12	4.13	2.59	1.93	1.63		30.9		0.213	4.12	5.93	9.58	11.4	30.9
0.212	8.35	4.29	2.71	2.02	1.71		32		0.212	4.44	6.35	10.2	12.1	32
0.211	8.57	4.44	2.83	2.1	1.78		33.1		0.211	4.76	6.77	10.8	12.7	33.1
0.21	8.8	4.6	2.94	2.18	1.85		34.3		0.21	5.09	7.19	11.4	13.4	34.3
0.209	9.02	4.75	3.06	2.27	1.92		35.4		0.209	5.41	7.61	12	14.1	35.4
0.208	9.25	4.9	3.16	2.35	1.99		36.5		0.208	5.73	8.03	12.6	14.8	36.5
0.207	9.49	5.07	3.28	2.45	2.07		37.7		0.207	6.06	8.46	13.2	15.5	37.7
0.206	9.69	5.21	3.39	2.52	2.14		38.8		0.206	6.4	8.9	13.8	16.2	38.8
0.205	9.94	5.38	3.52	2.62	2.22		40		0.205	6.73	9.34	14.4	16.9	40
0.204	10.2	5.55	3.66	2.72	2.31		41.1		0.204	7.07	9.78	15.1	17.6	41.1
0.203	10.4	5.69	3.76	2.79	2.37		42.3		0.203	7.4	10.2	15.7	18.3	42.3
0.202	10.6	5.85	3.88	2.89	2.44		43.4		0.202	7.73	10.7	16.3	19	43.4
0.201	10.8	6	3.99	2.97	2.51		44.5		0.201	8.07	11.1	16.9	19.7	44.5
0.2	11	6.16	4.1	3.05	2.58		45.6		0.2	8.4	11.5	17.5	20.4	45.6
0.199	11.3	6.31	4.23	3.14	2.67		46.8		0.199	8.74	12	18.2	21.1	46.8
0.198	11.5	6.46	4.34	3.22	2.73		47.9		0.198	9.08	12.4	18.8	21.7	47.9
0.197	11.7	6.63	4.46	3.32	2.82		49		0.197	9.42	12.8	19.4	22.4	49
0.196	11.9	6.77	4.58	3.4	2.88		50.1		0.196	9.76	13.3	20	23.1	50.1
0.195	12.1	6.93	4.69	3.48	2.96		51.2		0.195	10.1	13.7	20.7	23.8	51.2
0.194	12.3	7.08	4.82	3.58	3.04		52.3		0.194	10.4	14.1	21.3	24.5	52.3
0.193	12.5	7.22	4.92	3.66	3.1		53.4		0.193	10.8	14.6	21.9	25.2	53.4
0.192	12.8	7.39	5.05	3.76	3.18		54.5		0.192	11.1	15	22.5	25.9	54.5
0.191	13	7.54	5.16	3.85	3.25		55.6		0.191	11.5	15.4	23.1	26.6	55.6
0.19	13.1	7.69	5.28	3.93	3.32		56.6		0.19	11.8	15.9	23.8	27.3	56.6
0.189	13.4	7.84	5.4	4.02	3.41		57.7		0.189	12.1	16.3	24.4	28	57.7
0.188	13.6	7.99	5.51	4.1	3.47		58.7		0.188	12.5	16.8	25	28.6	58.7
0.187	13.8	8.14	5.62	4.19	3.55		59.7		0.187	12.8	17.2	25.6	29.3	59.7
0.186	14	8.28	5.74	4.28	3.62		60.8		0.186	13.1	17.7	26.2	30	60.8
0.185	14.2	8.43	5.86	4.37	3.7		61.8		0.185	13.5	18.1	26.8	30.7	61.8
0.184	14.3	8.58	5.97	4.45	3.78		62.7		0.184	13.8	18.5	27.4	31.3	62.7
0.183	14.5	8.72	6.08	4.54	3.85		63.7		0.183	14.2	19	28	32	63.7
0.182	14.7	8.87	6.19	4.63	3.92		64.7		0.182	14.5	19.4	28.6	32.6	64.7
0.181	14.9	9.01	6.31	4.71	3.99		65.6		0.181	14.8	19.8	29.2	33.3	65.6
0.18	15.1	9.16	6.41	4.79	4.06		66.5		0.18	15.2	20.3	29.8	33.9	66.5
0.179	15.3	9.3	6.54	4.88	4.14		67.4		0.179	15.5	20.7	30.4	34.6	67.4
0.178	15.5	9.44	6.64	4.96	4.2		68.3		0.178	15.8	21.1	31	35.2	68.3
0.177	15.6	9.59	6.75	5.05	4.28		69.2		0.177	16.2	21.6	31.6	35.9	69.2
0.176	15.8	9.72	6.86	5.12	4.35		70		0.176	16.5	22	32.1	36.5	70
0.175	16	9.86	6.96	5.21	4.42		70.9		0.175	16.8	22.4	32.7	37.1	70.9
0.174	16.1	9.99	7.08	5.29	4.49		71.7		0.174	17.2	22.8	33.3	37.7	71.7
0.173	16.3	10.1	7.17	5.37	4.55		72.5		0.173	17.5	23.3	33.8	38.3	72.5
0.172	16.5	10.3	7.28	5.47	4.63		73.2		0.172	17.8	23.7	34.4	38.9	73.2
0.171	16.6	10.4	7.38	5.54	4.69		74		0.171	18.2	24.1	35	39.5	74
0.17	16.8	10.5	7.49	5.62	4.76		74.7		0.17	18.5	24.5	35.5	40.1	74.7
0.169	16.9	10.6	7.59	5.7	4.83		75.4		0.169	18.8	25	36	40.7	75.4
0.168	17.1	10.8	7.68	5.77	4.89		76.1		0.168	19.1	25.4	36.6	41.3	76.1
0.167	17.3	10.9	7.79	5.86	4.97		76.7		0.167	19.4	25.8	37.1	41.8	76.7
0.166	17.4	11	7.89	5.93	5.03		77.3		0.166	19.8	26.2	37.6	42.4	77.3
0.165	17.5	11.1	7.98	6.01	5.09		77.9		0.165	20.1	26.6	38.2	42.9	77.9
0.164	17.7	11.2	8.08	6.08	5.16		78.5		0.164	20.4	27	38.7	43.5	78.5
0.163	17.8	11.4	8.17	6.14	5.21		79.1		0.163	20.7	27.4	39.2	44	79.1
0.162	17.9	11.5	8.27	6.23	5.28		79.6		0.162	21	27.8	39.7	44.5	79.6
0.161	18	11.6	8.35	6.29	5.34		80.1		0.161	21.3	28.2	40.2	45	80.1
0.16	18.2	11.7	8.44	6.36	5.4		80.6		0.16	21.6	28.6	40.7	45.5	80.6
0.159	18.3	11.8	8.54	6.44	5.47		81		0.159	21.9	29	41.1	46	81
0.158	18.4	11.9	8.61	6.5	5.52		81.4		0.158	22.2	29.4	41.6	46.5	81.4
0.157	18.5	12	8.71	6.58	5.59		81.8		0.157	22.5	29.8	42.1	47	81.8
0.156	18.6	12.1	8.79	6.64	5.63		82.2		0.156	22.8	30.1	42.5	47.5	82.2
0.155	18.7	12.2	8.86	6.7	5.69		82.6		0.155	23.1	30.5	43	47.9	82.6
0.154	18.8	12.3	8.96	6.77	5.75		82.9		0.154	23.4	30.9	43.4	48.4	82.9
0.153	18.9	12.4	9.03	6.83	5.81		83.2		0.153	23.7	31.3	43.9	48.8	83.2
0.152	19	12.5	9.12	6.9	5.86		83.4		0.152	24	31.6	44.3	49.3	83.4
0.151	19.1	12.6	9.19	6.95	5.91		83.7		0.151	24.3	32	44.7	49.7	83.7
0.15	19.1	12.7	9.26	7.01	5.96		83.9		0.15	24.6	32.4	45.1	50.1	83.9
0.149	19.2	12.8	9.34	7.07	6.02		84.1		0.149	24.8	32.7	45.5	50.5	84.1
0.148	19.3	12.8	9.4	7.12	6.06		84.2		0.148	25.1	33.1	45.9	50.9	84.2
0.147	19.4	12.9	9.48	7.18	6.12		84.4		0.147	25.4	33.4	46.3	51.3	84.4
0.146	19.4	13	9.55	7.23	6.16		84.5		0.146	25.7	33.8	46.7	51.7	84.5
0.145	19.5	13.1	9.61	7.28	6.2		84.6		0.145	25.9	34.1	47	52	84.6
0.144	19.6	13.1	9.68	7.34	6.25		84.7		0.144	26.2	34.5	47.4	52.4	84.7
0.143	19.6	13.2	9.73	7.39	6.29		84.7		0.143	26.5	34.8	47.8	52.7	84.7
0.142	19.7	13.3	9.79	7.44	6.33		84.7		0.142	26.7	35.2	48.1	53.1	84.7
0.141	19.7	13.3	9.86	7.49	6.38		84.7		0.141	27	35.5	48.5	53.4	84.7
0.14	19.8	13.4	9.91	7.54	6.42		84.7		0.14	27.2	35.8	48.8	53.7	84.7
0.139	19.8	13.5	9.97	7.58	6.46		84.6		0.139	27.5	36.1	49.1	54	84.6
0.138	19.8	13.5	10	7.62	6.5		84.6		0.138	27.8	36.5	49.4	54.3	84.6
0.137	19.9	13.6	10.1	7.67	6.54		84.5		0.137	28	36.8	49.8	54.6	84.5
0.136	19.9	13.6	10.1	7.71	6.57		84.3		0.136	28.2	37.1	50.1	54.9	84.3
0.135	19.9	13.7	10.2	7.75	6.61		84.2		0.135	28.5	37.4	50.3	55.2	84.2
0.134	20	13.7	10.2	7.8	6.65		84.1		0.134	28.7	37.7	50.6	55.4	84.1
0.133	20	13.8	10.3	7.83	6.68		83.9		0.133	28.9	38	50.9	55.7	83.9
0.132	20	13.8	10.3	7.87	6.71		83.7		0.132	29.2	38.3	51.2	55.9	83.7
0.131	20	13.9	10.3	7.9	6.74		83.5		0.131	29.4	38.6	51.4	56.2	83.5
0.13	20	13.9	10.4	7.93	6.77		83.3		0.13	29.6	38.9	51.7	56.4	83.3
0.129	20	13.9	10.4	7.97	6.8		83		0.129	29.9	39.2	51.9	56.6	83
0.128	20.1	14	10.5	8	6.83		82.8		0.128	30.1	39.4	52.2	56.8	82.8
0.127	20.1	14	10.5	8.03	6.86		82.5		0.127	30.3	39.7	52.4	57	82.5
0.126	20.1	14	10.5	8.05	6.88		82.2		0.126	30.5	40	52.6	57.2	82.2
0.125	20.1	14.1	10.5	8.09	6.91		81.9		0.125	30.7	40.3	52.8	57.4	81.9
0.124	20.1	14.1	10.6	8.12	6.94		81.6		0.124	30.9	40.5	53	57.6	81.6
0.123	20.1	14.1	10.6	8.13	6.95		81.3		0.123	31.1	40.8	53.2	57.7	81.3
0.122	20.1	14.2	10.6	8.17	6.98		80.9		0.122	31.3	41.1	53.4	57.9	80.9
0.121	20	14.2	10.7	8.19	7		80.6		0.121	31.5	41.3	53.6	58	80.6
0.12	20	14.2	10.7	8.21	7.02		80.2		0.12	31.7	41.6	53.8	58.2	80.2
0.119	20	14.2	10.7	8.24	7.05		79.8		0.119	31.9	41.8	53.9	58.3	79.8
0.118	20	14.2	10.7	8.25	7.06		79.4		0.118	32.1	42.1	54.1	58.4	79.4
0.117	20	14.2	10.7	8.28	7.08		79		0.117	32.3	42.3	54.3	58.5	79
0.116	20	14.2	10.8	8.29	7.1		78.6		0.116	32.5	42.5	54.4	58.6	78.6
0.115	19.9	14.3	10.8	8.31	7.12		78.2		0.115	32.7	42.8	54.5	58.7	78.2
0.114	19.9	14.3	10.8	8.33	7.14		77.8		0.114	32.9	43	54.7	58.8	77.8
0.113	19.9	14.3	10.8	8.34	7.15		77.4		0.113	33	43.2	54.8	58.9	77.4
0.112	19.9	14.3	10.8	8.36	7.17		77		0.112	33.2	43.4	54.9	59	77
0.111	19.8	14.3	10.8	8.37	7.18		76.5		0.111	33.4	43.6	55	59.1	76.5
0.11	19.8	14.3	10.8	8.38	7.18		76.1		0.11	33.6	43.8	55.1	59.1	76.1
0.109	19.8	14.3	10.9	8.4	7.21		75.7		0.109	33.7	44	55.2	59.2	75.7
0.108	19.7	14.3	10.9	8.41	7.21		75.2		0.108	33.9	44.2	55.3	59.2	75.2
0.107	19.7	14.3	10.9	8.42	7.23		74.8		0.107	34	44.4	55.4	59.3	74.8
0.106	19.7	14.3	10.9	8.43	7.23		74.3		0.106	34.2	44.6	55.5	59.3	74.3
0.105	19.6	14.3	10.9	8.44	7.24		73.9		0.105	34.3	44.8	55.6	59.4	73.9
0.104	19.6	14.3	10.9	8.45	7.26		73.4		0.104	34.5	45	55.6	59.4	73.4
0.103	19.5	14.3	10.9	8.45	7.26		73		0.103	34.6	45.2	55.7	59.4	73
0.102	19.5	14.3	10.9	8.47	7.28		72.5		0.102	34.8	45.4	55.7	59.4	72.5
0.101	19.5	14.3	10.9	8.47	7.28		72		0.101	34.9	45.5	55.8	59.4	72
0.1	19.4	14.3	10.9	8.48	7.28		71.6		0.1	35.1	45.7	55.8	59.5	71.6
0.099	19.4	14.2	10.9	8.49	7.3		71.1		0.099	35.2	45.9	55.9	59.5	71.1
0.098	19.3	14.2	10.9	8.48	7.3		70.6		0.098	35.3	46	55.9	59.4	70.6
0.097	19.3	14.2	10.9	8.49	7.3		70.2		0.097	35.5	46.2	55.9	59.4	70.2
0.096	19.2	14.2	10.9	8.49	7.31		69.7		0.096	35.6	46.3	56	59.4	69.7
0.095	19.2	14.2	10.9	8.5	7.32		69.2		0.095	35.7	46.5	56	59.4	69.2
0.094	19.1	14.2	10.9	8.5	7.32		68.8		0.094	35.8	46.6	56	59.4	68.8
0.093	19.1	14.1	10.8	8.5	7.32		68.3		0.093	35.9	46.8	56	59.3	68.3
0.092	19	14.1	10.8	8.5	7.33		67.8		0.092	36.1	46.9	56	59.3	67.8
0.091	19	14.1	10.8	8.49	7.33		67.4		0.091	36.2	47	56	59.3	67.4
0.09	18.9	14.1	10.8	8.5	7.33		66.9		0.09	36.3	47.1	56	59.2	66.9
0.089	18.9	14.1	10.8	8.5	7.34		66.5		0.089	36.4	47.3	56	59.2	66.5
0.088	18.8	14	10.8	8.49	7.34		66		0.088	36.5	47.4	56	59.1	66
0.087	18.8	14	10.8	8.5	7.34		65.6		0.087	36.6	47.5	55.9	59.1	65.6
0.086	18.7	14	10.8	8.49	7.34		65.1		0.086	36.7	47.6	55.9	59	65.1
0.085	18.7	14	10.8	8.49	7.34		64.7		0.085	36.8	47.7	55.9	59	64.7
0.084	18.6	13.9	10.8	8.49	7.34		64.2		0.084	36.9	47.8	55.8	58.9	64.2
0.083	18.6	13.9	10.8	8.48	7.34		63.8		0.083	37	47.9	55.8	58.8	63.8
0.082	18.5	13.9	10.7	8.49	7.34		63.4		0.082	37	48	55.8	58.8	63.4
0.081	18.4	13.9	10.7	8.47	7.34		62.9		0.081	37.1	48.1	55.7	58.7	62.9
0.08	18.4	13.9	10.7	8.47	7.33		62.5		0.08	37.2	48.2	55.7	58.6	62.5
0.079	18.3	13.8	10.7	8.47	7.34		62.1		0.079	37.3	48.4	55.6	58.5	62.1
0.078	18.3	13.8	10.7	8.45	7.33		61.6		0.078	37.4	48.6	55.6	58.4	61.6
0.077	18.2	13.8	10.7	8.46	7.33		61.2		0.077	37.4	48.7	55.5	58.4	61.2
0.076	18.2	13.7	10.7	8.45	7.33		60.8		0.076	37.5	48.9	55.4	58.3	60.8
0.075	18.1	13.7	10.6	8.44	7.33		60.4		0.075	37.6	49	55.4	58.2	60.4
0.074	18	13.7	10.6	8.44	7.33		60		0.074	37.6	49.1	55.3	58.1	60
0.073	18	13.7	10.6	8.43	7.32		59.6		0.073	37.7	49.1	55.2	58	59.6
0.072	17.9	13.6	10.6	8.43	7.32		59.2		0.072	37.7	49.2	55.2	57.9	59.2
0.071	17.9	13.6	10.6	8.42	7.32		58.8		0.071	37.8	49.3	55.1	57.8	58.8
0.07	17.8	13.6	10.6	8.41	7.31		58.4		0.07	37.8	49.3	55	57.7	58.4
0.069	17.8	13.5	10.5	8.41	7.31		58		0.069	37.9	49.3	54.9	57.6	58
0.068	17.7	13.5	10.5	8.39	7.3		57.6		0.068	37.9	49.4	54.8	57.5	57.6
0.067	17.6	13.5	10.5	8.39	7.3		57.2		0.067	38	49.4	54.8	57.4	57.2
0.066	17.6	13.4	10.5	8.38	7.29		56.9		0.066	38	49.4	54.7	57.3	56.9
0.065	17.5	13.4	10.5	8.36	7.29		56.5		0.065	38	49.4	54.6	57.2	56.5
0.064	17.5	13.4	10.5	8.37	7.29		56.1		0.064	38.1	49.4	54.5	57.1	56.1
0.063	17.4	13.3	10.4	8.35	7.28		55.7		0.063	38.1	49.4	54.4	56.9	55.7
0.062	17.3	13.3	10.4	8.35	7.28		55.4		0.062	38.1	49.4	54.3	56.8	55.4
0.061	17.3	13.3	10.4	8.34	7.27		55		0.061	38.2	49.5	54.2	56.7	55
0.06	17.2	13.3	10.4	8.33	7.27		54.6		0.06	38.2	49.5	54.1	56.6	54.6
0.059	17.2	13.2	10.4	8.32	7.26		54.3		0.059	38.2	49.4	54	56.5	54.3
0.058	17.1	13.2	10.3	8.31	7.25		53.9		0.058	38.2	49.4	53.9	56.4	53.9
0.057	17.1	13.2	10.3	8.3	7.25		53.6		0.057	38.2	49.4	53.8	56.2	53.6
0.056	17	13.1	10.3	8.29	7.24		53.2		0.056	38.2	49.4	53.7	56.1	53.2
0.055	16.9	13.1	10.3	8.28	7.24		52.9		0.055	38.2	49.4	53.6	56	52.9
0.054	16.9	13.1	10.3	8.27	7.24		52.6		0.054	38.2	49.4	53.4	55.9	52.6
0.053	16.8	13	10.2	8.26	7.23		52.2		0.053	38.2	49.4	53.3	55.8	52.2
0.052	16.8	13	10.2	8.26	7.22		51.9		0.052	38.2	49.4	53.2	55.6	51.9
0.051	16.7	13	10.2	8.24	7.22		51.6		0.051	38.2	49.3	53.1	55.5	51.6
0.05	16.6	12.9	10.2	8.23	7.21		51.2		0.05	38.2	49.3	53	55.4	51.2
0.049	16.6	12.9	10.2	8.22	7.21		50.9		0.049	38.2	49.3	52.9	55.3	50.9
0.048	16.5	12.9	10.1	8.21	7.2		50.6		0.048	38.2	49.2	52.8	55.1	50.6
0.047	16.5	12.9	10.1	8.2	7.2		50.3		0.047	38.2	49.2	52.6	55	50.3
0.046	16.4	12.8	10.1	8.18	7.18		50		0.046	38.1	49.2	52.5	54.9	50
0.045	16.4	12.8	10.1	8.17	7.18		49.7		0.045	38.1	49.1	52.4	54.8	49.7
0.044	16.3	12.8	10.1	8.17	7.18		49.4		0.044	38.1	49.1	52.3	54.6	49.4
0.043	16.2	12.7	10	8.15	7.16		49.1		0.043	38.1	49	52.2	54.5	49.1
0.042	16.2	12.7	10	8.14	7.16		48.8		0.042	38	49	52	54.4	48.8
0.041	16.1	12.6	10	8.13	7.15		48.5		0.041	38	48.9	51.9	54.3	48.5
0.04	16.1	12.6	9.97	8.11	7.14		48.2		0.04	37.9	48.8	51.8	54.1	48.2
0.039	16	12.6	9.96	8.11	7.14		47.9		0.039	37.9	48.8	51.7	54	47.9
0.038	16	12.6	9.94	8.09	7.13		47.6		0.038	37.9	48.7	51.5	53.9	47.6
0.037	15.9	12.5	9.92	8.09	7.13		47.3		0.037	37.8	48.6	51.4	53.7	47.3
0.036	15.9	12.5	9.9	8.07	7.11		47		0.036	37.8	48.5	51.3	53.6	47
0.035	15.8	12.5	9.87	8.06	7.1		46.7		0.035	37.7	48.5	51.2	53.5	46.7
0.034	15.8	12.4	9.86	8.05	7.1		46.4		0.034	37.7	48.4	51	53.4	46.4
0.033	15.7	12.4	9.83	8.03	7.08		46.2		0.033	37.6	48.3	50.9	53.2	46.2
0.032	15.7	12.4	9.82	8.03	7.09		45.9		0.032	37.5	48.2	50.8	53.1	45.9
0.031	15.6	12.3	9.8	8.02	7.08		45.6		0.031	37.5	48.1	50.7	53	45.6
0.03	15.5	12.3	9.77	8	7.06		45.4		0.03	37.4	48	50.5	52.8	45.4
0.029	15.5	12.3	9.76	8	7.06		45.1		0.029	37.3	47.9	50.4	52.7	45.1
0.028	15.4	12.2	9.73	7.98	7.05		44.8		0.028	37.3	47.8	50.3	52.6	44.8
0.027	15.4	12.2	9.71	7.97	7.04		44.6		0.027	37.2	47.7	50.1	52.5	44.6
0.026	15.3	12.2	9.69	7.95	7.03		44.3		0.026	37.1	47.6	50	52.3	44.3
0.025	15.3	12.1	9.67	7.94	7.02		44.1		0.025	37.1	47.5	49.9	52.2	44.1
0.024	15.2	12.1	9.65	7.93	7.02		43.8		0.024	37	47.4	49.8	52.1	43.8
0.023	15.2	12.1	9.63	7.91	7		43.6		0.023	36.9	47.3	49.6	51.9	43.6
0.022	15.1	12	9.61	7.9	7		43.3		0.022	36.8	47.2	49.5	51.8	43.3
0.021	15.1	12	9.59	7.89	6.98		43.1		0.021	36.7	47.1	49.4	51.7	43.1
0.02	15	12	9.56	7.87	6.97		42.8		0.02	36.6	47	49.2	51.6	42.8
0.019	15	11.9	9.55	7.87	6.97		42.6		0.019	36.6	46.9	49.1	51.4	42.6
0.018	14.9	11.9	9.53	7.85	6.96		42.3		0.018	36.5	46.8	49	51.3	42.3
0.017	14.9	11.9	9.51	7.84	6.95		42.1		0.017	36.4	46.7	48.9	51.2	42.1
0.016	14.8	11.8	9.49	7.82	6.94		41.9		0.016	36.3	46.6	48.7	51.1	41.9
0.015	14.8	11.8	9.46	7.81	6.93		41.6		0.015	36.2	46.4	48.6	50.9	41.6
0.014	14.7	11.8	9.44	7.8	6.92		41.4		0.014	36.1	46.3	48.5	50.8	41.4
0.013	14.7	11.8	9.42	7.79	6.91		41.2		0.013	36	46.2	48.3	50.7	41.2
0.012	14.7	11.7	9.4	7.78	6.91		40.9		0.012	35.9	46.1	48.2	50.6	40.9
0.011	14.6	11.7	9.38	7.76	6.89		40.7		0.011	35.8	46	48.1	50.4	40.7
0.01	14.6	11.7	9.36	7.75	6.88		40.5		0.01	35.7	45.8	48	50.3	40.5
0.009	14.5	11.6	9.35	7.74	6.88		40.3		0.009	35.6	45.7	47.8	50.2	40.3
0.008	14.5	11.6	9.32	7.72	6.86		40.1		0.008	35.5	45.6	47.7	50.1	40.1
0.007	14.4	11.6	9.3	7.72	6.86		39.8		0.007	35.4	45.5	47.6	49.9	39.8
0.006	14.4	11.5	9.28	7.7	6.85		39.6		0.006	35.3	45.3	47.4	49.8	39.6
0.005	14.3	11.5	9.26	7.68	6.83		39.4		0.005	35.2	45.2	47.3	49.7	39.4
0.004	14.3	11.5	9.25	7.68	6.83		39.2		0.004	35.1	45.1	47.2	49.6	39.2
0.003	14.2	11.5	9.22	7.66	6.81		39		0.003	35	45	47.1	49.4	39
0.002	14.2	11.4	9.2	7.65	6.81		38.8		0.002	34.9	44.8	46.9	49.3	38.8
0.001	14.1	11.4	9.18	7.63	6.79		38.6		0.001	34.7	44.7	46.8	49.2	38.6

## Sheet: ChargeTransfer
[POPS]
Au			0% POPS			2% POPS			5% POPS			20% POPS
Mean	STDEV		Mean	STDEV		Mean	STDEV		Mean	STDEV		Mean	STDEV
108.313	9.9005		29.3133	10.3253		42.3833	12.8492		75.4967	4.26363		31.5533	8.28508
[DMPS]
Au			0% DMPS			2% DMPS			5% DMPS			20% DMPS
Mean	STDEV		Mean	STDEV		Mean	STDEV		Mean	STDEV		Mean	STDEV
108.313	9.9005		29.3133	10.3253		25.9233	11.3948		22.4533	12.0795		0.834667	0.572728
