# Supplementary material for: Membrane charge and lipid packing determine polymyxin-induced membrane damage
Source: Commun Biol. 2019 Feb 18;2:67. doi: 10.1038/s42003-019-0297-6 (PMC6379423; doi:10.1038/s42003-019-0297-6)
Supplement: Supplementary file 4 — Supplementary Data 2 [file 42003_2019_297_MOESM4_ESM.xlsx]

## Sheet: Controls POPC
Aug. 4	2017 14:11:37			Aug. 4	2017 14:15:15			Aug. 4	2017 14:19:03
Cyclic Voltammetry				Cyclic Voltammetry				Cyclic Voltammetry
File:				File:				File:
Data Source: Experiment				Data Source: Experiment				Data Source: Experiment
Instrument Model: CHI600E				Instrument Model: CHI600E				Instrument Model: CHI600E
Data Proc: Smoothing				Data Proc: Smoothing				Data Proc: Smoothing
Ref. Electrode:				Ref. Electrode:				Ref. Electrode:
Header:				Header:				Header:
Note:				Note:				Note:
Init E (V) = 0				Init E (V) = 0				Init E (V) = 0
High E (V) = 0.4				High E (V) = 0.4				High E (V) = 0.4
Low E (V) = 0				Low E (V) = 0				Low E (V) = 0
Init P/N = P				Init P/N = P				Init P/N = P
Scan Rate (V/s) = 0.1				Scan Rate (V/s) = 0.1				Scan Rate (V/s) = 0.1
Segment = 10				Segment = 10				Segment = 10
Sample Interval (V) = 0.001				Sample Interval (V) = 0.001				Sample Interval (V) = 0.001
Quiet Time (sec) = 2				Quiet Time (sec) = 2				Quiet Time (sec) = 2
Sensitivity (A/V) = 1e-4				Sensitivity (A/V) = 1e-4				Sensitivity (A/V) = 1e-4
Segment 1:				Segment 1:				Segment 1:
Ep = 0.243V				Ep = 0.242V				Ep = 0.248V
ip = -7.806e-5A				ip = -7.391e-5A				ip = -6.911e-5A
Ap = -1.046e-4C				Ap = -9.987e-5C				Ap = -9.403e-5C
Segment 2:				Segment 2:				Segment 2:
Ep = 0.142V				Ep = 0.144V				Ep = 0.137V
ip = 7.468e-5A				ip = 7.514e-5A				ip = 6.720e-5A
Ap = 1.059e-4C				Ap = 1.006e-4C				Ap = 9.453e-5C
Segment 3:				Segment 3:				Segment 3:
Ep = 0.243V				Ep = 0.242V				Ep = 0.248V
ip = -8.138e-5A				ip = -7.716e-5A				ip = -7.240e-5A
Ap = -1.135e-4C				Ap = -1.082e-4C				Ap = -1.031e-4C
Segment 4:				Segment 4:				Segment 4:
Ep = 0.141V				Ep = 0.143V				Ep = 0.136V
ip = 7.436e-5A				ip = 7.512e-5A				ip = 6.698e-5A
Ap = 1.050e-4C				Ap = 1.004e-4C				Ap = 9.375e-5C
Segment 5:				Segment 5:				Segment 5:
Ep = 0.243V				Ep = 0.242V				Ep = 0.248V
ip = -8.146e-5A				ip = -7.750e-5A				ip = -7.273e-5A
Ap = -1.139e-4C				Ap = -1.089e-4C				Ap = -1.041e-4C
Segment 6:				Segment 6:				Segment 6:
Ep = 0.141V				Ep = 0.143V				Ep = 0.136V
ip = 7.455e-5A				ip = 7.536e-5A				ip = 6.727e-5A
Ap = 1.050e-4C				Ap = 1.006e-4C				Ap = 9.390e-5C
Segment 7:				Segment 7:				Segment 7:
Ep = 0.242V				Ep = 0.242V				Ep = 0.247V
ip = -8.166e-5A				ip = -7.774e-5A				ip = -7.316e-5A
Ap = -1.141e-4C				Ap = -1.093e-4C				Ap = -1.045e-4C
Segment 8:				Segment 8:				Segment 8:
Ep = 0.142V				Ep = 0.144V				Ep = 0.136V
ip = 7.493e-5A				ip = 7.574e-5A				ip = 6.758e-5A
Ap = 1.050e-4C				Ap = 1.008e-4C				Ap = 9.414e-5C
Segment 9:				Segment 9:				Segment 9:
Ep = 0.242V				Ep = 0.242V				Ep = 0.247V
ip = -8.161e-5A				ip = -7.794e-5A				ip = -7.338e-5A
Ap = -1.141e-4C				Ap = -1.096e-4C				Ap = -1.049e-4C
Segment 10:				Segment 10:				Segment 10:
Ep = 0.142V				Ep = 0.144V				Ep = 0.136V
ip = 7.509e-5A				ip = 7.592e-5A				ip = 6.789e-5A
Ap = 1.050e-4C				Ap = 1.010e-4C				Ap = 9.441e-5C
Potential/V	Current/A			Potential/V	Current/A			Potential/V	Current/A
0	1.261e-05			0	1.103e-05			0	7.59e-06
0.001	1.236e-05			0.001	1.078e-05			0.001	7.352e-06
0.002	1.215e-05			0.002	1.058e-05			0.002	7.163e-06
0.003	1.2e-05			0.003	1.043e-05			0.003	7.024e-06
0.004	1.191e-05			0.004	1.035e-05			0.004	6.953e-06
0.005	1.185e-05			0.005	1.031e-05			0.005	6.912e-06
0.006	1.179e-05			0.006	1.027e-05			0.006	6.877e-06
0.007	1.173e-05			0.007	1.021e-05			0.007	6.831e-06
0.008	1.167e-05			0.008	1.016e-05			0.008	6.788e-06
0.009	1.162e-05			0.009	1.012e-05			0.009	6.745e-06
0.01	1.156e-05			0.01	1.007e-05			0.01	6.704e-06
0.011	1.151e-05			0.011	1.002e-05			0.011	6.664e-06
0.012	1.145e-05			0.012	9.977e-06			0.012	6.623e-06
0.013	1.14e-05			0.013	9.931e-06			0.013	6.583e-06
0.014	1.134e-05			0.014	9.886e-06			0.014	6.543e-06
0.015	1.129e-05			0.015	9.84e-06			0.015	6.504e-06
0.016	1.124e-05			0.016	9.794e-06			0.016	6.464e-06
0.017	1.119e-05			0.017	9.747e-06			0.017	6.424e-06
0.018	1.114e-05			0.018	9.701e-06			0.018	6.384e-06
0.019	1.108e-05			0.019	9.656e-06			0.019	6.344e-06
0.02	1.103e-05			0.02	9.611e-06			0.02	6.303e-06
0.021	1.099e-05			0.021	9.565e-06			0.021	6.263e-06
0.022	1.093e-05			0.022	9.518e-06			0.022	6.223e-06
0.023	1.088e-05			0.023	9.471e-06			0.023	6.182e-06
0.024	1.083e-05			0.024	9.423e-06			0.024	6.142e-06
0.025	1.078e-05			0.025	9.375e-06			0.025	6.101e-06
0.026	1.072e-05			0.026	9.328e-06			0.026	6.061e-06
0.027	1.067e-05			0.027	9.281e-06			0.027	6.02e-06
0.028	1.062e-05			0.028	9.233e-06			0.028	5.978e-06
0.029	1.056e-05			0.029	9.183e-06			0.029	5.935e-06
0.03	1.051e-05			0.03	9.131e-06			0.03	5.892e-06
0.031	1.046e-05			0.031	9.078e-06			0.031	5.849e-06
0.032	1.04e-05			0.032	9.027e-06			0.032	5.804e-06
0.033	1.034e-05			0.033	8.976e-06			0.033	5.759e-06
0.034	1.029e-05			0.034	8.925e-06			0.034	5.714e-06
0.035	1.023e-05			0.035	8.874e-06			0.035	5.669e-06
0.036	1.017e-05			0.036	8.821e-06			0.036	5.623e-06
0.037	1.012e-05			0.037	8.768e-06			0.037	5.577e-06
0.038	1.006e-05			0.038	8.712e-06			0.038	5.529e-06
0.039	9.998e-06			0.039	8.657e-06			0.039	5.48e-06
0.04	9.938e-06			0.04	8.601e-06			0.04	5.43e-06
0.041	9.878e-06			0.041	8.545e-06			0.041	5.38e-06
0.042	9.815e-06			0.042	8.487e-06			0.042	5.329e-06
0.043	9.752e-06			0.043	8.428e-06			0.043	5.276e-06
0.044	9.687e-06			0.044	8.368e-06			0.044	5.222e-06
0.045	9.621e-06			0.045	8.307e-06			0.045	5.168e-06
0.046	9.555e-06			0.046	8.245e-06			0.046	5.114e-06
0.047	9.487e-06			0.047	8.182e-06			0.047	5.059e-06
0.048	9.418e-06			0.048	8.117e-06			0.048	5.003e-06
0.049	9.347e-06			0.049	8.052e-06			0.049	4.945e-06
0.05	9.276e-06			0.05	7.985e-06			0.05	4.885e-06
0.051	9.203e-06			0.051	7.917e-06			0.051	4.823e-06
0.052	9.128e-06			0.052	7.848e-06			0.052	4.76e-06
0.053	9.052e-06			0.053	7.778e-06			0.053	4.698e-06
0.054	8.974e-06			0.054	7.707e-06			0.054	4.634e-06
0.055	8.896e-06			0.055	7.633e-06			0.055	4.568e-06
0.056	8.817e-06			0.056	7.557e-06			0.056	4.501e-06
0.057	8.735e-06			0.057	7.479e-06			0.057	4.431e-06
0.058	8.653e-06			0.058	7.399e-06			0.058	4.359e-06
0.059	8.569e-06			0.059	7.319e-06			0.059	4.288e-06
0.06	8.483e-06			0.06	7.237e-06			0.06	4.215e-06
0.061	8.396e-06			0.061	7.154e-06			0.061	4.14e-06
0.062	8.305e-06			0.062	7.069e-06			0.062	4.062e-06
0.063	8.213e-06			0.063	6.981e-06			0.063	3.982e-06
0.064	8.118e-06			0.064	6.89e-06			0.064	3.899e-06
0.065	8.022e-06			0.065	6.798e-06			0.065	3.815e-06
0.066	7.925e-06			0.066	6.703e-06			0.066	3.73e-06
0.067	7.826e-06			0.067	6.606e-06			0.067	3.641e-06
0.068	7.723e-06			0.068	6.505e-06			0.068	3.55e-06
0.069	7.616e-06			0.069	6.402e-06			0.069	3.455e-06
0.07	7.507e-06			0.07	6.295e-06			0.07	3.359e-06
0.071	7.395e-06			0.071	6.187e-06			0.071	3.262e-06
0.072	7.282e-06			0.072	6.076e-06			0.072	3.163e-06
0.073	7.166e-06			0.073	5.962e-06			0.073	3.062e-06
0.074	7.048e-06			0.074	5.844e-06			0.074	2.957e-06
0.075	6.927e-06			0.075	5.723e-06			0.075	2.848e-06
0.076	6.802e-06			0.076	5.6e-06			0.076	2.736e-06
0.077	6.673e-06			0.077	5.474e-06			0.077	2.62e-06
0.078	6.541e-06			0.078	5.345e-06			0.078	2.502e-06
0.079	6.405e-06			0.079	5.212e-06			0.079	2.38e-06
0.08	6.266e-06			0.08	5.073e-06			0.08	2.255e-06
0.081	6.122e-06			0.081	4.929e-06			0.081	2.127e-06
0.082	5.974e-06			0.082	4.782e-06			0.082	1.995e-06
0.083	5.822e-06			0.083	4.631e-06			0.083	1.859e-06
0.084	5.665e-06			0.084	4.477e-06			0.084	1.718e-06
0.085	5.506e-06			0.085	4.32e-06			0.085	1.573e-06
0.086	5.341e-06			0.086	4.158e-06			0.086	1.423e-06
0.087	5.173e-06			0.087	3.99e-06			0.087	1.267e-06
0.088	4.999e-06			0.088	3.817e-06			0.088	1.107e-06
0.089	4.819e-06			0.089	3.637e-06			0.089	9.425e-07
0.09	4.636e-06			0.09	3.454e-06			0.09	7.75e-07
0.091	4.449e-06			0.091	3.267e-06			0.091	6.05e-07
0.092	4.257e-06			0.092	3.076e-06			0.092	4.304e-07
0.093	4.058e-06			0.093	2.878e-06			0.093	2.504e-07
0.094	3.853e-06			0.094	2.672e-06			0.094	6.412e-08
0.095	3.641e-06			0.095	2.459e-06			0.095	-1.28e-07
0.096	3.423e-06			0.096	2.24e-06			0.096	-3.26e-07
0.097	3.2e-06			0.097	2.015e-06			0.097	-5.286e-07
0.098	2.972e-06			0.098	1.785e-06			0.098	-7.354e-07
0.099	2.737e-06			0.099	1.547e-06			0.099	-9.488e-07
0.1	2.494e-06			0.1	1.299e-06			0.1	-1.17e-06
0.101	2.243e-06			0.101	1.042e-06			0.101	-1.398e-06
0.102	1.983e-06			0.102	7.775e-07			0.102	-1.635e-06
0.103	1.716e-06			0.103	5.076e-07			0.103	-1.878e-06
0.104	1.441e-06			0.104	2.337e-07			0.104	-2.125e-06
0.105	1.16e-06			0.105	-4.639e-08			0.105	-2.376e-06
0.106	8.716e-07			0.106	-3.341e-07			0.106	-2.633e-06
0.107	5.754e-07			0.107	-6.307e-07			0.107	-2.897e-06
0.108	2.703e-07			0.108	-9.361e-07			0.108	-3.17e-06
0.109	-4.295e-08			0.109	-1.251e-06			0.109	-3.453e-06
0.11	-3.638e-07			0.11	-1.576e-06			0.11	-3.744e-06
0.111	-6.918e-07			0.111	-1.907e-06			0.111	-4.044e-06
0.112	-1.029e-06			0.112	-2.248e-06			0.112	-4.353e-06
0.113	-1.378e-06			0.113	-2.598e-06			0.113	-4.671e-06
0.114	-1.737e-06			0.114	-2.957e-06			0.114	-4.998e-06
0.115	-2.106e-06			0.115	-3.328e-06			0.115	-5.333e-06
0.116	-2.483e-06			0.116	-3.709e-06			0.116	-5.678e-06
0.117	-2.867e-06			0.117	-4.1e-06			0.117	-6.032e-06
0.118	-3.262e-06			0.118	-4.502e-06			0.118	-6.397e-06
0.119	-3.67e-06			0.119	-4.915e-06			0.119	-6.773e-06
0.12	-4.091e-06			0.12	-5.341e-06			0.12	-7.159e-06
0.121	-4.524e-06			0.121	-5.782e-06			0.121	-7.554e-06
0.122	-4.968e-06			0.122	-6.234e-06			0.122	-7.957e-06
0.123	-5.423e-06			0.123	-6.698e-06			0.123	-8.37e-06
0.124	-5.892e-06			0.124	-7.173e-06			0.124	-8.792e-06
0.125	-6.375e-06			0.125	-7.659e-06			0.125	-9.226e-06
0.126	-6.872e-06			0.126	-8.157e-06			0.126	-9.671e-06
0.127	-7.38e-06			0.127	-8.665e-06			0.127	-1.013e-05
0.128	-7.899e-06			0.128	-9.185e-06			0.128	-1.06e-05
0.129	-8.429e-06			0.129	-9.718e-06			0.129	-1.108e-05
0.13	-8.969e-06			0.13	-1.026e-05			0.13	-1.156e-05
0.131	-9.525e-06			0.131	-1.082e-05			0.131	-1.207e-05
0.132	-1.01e-05			0.132	-1.14e-05			0.132	-1.258e-05
0.133	-1.068e-05			0.133	-1.199e-05			0.133	-1.311e-05
0.134	-1.128e-05			0.134	-1.259e-05			0.134	-1.365e-05
0.135	-1.19e-05			0.135	-1.321e-05			0.135	-1.421e-05
0.136	-1.252e-05			0.136	-1.384e-05			0.136	-1.477e-05
0.137	-1.316e-05			0.137	-1.449e-05			0.137	-1.535e-05
0.138	-1.382e-05			0.138	-1.515e-05			0.138	-1.595e-05
0.139	-1.45e-05			0.139	-1.582e-05			0.139	-1.655e-05
0.14	-1.519e-05			0.14	-1.652e-05			0.14	-1.717e-05
0.141	-1.59e-05			0.141	-1.722e-05			0.141	-1.779e-05
0.142	-1.662e-05			0.142	-1.793e-05			0.142	-1.843e-05
0.143	-1.735e-05			0.143	-1.865e-05			0.143	-1.908e-05
0.144	-1.809e-05			0.144	-1.939e-05			0.144	-1.974e-05
0.145	-1.884e-05			0.145	-2.014e-05			0.145	-2.042e-05
0.146	-1.962e-05			0.146	-2.092e-05			0.146	-2.112e-05
0.147	-2.041e-05			0.147	-2.171e-05			0.147	-2.183e-05
0.148	-2.122e-05			0.148	-2.252e-05			0.148	-2.256e-05
0.149	-2.205e-05			0.149	-2.333e-05			0.149	-2.329e-05
0.15	-2.29e-05			0.15	-2.417e-05			0.15	-2.404e-05
0.151	-2.375e-05			0.151	-2.501e-05			0.151	-2.48e-05
0.152	-2.463e-05			0.152	-2.588e-05			0.152	-2.558e-05
0.153	-2.552e-05			0.153	-2.675e-05			0.153	-2.637e-05
0.154	-2.643e-05			0.154	-2.765e-05			0.154	-2.717e-05
0.155	-2.735e-05			0.155	-2.855e-05			0.155	-2.799e-05
0.156	-2.828e-05			0.156	-2.947e-05			0.156	-2.881e-05
0.157	-2.923e-05			0.157	-3.04e-05			0.157	-2.965e-05
0.158	-3.02e-05			0.158	-3.134e-05			0.158	-3.051e-05
0.159	-3.118e-05			0.159	-3.23e-05			0.159	-3.137e-05
0.16	-3.218e-05			0.16	-3.327e-05			0.16	-3.225e-05
0.161	-3.318e-05			0.161	-3.424e-05			0.161	-3.313e-05
0.162	-3.42e-05			0.162	-3.523e-05			0.162	-3.403e-05
0.163	-3.523e-05			0.163	-3.624e-05			0.163	-3.493e-05
0.164	-3.628e-05			0.164	-3.725e-05			0.164	-3.585e-05
0.165	-3.735e-05			0.165	-3.829e-05			0.165	-3.679e-05
0.166	-3.843e-05			0.166	-3.933e-05			0.166	-3.774e-05
0.167	-3.952e-05			0.167	-4.038e-05			0.167	-3.87e-05
0.168	-4.063e-05			0.168	-4.144e-05			0.168	-3.967e-05
0.169	-4.174e-05			0.169	-4.251e-05			0.169	-4.064e-05
0.17	-4.286e-05			0.17	-4.358e-05			0.17	-4.162e-05
0.171	-4.399e-05			0.171	-4.467e-05			0.171	-4.261e-05
0.172	-4.514e-05			0.172	-4.577e-05			0.172	-4.361e-05
0.173	-4.631e-05			0.173	-4.688e-05			0.173	-4.462e-05
0.174	-4.747e-05			0.174	-4.799e-05			0.174	-4.564e-05
0.175	-4.864e-05			0.175	-4.91e-05			0.175	-4.667e-05
0.176	-4.982e-05			0.176	-5.021e-05			0.176	-4.77e-05
0.177	-5.1e-05			0.177	-5.133e-05			0.177	-4.874e-05
0.178	-5.22e-05			0.178	-5.246e-05			0.178	-4.978e-05
0.179	-5.34e-05			0.179	-5.36e-05			0.179	-5.082e-05
0.18	-5.461e-05			0.18	-5.474e-05			0.18	-5.187e-05
0.181	-5.582e-05			0.181	-5.588e-05			0.181	-5.293e-05
0.182	-5.704e-05			0.182	-5.702e-05			0.182	-5.399e-05
0.183	-5.826e-05			0.183	-5.816e-05			0.183	-5.505e-05
0.184	-5.948e-05			0.184	-5.93e-05			0.184	-5.612e-05
0.185	-6.071e-05			0.185	-6.045e-05			0.185	-5.719e-05
0.186	-6.195e-05			0.186	-6.16e-05			0.186	-5.826e-05
0.187	-6.318e-05			0.187	-6.275e-05			0.187	-5.934e-05
0.188	-6.441e-05			0.188	-6.389e-05			0.188	-6.041e-05
0.189	-6.564e-05			0.189	-6.502e-05			0.189	-6.148e-05
0.19	-6.686e-05			0.19	-6.615e-05			0.19	-6.256e-05
0.191	-6.808e-05			0.191	-6.728e-05			0.191	-6.363e-05
0.192	-6.931e-05			0.192	-6.841e-05			0.192	-6.47e-05
0.193	-7.053e-05			0.193	-6.953e-05			0.193	-6.576e-05
0.194	-7.174e-05			0.194	-7.064e-05			0.194	-6.682e-05
0.195	-7.294e-05			0.195	-7.174e-05			0.195	-6.787e-05
0.196	-7.414e-05			0.196	-7.283e-05			0.196	-6.891e-05
0.197	-7.533e-05			0.197	-7.391e-05			0.197	-6.996e-05
0.198	-7.651e-05			0.198	-7.499e-05			0.198	-7.1e-05
0.199	-7.768e-05			0.199	-7.605e-05			0.199	-7.204e-05
0.2	-7.884e-05			0.2	-7.711e-05			0.2	-7.306e-05
0.201	-7.998e-05			0.201	-7.814e-05			0.201	-7.407e-05
0.202	-8.111e-05			0.202	-7.917e-05			0.202	-7.507e-05
0.203	-8.223e-05			0.203	-8.018e-05			0.203	-7.607e-05
0.204	-8.334e-05			0.204	-8.118e-05			0.204	-7.707e-05
0.205	-8.444e-05			0.205	-8.216e-05			0.205	-7.806e-05
0.206	-8.552e-05			0.206	-8.313e-05			0.206	-7.903e-05
0.207	-8.657e-05			0.207	-8.407e-05			0.207	-7.998e-05
0.208	-8.76e-05			0.208	-8.498e-05			0.208	-8.09e-05
0.209	-8.86e-05			0.209	-8.588e-05			0.209	-8.181e-05
0.21	-8.959e-05			0.21	-8.677e-05			0.21	-8.27e-05
0.211	-9.056e-05			0.211	-8.763e-05			0.211	-8.358e-05
0.212	-9.15e-05			0.212	-8.847e-05			0.212	-8.446e-05
0.213	-9.243e-05			0.213	-8.929e-05			0.213	-8.531e-05
0.214	-9.333e-05			0.214	-9.008e-05			0.214	-8.614e-05
0.215	-9.42e-05			0.215	-9.085e-05			0.215	-8.696e-05
0.216	-9.504e-05			0.216	-9.16e-05			0.216	-8.775e-05
0.217	-9.586e-05			0.217	-9.232e-05			0.217	-8.853e-05
0.218	-9.666e-05			0.218	-9.302e-05			0.218	-8.929e-05
0.219	-9.742e-05			0.219	-9.37e-05			0.219	-9.003e-05
0.22	-9.815e-05			0.22	-9.434e-05			0.22	-9.074e-05
0.221	-9.886e-05			0.221	-9.495e-05			0.221	-9.143e-05
0.222	-9.954e-05			0.222	-9.554e-05			0.222	-9.21e-05
0.223	-0.0001002			0.223	-9.61e-05			0.223	-9.276e-05
0.224	-0.0001008			0.224	-9.664e-05			0.224	-9.339e-05
0.225	-0.0001014			0.225	-9.714e-05			0.225	-9.399e-05
0.226	-0.000102			0.226	-9.761e-05			0.226	-9.457e-05
0.227	-0.0001025			0.227	-9.806e-05			0.227	-9.512e-05
0.228	-0.000103			0.228	-9.847e-05			0.228	-9.564e-05
0.229	-0.0001034			0.229	-9.886e-05			0.229	-9.615e-05
0.23	-0.0001039			0.23	-9.921e-05			0.23	-9.662e-05
0.231	-0.0001043			0.231	-9.954e-05			0.231	-9.707e-05
0.232	-0.0001046			0.232	-9.984e-05			0.232	-9.749e-05
0.233	-0.000105			0.233	-0.0001001			0.233	-9.788e-05
0.234	-0.0001053			0.234	-0.0001003			0.234	-9.825e-05
0.235	-0.0001055			0.235	-0.0001005			0.235	-9.859e-05
0.236	-0.0001058			0.236	-0.0001007			0.236	-9.891e-05
0.237	-0.000106			0.237	-0.0001009			0.237	-9.921e-05
0.238	-0.0001061			0.238	-0.000101			0.238	-9.947e-05
0.239	-0.0001063			0.239	-0.0001011			0.239	-9.971e-05
0.24	-0.0001064			0.24	-0.0001012			0.24	-9.993e-05
0.241	-0.0001065			0.241	-0.0001012			0.241	-0.0001001
0.242	-0.0001065			0.242	-0.0001012			0.242	-0.0001003
0.243	-0.0001065			0.243	-0.0001012			0.243	-0.0001004
0.244	-0.0001065			0.244	-0.0001012			0.244	-0.0001005
0.245	-0.0001065			0.245	-0.0001011			0.245	-0.0001006
0.246	-0.0001064			0.246	-0.000101			0.246	-0.0001007
0.247	-0.0001063			0.247	-0.0001009			0.247	-0.0001007
0.248	-0.0001062			0.248	-0.0001007			0.248	-0.0001007
0.249	-0.000106			0.249	-0.0001006			0.249	-0.0001007
0.25	-0.0001059			0.25	-0.0001004			0.25	-0.0001007
0.251	-0.0001057			0.251	-0.0001002			0.251	-0.0001006
0.252	-0.0001055			0.252	-9.994e-05			0.252	-0.0001006
0.253	-0.0001052			0.253	-9.97e-05			0.253	-0.0001005
0.254	-0.000105			0.254	-9.943e-05			0.254	-0.0001003
0.255	-0.0001047			0.255	-9.915e-05			0.255	-0.0001002
0.256	-0.0001044			0.256	-9.885e-05			0.256	-0.0001001
0.257	-0.000104			0.257	-9.852e-05			0.257	-9.988e-05
0.258	-0.0001037			0.258	-9.818e-05			0.258	-9.968e-05
0.259	-0.0001034			0.259	-9.782e-05			0.259	-9.947e-05
0.26	-0.000103			0.26	-9.745e-05			0.26	-9.923e-05
0.261	-0.0001026			0.261	-9.707e-05			0.261	-9.898e-05
0.262	-0.0001022			0.262	-9.668e-05			0.262	-9.872e-05
0.263	-0.0001018			0.263	-9.627e-05			0.263	-9.845e-05
0.264	-0.0001013			0.264	-9.586e-05			0.264	-9.815e-05
0.265	-0.0001009			0.265	-9.543e-05			0.265	-9.785e-05
0.266	-0.0001005			0.266	-9.499e-05			0.266	-9.753e-05
0.267	-0.0001			0.267	-9.455e-05			0.267	-9.72e-05
0.268	-9.953e-05			0.268	-9.409e-05			0.268	-9.686e-05
0.269	-9.906e-05			0.269	-9.363e-05			0.269	-9.651e-05
0.27	-9.858e-05			0.27	-9.316e-05			0.27	-9.614e-05
0.271	-9.809e-05			0.271	-9.268e-05			0.271	-9.577e-05
0.272	-9.76e-05			0.272	-9.22e-05			0.272	-9.538e-05
0.273	-9.71e-05			0.273	-9.171e-05			0.273	-9.499e-05
0.274	-9.66e-05			0.274	-9.123e-05			0.274	-9.46e-05
0.275	-9.61e-05			0.275	-9.074e-05			0.275	-9.419e-05
0.276	-9.559e-05			0.276	-9.026e-05			0.276	-9.378e-05
0.277	-9.508e-05			0.277	-8.976e-05			0.277	-9.335e-05
0.278	-9.456e-05			0.278	-8.927e-05			0.278	-9.292e-05
0.279	-9.404e-05			0.279	-8.877e-05			0.279	-9.249e-05
0.28	-9.352e-05			0.28	-8.828e-05			0.28	-9.206e-05
0.281	-9.3e-05			0.281	-8.778e-05			0.281	-9.162e-05
0.282	-9.248e-05			0.282	-8.728e-05			0.282	-9.119e-05
0.283	-9.196e-05			0.283	-8.678e-05			0.283	-9.074e-05
0.284	-9.145e-05			0.284	-8.629e-05			0.284	-9.03e-05
0.285	-9.093e-05			0.285	-8.579e-05			0.285	-8.985e-05
0.286	-9.042e-05			0.286	-8.529e-05			0.286	-8.94e-05
0.287	-8.991e-05			0.287	-8.48e-05			0.287	-8.895e-05
0.288	-8.94e-05			0.288	-8.431e-05			0.288	-8.851e-05
0.289	-8.889e-05			0.289	-8.382e-05			0.289	-8.806e-05
0.29	-8.839e-05			0.29	-8.333e-05			0.29	-8.761e-05
0.291	-8.789e-05			0.291	-8.286e-05			0.291	-8.716e-05
0.292	-8.739e-05			0.292	-8.238e-05			0.292	-8.671e-05
0.293	-8.689e-05			0.293	-8.191e-05			0.293	-8.626e-05
0.294	-8.641e-05			0.294	-8.145e-05			0.294	-8.582e-05
0.295	-8.592e-05			0.295	-8.099e-05			0.295	-8.537e-05
0.296	-8.543e-05			0.296	-8.054e-05			0.296	-8.493e-05
0.297	-8.495e-05			0.297	-8.008e-05			0.297	-8.448e-05
0.298	-8.447e-05			0.298	-7.962e-05			0.298	-8.404e-05
0.299	-8.4e-05			0.299	-7.917e-05			0.299	-8.361e-05
0.3	-8.353e-05			0.3	-7.873e-05			0.3	-8.317e-05
0.301	-8.308e-05			0.301	-7.829e-05			0.301	-8.274e-05
0.302	-8.262e-05			0.302	-7.785e-05			0.302	-8.232e-05
0.303	-8.217e-05			0.303	-7.741e-05			0.303	-8.189e-05
0.304	-8.172e-05			0.304	-7.698e-05			0.304	-8.148e-05
0.305	-8.129e-05			0.305	-7.656e-05			0.305	-8.107e-05
0.306	-8.086e-05			0.306	-7.614e-05			0.306	-8.066e-05
0.307	-8.043e-05			0.307	-7.574e-05			0.307	-8.025e-05
0.308	-8e-05			0.308	-7.533e-05			0.308	-7.984e-05
0.309	-7.958e-05			0.309	-7.493e-05			0.309	-7.944e-05
0.31	-7.916e-05			0.31	-7.453e-05			0.31	-7.903e-05
0.311	-7.874e-05			0.311	-7.413e-05			0.311	-7.863e-05
0.312	-7.833e-05			0.312	-7.374e-05			0.312	-7.824e-05
0.313	-7.793e-05			0.313	-7.336e-05			0.313	-7.785e-05
0.314	-7.753e-05			0.314	-7.298e-05			0.314	-7.746e-05
0.315	-7.713e-05			0.315	-7.26e-05			0.315	-7.708e-05
0.316	-7.673e-05			0.316	-7.223e-05			0.316	-7.67e-05
0.317	-7.635e-05			0.317	-7.187e-05			0.317	-7.632e-05
0.318	-7.597e-05			0.318	-7.151e-05			0.318	-7.595e-05
0.319	-7.56e-05			0.319	-7.115e-05			0.319	-7.559e-05
0.32	-7.523e-05			0.32	-7.081e-05			0.32	-7.523e-05
0.321	-7.487e-05			0.321	-7.046e-05			0.321	-7.488e-05
0.322	-7.45e-05			0.322	-7.011e-05			0.322	-7.452e-05
0.323	-7.414e-05			0.323	-6.977e-05			0.323	-7.417e-05
0.324	-7.379e-05			0.324	-6.944e-05			0.324	-7.383e-05
0.325	-7.345e-05			0.325	-6.911e-05			0.325	-7.348e-05
0.326	-7.311e-05			0.326	-6.879e-05			0.326	-7.315e-05
0.327	-7.277e-05			0.327	-6.847e-05			0.327	-7.282e-05
0.328	-7.243e-05			0.328	-6.815e-05			0.328	-7.248e-05
0.329	-7.21e-05			0.329	-6.784e-05			0.329	-7.216e-05
0.33	-7.178e-05			0.33	-6.753e-05			0.33	-7.184e-05
0.331	-7.145e-05			0.331	-6.723e-05			0.331	-7.152e-05
0.332	-7.114e-05			0.332	-6.693e-05			0.332	-7.121e-05
0.333	-7.082e-05			0.333	-6.663e-05			0.333	-7.09e-05
0.334	-7.051e-05			0.334	-6.634e-05			0.334	-7.059e-05
0.335	-7.021e-05			0.335	-6.606e-05			0.335	-7.029e-05
0.336	-6.99e-05			0.336	-6.578e-05			0.336	-6.999e-05
0.337	-6.96e-05			0.337	-6.55e-05			0.337	-6.969e-05
0.338	-6.931e-05			0.338	-6.523e-05			0.338	-6.94e-05
0.339	-6.902e-05			0.339	-6.496e-05			0.339	-6.911e-05
0.34	-6.873e-05			0.34	-6.469e-05			0.34	-6.883e-05
0.341	-6.844e-05			0.341	-6.442e-05			0.341	-6.854e-05
0.342	-6.816e-05			0.342	-6.416e-05			0.342	-6.827e-05
0.343	-6.789e-05			0.343	-6.391e-05			0.343	-6.799e-05
0.344	-6.761e-05			0.344	-6.366e-05			0.344	-6.773e-05
0.345	-6.735e-05			0.345	-6.341e-05			0.345	-6.746e-05
0.346	-6.708e-05			0.346	-6.316e-05			0.346	-6.72e-05
0.347	-6.682e-05			0.347	-6.292e-05			0.347	-6.694e-05
0.348	-6.656e-05			0.348	-6.267e-05			0.348	-6.668e-05
0.349	-6.63e-05			0.349	-6.243e-05			0.349	-6.643e-05
0.35	-6.605e-05			0.35	-6.22e-05			0.35	-6.618e-05
0.351	-6.58e-05			0.351	-6.197e-05			0.351	-6.593e-05
0.352	-6.556e-05			0.352	-6.174e-05			0.352	-6.569e-05
0.353	-6.531e-05			0.353	-6.151e-05			0.353	-6.546e-05
0.354	-6.507e-05			0.354	-6.129e-05			0.354	-6.522e-05
0.355	-6.483e-05			0.355	-6.106e-05			0.355	-6.498e-05
0.356	-6.459e-05			0.356	-6.085e-05			0.356	-6.475e-05
0.357	-6.436e-05			0.357	-6.064e-05			0.357	-6.452e-05
0.358	-6.413e-05			0.358	-6.043e-05			0.358	-6.43e-05
0.359	-6.39e-05			0.359	-6.022e-05			0.359	-6.407e-05
0.36	-6.368e-05			0.36	-6.001e-05			0.36	-6.385e-05
0.361	-6.345e-05			0.361	-5.981e-05			0.361	-6.363e-05
0.362	-6.323e-05			0.362	-5.961e-05			0.362	-6.342e-05
0.363	-6.301e-05			0.363	-5.941e-05			0.363	-6.32e-05
0.364	-6.279e-05			0.364	-5.922e-05			0.364	-6.299e-05
0.365	-6.258e-05			0.365	-5.902e-05			0.365	-6.278e-05
0.366	-6.237e-05			0.366	-5.883e-05			0.366	-6.258e-05
0.367	-6.215e-05			0.367	-5.864e-05			0.367	-6.237e-05
0.368	-6.194e-05			0.368	-5.846e-05			0.368	-6.217e-05
0.369	-6.174e-05			0.369	-5.828e-05			0.369	-6.198e-05
0.37	-6.153e-05			0.37	-5.809e-05			0.37	-6.178e-05
0.371	-6.133e-05			0.371	-5.792e-05			0.371	-6.158e-05
0.372	-6.112e-05			0.372	-5.774e-05			0.372	-6.139e-05
0.373	-6.092e-05			0.373	-5.756e-05			0.373	-6.119e-05
0.374	-6.073e-05			0.374	-5.739e-05			0.374	-6.1e-05
0.375	-6.053e-05			0.375	-5.722e-05			0.375	-6.082e-05
0.376	-6.034e-05			0.376	-5.705e-05			0.376	-6.063e-05
0.377	-6.015e-05			0.377	-5.688e-05			0.377	-6.045e-05
0.378	-5.996e-05			0.378	-5.672e-05			0.378	-6.028e-05
0.379	-5.978e-05			0.379	-5.655e-05			0.379	-6.01e-05
0.38	-5.96e-05			0.38	-5.639e-05			0.38	-5.993e-05
0.381	-5.941e-05			0.381	-5.623e-05			0.381	-5.975e-05
0.382	-5.923e-05			0.382	-5.607e-05			0.382	-5.958e-05
0.383	-5.905e-05			0.383	-5.592e-05			0.383	-5.942e-05
0.384	-5.887e-05			0.384	-5.576e-05			0.384	-5.925e-05
0.385	-5.869e-05			0.385	-5.561e-05			0.385	-5.908e-05
0.386	-5.852e-05			0.386	-5.546e-05			0.386	-5.891e-05
0.387	-5.834e-05			0.387	-5.531e-05			0.387	-5.875e-05
0.388	-5.817e-05			0.388	-5.516e-05			0.388	-5.859e-05
0.389	-5.8e-05			0.389	-5.501e-05			0.389	-5.843e-05
0.39	-5.784e-05			0.39	-5.487e-05			0.39	-5.828e-05
0.391	-5.767e-05			0.391	-5.473e-05			0.391	-5.812e-05
0.392	-5.75e-05			0.392	-5.458e-05			0.392	-5.797e-05
0.393	-5.733e-05			0.393	-5.444e-05			0.393	-5.781e-05
0.394	-5.717e-05			0.394	-5.43e-05			0.394	-5.766e-05
0.395	-5.701e-05			0.395	-5.416e-05			0.395	-5.751e-05
0.396	-5.685e-05			0.396	-5.402e-05			0.396	-5.736e-05
0.397	-5.669e-05			0.397	-5.388e-05			0.397	-5.721e-05
0.398	-5.653e-05			0.398	-5.374e-05			0.398	-5.706e-05
0.399	-5.638e-05			0.399	-5.361e-05			0.399	-5.692e-05
0.4	-5.461e-05			0.4	-5.182e-05			0.4	-5.521e-05
0.399	-5.276e-05			0.399	-4.962e-05			0.399	-5.312e-05
0.398	-5.127e-05			0.398	-4.784e-05			0.398	-5.142e-05
0.397	-5.012e-05			0.397	-4.648e-05			0.397	-5.011e-05
0.396	-4.943e-05			0.396	-4.568e-05			0.396	-4.932e-05
0.395	-4.897e-05			0.395	-4.516e-05			0.395	-4.879e-05
0.394	-4.858e-05			0.394	-4.476e-05			0.394	-4.836e-05
0.393	-4.815e-05			0.393	-4.433e-05			0.393	-4.791e-05
0.392	-4.774e-05			0.392	-4.393e-05			0.392	-4.748e-05
0.391	-4.736e-05			0.391	-4.357e-05			0.391	-4.709e-05
0.39	-4.7e-05			0.39	-4.323e-05			0.39	-4.672e-05
0.389	-4.666e-05			0.389	-4.291e-05			0.389	-4.636e-05
0.388	-4.633e-05			0.388	-4.261e-05			0.388	-4.603e-05
0.387	-4.601e-05			0.387	-4.233e-05			0.387	-4.571e-05
0.386	-4.57e-05			0.386	-4.206e-05			0.386	-4.541e-05
0.385	-4.54e-05			0.385	-4.18e-05			0.385	-4.512e-05
0.384	-4.511e-05			0.384	-4.155e-05			0.384	-4.484e-05
0.383	-4.483e-05			0.383	-4.131e-05			0.383	-4.457e-05
0.382	-4.456e-05			0.382	-4.108e-05			0.382	-4.43e-05
0.381	-4.43e-05			0.381	-4.085e-05			0.381	-4.405e-05
0.38	-4.405e-05			0.38	-4.064e-05			0.38	-4.381e-05
0.379	-4.38e-05			0.379	-4.043e-05			0.379	-4.357e-05
0.378	-4.356e-05			0.378	-4.022e-05			0.378	-4.333e-05
0.377	-4.332e-05			0.377	-4.002e-05			0.377	-4.31e-05
0.376	-4.309e-05			0.376	-3.982e-05			0.376	-4.288e-05
0.375	-4.286e-05			0.375	-3.963e-05			0.375	-4.266e-05
0.374	-4.264e-05			0.374	-3.945e-05			0.374	-4.245e-05
0.373	-4.242e-05			0.373	-3.926e-05			0.373	-4.224e-05
0.372	-4.221e-05			0.372	-3.908e-05			0.372	-4.203e-05
0.371	-4.199e-05			0.371	-3.89e-05			0.371	-4.183e-05
0.37	-4.179e-05			0.37	-3.872e-05			0.37	-4.163e-05
0.369	-4.158e-05			0.369	-3.855e-05			0.369	-4.143e-05
0.368	-4.138e-05			0.368	-3.838e-05			0.368	-4.124e-05
0.367	-4.118e-05			0.367	-3.821e-05			0.367	-4.105e-05
0.366	-4.099e-05			0.366	-3.804e-05			0.366	-4.086e-05
0.365	-4.08e-05			0.365	-3.787e-05			0.365	-4.067e-05
0.364	-4.061e-05			0.364	-3.771e-05			0.364	-4.049e-05
0.363	-4.042e-05			0.363	-3.755e-05			0.363	-4.031e-05
0.362	-4.024e-05			0.362	-3.739e-05			0.362	-4.013e-05
0.361	-4.006e-05			0.361	-3.723e-05			0.361	-3.995e-05
0.36	-3.988e-05			0.36	-3.707e-05			0.36	-3.977e-05
0.359	-3.97e-05			0.359	-3.692e-05			0.359	-3.96e-05
0.358	-3.952e-05			0.358	-3.676e-05			0.358	-3.942e-05
0.357	-3.934e-05			0.357	-3.661e-05			0.357	-3.925e-05
0.356	-3.917e-05			0.356	-3.646e-05			0.356	-3.908e-05
0.355	-3.9e-05			0.355	-3.631e-05			0.355	-3.891e-05
0.354	-3.883e-05			0.354	-3.616e-05			0.354	-3.874e-05
0.353	-3.866e-05			0.353	-3.601e-05			0.353	-3.857e-05
0.352	-3.849e-05			0.352	-3.587e-05			0.352	-3.84e-05
0.351	-3.832e-05			0.351	-3.572e-05			0.351	-3.824e-05
0.35	-3.816e-05			0.35	-3.557e-05			0.35	-3.807e-05
0.349	-3.799e-05			0.349	-3.543e-05			0.349	-3.79e-05
0.348	-3.783e-05			0.348	-3.529e-05			0.348	-3.774e-05
0.347	-3.766e-05			0.347	-3.514e-05			0.347	-3.758e-05
0.346	-3.75e-05			0.346	-3.5e-05			0.346	-3.741e-05
0.345	-3.733e-05			0.345	-3.485e-05			0.345	-3.725e-05
0.344	-3.717e-05			0.344	-3.47e-05			0.344	-3.709e-05
0.343	-3.701e-05			0.343	-3.456e-05			0.343	-3.693e-05
0.342	-3.685e-05			0.342	-3.442e-05			0.342	-3.677e-05
0.341	-3.669e-05			0.341	-3.428e-05			0.341	-3.661e-05
0.34	-3.653e-05			0.34	-3.414e-05			0.34	-3.645e-05
0.339	-3.638e-05			0.339	-3.4e-05			0.339	-3.628e-05
0.338	-3.622e-05			0.338	-3.386e-05			0.338	-3.612e-05
0.337	-3.606e-05			0.337	-3.371e-05			0.337	-3.597e-05
0.336	-3.59e-05			0.336	-3.357e-05			0.336	-3.581e-05
0.335	-3.574e-05			0.335	-3.342e-05			0.335	-3.565e-05
0.334	-3.558e-05			0.334	-3.328e-05			0.334	-3.549e-05
0.333	-3.542e-05			0.333	-3.313e-05			0.333	-3.532e-05
0.332	-3.526e-05			0.332	-3.299e-05			0.332	-3.516e-05
0.331	-3.509e-05			0.331	-3.284e-05			0.331	-3.5e-05
0.33	-3.493e-05			0.33	-3.269e-05			0.33	-3.484e-05
0.329	-3.477e-05			0.329	-3.254e-05			0.329	-3.467e-05
0.328	-3.46e-05			0.328	-3.239e-05			0.328	-3.451e-05
0.327	-3.444e-05			0.327	-3.224e-05			0.327	-3.434e-05
0.326	-3.427e-05			0.326	-3.209e-05			0.326	-3.418e-05
0.325	-3.411e-05			0.325	-3.194e-05			0.325	-3.401e-05
0.324	-3.395e-05			0.324	-3.179e-05			0.324	-3.385e-05
0.323	-3.378e-05			0.323	-3.164e-05			0.323	-3.368e-05
0.322	-3.36e-05			0.322	-3.148e-05			0.322	-3.351e-05
0.321	-3.343e-05			0.321	-3.132e-05			0.321	-3.334e-05
0.32	-3.325e-05			0.32	-3.116e-05			0.32	-3.316e-05
0.319	-3.308e-05			0.319	-3.1e-05			0.319	-3.299e-05
0.318	-3.29e-05			0.318	-3.084e-05			0.318	-3.281e-05
0.317	-3.272e-05			0.317	-3.068e-05			0.317	-3.263e-05
0.316	-3.254e-05			0.316	-3.052e-05			0.316	-3.246e-05
0.315	-3.235e-05			0.315	-3.035e-05			0.315	-3.228e-05
0.314	-3.217e-05			0.314	-3.017e-05			0.314	-3.209e-05
0.313	-3.198e-05			0.313	-3e-05			0.313	-3.191e-05
0.312	-3.179e-05			0.312	-2.982e-05			0.312	-3.172e-05
0.311	-3.159e-05			0.311	-2.965e-05			0.311	-3.153e-05
0.31	-3.14e-05			0.31	-2.947e-05			0.31	-3.134e-05
0.309	-3.119e-05			0.309	-2.929e-05			0.309	-3.115e-05
0.308	-3.099e-05			0.308	-2.91e-05			0.308	-3.095e-05
0.307	-3.078e-05			0.307	-2.891e-05			0.307	-3.074e-05
0.306	-3.056e-05			0.306	-2.871e-05			0.306	-3.054e-05
0.305	-3.035e-05			0.305	-2.852e-05			0.305	-3.033e-05
0.304	-3.013e-05			0.304	-2.833e-05			0.304	-3.012e-05
0.303	-2.99e-05			0.303	-2.814e-05			0.303	-2.991e-05
0.302	-2.968e-05			0.302	-2.794e-05			0.302	-2.969e-05
0.301	-2.944e-05			0.301	-2.773e-05			0.301	-2.948e-05
0.3	-2.921e-05			0.3	-2.751e-05			0.3	-2.925e-05
0.299	-2.897e-05			0.299	-2.73e-05			0.299	-2.903e-05
0.298	-2.873e-05			0.298	-2.708e-05			0.298	-2.88e-05
0.297	-2.848e-05			0.297	-2.686e-05			0.297	-2.857e-05
0.296	-2.823e-05			0.296	-2.664e-05			0.296	-2.834e-05
0.295	-2.797e-05			0.295	-2.641e-05			0.295	-2.81e-05
0.294	-2.771e-05			0.294	-2.617e-05			0.294	-2.785e-05
0.293	-2.744e-05			0.293	-2.593e-05			0.293	-2.76e-05
0.292	-2.716e-05			0.292	-2.569e-05			0.292	-2.735e-05
0.291	-2.688e-05			0.291	-2.544e-05			0.291	-2.709e-05
0.29	-2.659e-05			0.29	-2.518e-05			0.29	-2.683e-05
0.289	-2.63e-05			0.289	-2.492e-05			0.289	-2.656e-05
0.288	-2.6e-05			0.288	-2.465e-05			0.288	-2.629e-05
0.287	-2.569e-05			0.287	-2.438e-05			0.287	-2.601e-05
0.286	-2.538e-05			0.286	-2.41e-05			0.286	-2.573e-05
0.285	-2.506e-05			0.285	-2.382e-05			0.285	-2.544e-05
0.284	-2.473e-05			0.284	-2.353e-05			0.284	-2.514e-05
0.283	-2.44e-05			0.283	-2.324e-05			0.283	-2.484e-05
0.282	-2.406e-05			0.282	-2.293e-05			0.282	-2.453e-05
0.281	-2.371e-05			0.281	-2.262e-05			0.281	-2.422e-05
0.28	-2.335e-05			0.28	-2.229e-05			0.28	-2.39e-05
0.279	-2.297e-05			0.279	-2.196e-05			0.279	-2.357e-05
0.278	-2.259e-05			0.278	-2.163e-05			0.278	-2.324e-05
0.277	-2.22e-05			0.277	-2.129e-05			0.277	-2.289e-05
0.276	-2.181e-05			0.276	-2.094e-05			0.276	-2.254e-05
0.275	-2.14e-05			0.275	-2.058e-05			0.275	-2.218e-05
0.274	-2.098e-05			0.274	-2.021e-05			0.274	-2.181e-05
0.273	-2.056e-05			0.273	-1.984e-05			0.273	-2.144e-05
0.272	-2.013e-05			0.272	-1.946e-05			0.272	-2.107e-05
0.271	-1.969e-05			0.271	-1.907e-05			0.271	-2.068e-05
0.27	-1.924e-05			0.27	-1.868e-05			0.27	-2.029e-05
0.269	-1.878e-05			0.269	-1.827e-05			0.269	-1.988e-05
0.268	-1.83e-05			0.268	-1.785e-05			0.268	-1.947e-05
0.267	-1.782e-05			0.267	-1.742e-05			0.267	-1.905e-05
0.266	-1.732e-05			0.266	-1.698e-05			0.266	-1.863e-05
0.265	-1.682e-05			0.265	-1.654e-05			0.265	-1.819e-05
0.264	-1.63e-05			0.264	-1.607e-05			0.264	-1.775e-05
0.263	-1.577e-05			0.263	-1.56e-05			0.263	-1.729e-05
0.262	-1.522e-05			0.262	-1.512e-05			0.262	-1.683e-05
0.261	-1.466e-05			0.261	-1.462e-05			0.261	-1.635e-05
0.26	-1.409e-05			0.26	-1.412e-05			0.26	-1.587e-05
0.259	-1.35e-05			0.259	-1.36e-05			0.259	-1.537e-05
0.258	-1.291e-05			0.258	-1.307e-05			0.258	-1.486e-05
0.257	-1.23e-05			0.257	-1.253e-05			0.257	-1.434e-05
0.256	-1.167e-05			0.256	-1.198e-05			0.256	-1.38e-05
0.255	-1.104e-05			0.255	-1.141e-05			0.255	-1.326e-05
0.254	-1.039e-05			0.254	-1.084e-05			0.254	-1.271e-05
0.253	-9.731e-06			0.253	-1.025e-05			0.253	-1.215e-05
0.252	-9.06e-06			0.252	-9.648e-06			0.252	-1.159e-05
0.251	-8.374e-06			0.251	-9.035e-06			0.251	-1.101e-05
0.25	-7.67e-06			0.25	-8.408e-06			0.25	-1.042e-05
0.249	-6.949e-06			0.249	-7.767e-06			0.249	-9.811e-06
0.248	-6.214e-06			0.248	-7.112e-06			0.248	-9.197e-06
0.247	-5.467e-06			0.247	-6.443e-06			0.247	-8.575e-06
0.246	-4.71e-06			0.246	-5.762e-06			0.246	-7.941e-06
0.245	-3.941e-06			0.245	-5.069e-06			0.245	-7.293e-06
0.244	-3.16e-06			0.244	-4.364e-06			0.244	-6.63e-06
0.243	-2.363e-06			0.243	-3.646e-06			0.243	-5.954e-06
0.242	-1.552e-06			0.242	-2.917e-06			0.242	-5.269e-06
0.241	-7.274e-07			0.241	-2.176e-06			0.241	-4.576e-06
0.24	1.13e-07			0.24	-1.419e-06			0.24	-3.875e-06
0.239	9.697e-07			0.239	-6.467e-07			0.239	-3.164e-06
0.238	1.841e-06			0.238	1.415e-07			0.238	-2.442e-06
0.237	2.727e-06			0.237	9.475e-07			0.237	-1.706e-06
0.236	3.623e-06			0.236	1.766e-06			0.236	-9.577e-07
0.235	4.529e-06			0.235	2.595e-06			0.235	-1.96e-07
0.234	5.447e-06			0.234	3.435e-06			0.234	5.783e-07
0.233	6.378e-06			0.233	4.288e-06			0.233	1.363e-06
0.232	7.323e-06			0.232	5.153e-06			0.232	2.156e-06
0.231	8.283e-06			0.231	6.034e-06			0.231	2.959e-06
0.23	9.257e-06			0.23	6.929e-06			0.23	3.773e-06
0.229	1.024e-05			0.229	7.838e-06			0.229	4.598e-06
0.228	1.123e-05			0.228	8.759e-06			0.228	5.432e-06
0.227	1.223e-05			0.227	9.693e-06			0.227	6.277e-06
0.226	1.324e-05			0.226	1.064e-05			0.226	7.132e-06
0.225	1.426e-05			0.225	1.159e-05			0.225	7.998e-06
0.224	1.53e-05			0.224	1.256e-05			0.224	8.877e-06
0.223	1.634e-05			0.223	1.354e-05			0.223	9.766e-06
0.222	1.74e-05			0.222	1.452e-05			0.222	1.066e-05
0.221	1.847e-05			0.221	1.552e-05			0.221	1.156e-05
0.22	1.954e-05			0.22	1.653e-05			0.22	1.246e-05
0.219	2.061e-05			0.219	1.756e-05			0.219	1.337e-05
0.218	2.17e-05			0.218	1.859e-05			0.218	1.429e-05
0.217	2.279e-05			0.217	1.964e-05			0.217	1.523e-05
0.216	2.39e-05			0.216	2.069e-05			0.216	1.617e-05
0.215	2.501e-05			0.215	2.175e-05			0.215	1.712e-05
0.214	2.612e-05			0.214	2.282e-05			0.214	1.808e-05
0.213	2.723e-05			0.213	2.39e-05			0.213	1.904e-05
0.212	2.835e-05			0.212	2.499e-05			0.212	2e-05
0.211	2.947e-05			0.211	2.608e-05			0.211	2.097e-05
0.21	3.059e-05			0.21	2.718e-05			0.21	2.194e-05
0.209	3.172e-05			0.209	2.828e-05			0.209	2.292e-05
0.208	3.285e-05			0.208	2.938e-05			0.208	2.39e-05
0.207	3.398e-05			0.207	3.049e-05			0.207	2.489e-05
0.206	3.513e-05			0.206	3.161e-05			0.206	2.589e-05
0.205	3.627e-05			0.205	3.275e-05			0.205	2.69e-05
0.204	3.742e-05			0.204	3.389e-05			0.204	2.79e-05
0.203	3.855e-05			0.203	3.503e-05			0.203	2.89e-05
0.202	3.969e-05			0.202	3.615e-05			0.202	2.99e-05
0.201	4.081e-05			0.201	3.728e-05			0.201	3.089e-05
0.2	4.192e-05			0.2	3.841e-05			0.2	3.189e-05
0.199	4.304e-05			0.199	3.954e-05			0.199	3.289e-05
0.198	4.414e-05			0.198	4.068e-05			0.198	3.389e-05
0.197	4.524e-05			0.197	4.181e-05			0.197	3.489e-05
0.196	4.633e-05			0.196	4.293e-05			0.196	3.588e-05
0.195	4.742e-05			0.195	4.404e-05			0.195	3.687e-05
0.194	4.85e-05			0.194	4.514e-05			0.194	3.786e-05
0.193	4.958e-05			0.193	4.624e-05			0.193	3.884e-05
0.192	5.065e-05			0.192	4.734e-05			0.192	3.982e-05
0.191	5.17e-05			0.191	4.844e-05			0.191	4.08e-05
0.19	5.275e-05			0.19	4.953e-05			0.19	4.178e-05
0.189	5.378e-05			0.189	5.061e-05			0.189	4.274e-05
0.188	5.48e-05			0.188	5.167e-05			0.188	4.369e-05
0.187	5.581e-05			0.187	5.273e-05			0.187	4.463e-05
0.186	5.68e-05			0.186	5.378e-05			0.186	4.556e-05
0.185	5.778e-05			0.185	5.482e-05			0.185	4.649e-05
0.184	5.875e-05			0.184	5.584e-05			0.184	4.741e-05
0.183	5.969e-05			0.183	5.686e-05			0.183	4.832e-05
0.182	6.062e-05			0.182	5.786e-05			0.182	4.922e-05
0.181	6.153e-05			0.181	5.883e-05			0.181	5.011e-05
0.18	6.243e-05			0.18	5.98e-05			0.18	5.099e-05
0.179	6.331e-05			0.179	6.074e-05			0.179	5.185e-05
0.178	6.418e-05			0.178	6.167e-05			0.178	5.27e-05
0.177	6.503e-05			0.177	6.258e-05			0.177	5.354e-05
0.176	6.586e-05			0.176	6.348e-05			0.176	5.436e-05
0.175	6.667e-05			0.175	6.436e-05			0.175	5.518e-05
0.174	6.745e-05			0.174	6.522e-05			0.174	5.597e-05
0.173	6.821e-05			0.173	6.605e-05			0.173	5.676e-05
0.172	6.895e-05			0.172	6.687e-05			0.172	5.753e-05
0.171	6.967e-05			0.171	6.766e-05			0.171	5.827e-05
0.17	7.036e-05			0.17	6.842e-05			0.17	5.9e-05
0.169	7.103e-05			0.169	6.916e-05			0.169	5.97e-05
0.168	7.168e-05			0.168	6.988e-05			0.168	6.039e-05
0.167	7.231e-05			0.167	7.057e-05			0.167	6.106e-05
0.166	7.292e-05			0.166	7.124e-05			0.166	6.171e-05
0.165	7.35e-05			0.165	7.188e-05			0.165	6.235e-05
0.164	7.406e-05			0.164	7.249e-05			0.164	6.297e-05
0.163	7.459e-05			0.163	7.308e-05			0.163	6.356e-05
0.162	7.509e-05			0.162	7.363e-05			0.162	6.414e-05
0.161	7.556e-05			0.161	7.416e-05			0.161	6.47e-05
0.16	7.602e-05			0.16	7.466e-05			0.16	6.523e-05
0.159	7.644e-05			0.159	7.513e-05			0.159	6.574e-05
0.158	7.685e-05			0.158	7.557e-05			0.158	6.623e-05
0.157	7.722e-05			0.157	7.597e-05			0.157	6.669e-05
0.156	7.758e-05			0.156	7.635e-05			0.156	6.713e-05
0.155	7.791e-05			0.155	7.67e-05			0.155	6.755e-05
0.154	7.821e-05			0.154	7.702e-05			0.154	6.795e-05
0.153	7.85e-05			0.153	7.732e-05			0.153	6.833e-05
0.152	7.876e-05			0.152	7.759e-05			0.152	6.869e-05
0.151	7.899e-05			0.151	7.782e-05			0.151	6.902e-05
0.15	7.919e-05			0.15	7.802e-05			0.15	6.932e-05
0.149	7.937e-05			0.149	7.819e-05			0.149	6.96e-05
0.148	7.953e-05			0.148	7.833e-05			0.148	6.986e-05
0.147	7.967e-05			0.147	7.845e-05			0.147	7.01e-05
0.146	7.978e-05			0.146	7.853e-05			0.146	7.031e-05
0.145	7.987e-05			0.145	7.859e-05			0.145	7.05e-05
0.144	7.993e-05			0.144	7.861e-05			0.144	7.067e-05
0.143	7.997e-05			0.143	7.861e-05			0.143	7.082e-05
0.142	7.999e-05			0.142	7.857e-05			0.142	7.094e-05
0.141	7.999e-05			0.141	7.852e-05			0.141	7.104e-05
0.14	7.996e-05			0.14	7.844e-05			0.14	7.112e-05
0.139	7.992e-05			0.139	7.833e-05			0.139	7.118e-05
0.138	7.985e-05			0.138	7.82e-05			0.138	7.122e-05
0.137	7.976e-05			0.137	7.804e-05			0.137	7.124e-05
0.136	7.965e-05			0.136	7.786e-05			0.136	7.124e-05
0.135	7.953e-05			0.135	7.766e-05			0.135	7.121e-05
0.134	7.938e-05			0.134	7.743e-05			0.134	7.117e-05
0.133	7.922e-05			0.133	7.718e-05			0.133	7.111e-05
0.132	7.904e-05			0.132	7.69e-05			0.132	7.102e-05
0.131	7.884e-05			0.131	7.661e-05			0.131	7.092e-05
0.13	7.863e-05			0.13	7.631e-05			0.13	7.08e-05
0.129	7.84e-05			0.129	7.598e-05			0.129	7.067e-05
0.128	7.815e-05			0.128	7.565e-05			0.128	7.051e-05
0.127	7.79e-05			0.127	7.529e-05			0.127	7.035e-05
0.126	7.763e-05			0.126	7.492e-05			0.126	7.017e-05
0.125	7.734e-05			0.125	7.453e-05			0.125	6.997e-05
0.124	7.704e-05			0.124	7.412e-05			0.124	6.976e-05
0.123	7.673e-05			0.123	7.37e-05			0.123	6.953e-05
0.122	7.641e-05			0.122	7.327e-05			0.122	6.929e-05
0.121	7.609e-05			0.121	7.284e-05			0.121	6.904e-05
0.12	7.575e-05			0.12	7.238e-05			0.12	6.877e-05
0.119	7.54e-05			0.119	7.192e-05			0.119	6.849e-05
0.118	7.504e-05			0.118	7.144e-05			0.118	6.82e-05
0.117	7.467e-05			0.117	7.096e-05			0.117	6.79e-05
0.116	7.429e-05			0.116	7.048e-05			0.116	6.759e-05
0.115	7.39e-05			0.115	6.999e-05			0.115	6.727e-05
0.114	7.351e-05			0.114	6.949e-05			0.114	6.694e-05
0.113	7.311e-05			0.113	6.899e-05			0.113	6.66e-05
0.112	7.27e-05			0.112	6.848e-05			0.112	6.626e-05
0.111	7.229e-05			0.111	6.797e-05			0.111	6.591e-05
0.11	7.186e-05			0.11	6.746e-05			0.11	6.555e-05
0.109	7.144e-05			0.109	6.694e-05			0.109	6.518e-05
0.108	7.101e-05			0.108	6.643e-05			0.108	6.48e-05
0.107	7.058e-05			0.107	6.591e-05			0.107	6.442e-05
0.106	7.015e-05			0.106	6.539e-05			0.106	6.403e-05
0.105	6.971e-05			0.105	6.486e-05			0.105	6.364e-05
0.104	6.927e-05			0.104	6.434e-05			0.104	6.324e-05
0.103	6.884e-05			0.103	6.382e-05			0.103	6.285e-05
0.102	6.84e-05			0.102	6.33e-05			0.102	6.245e-05
0.101	6.796e-05			0.101	6.278e-05			0.101	6.205e-05
0.1	6.751e-05			0.1	6.227e-05			0.1	6.164e-05
0.099	6.706e-05			0.099	6.175e-05			0.099	6.123e-05
0.098	6.662e-05			0.098	6.124e-05			0.098	6.082e-05
0.097	6.617e-05			0.097	6.073e-05			0.097	6.041e-05
0.096	6.572e-05			0.096	6.022e-05			0.096	6e-05
0.095	6.528e-05			0.095	5.972e-05			0.095	5.958e-05
0.094	6.483e-05			0.094	5.922e-05			0.094	5.917e-05
0.093	6.438e-05			0.093	5.872e-05			0.093	5.875e-05
0.092	6.393e-05			0.092	5.823e-05			0.092	5.833e-05
0.091	6.349e-05			0.091	5.774e-05			0.091	5.791e-05
0.09	6.305e-05			0.09	5.725e-05			0.09	5.75e-05
0.089	6.261e-05			0.089	5.677e-05			0.089	5.708e-05
0.088	6.217e-05			0.088	5.629e-05			0.088	5.667e-05
0.087	6.174e-05			0.087	5.581e-05			0.087	5.625e-05
0.086	6.13e-05			0.086	5.534e-05			0.086	5.583e-05
0.085	6.087e-05			0.085	5.487e-05			0.085	5.541e-05
0.084	6.044e-05			0.084	5.441e-05			0.084	5.5e-05
0.083	6.002e-05			0.083	5.396e-05			0.083	5.459e-05
0.082	5.96e-05			0.082	5.351e-05			0.082	5.419e-05
0.081	5.918e-05			0.081	5.306e-05			0.081	5.378e-05
0.08	5.877e-05			0.08	5.262e-05			0.08	5.338e-05
0.079	5.835e-05			0.079	5.218e-05			0.079	5.298e-05
0.078	5.794e-05			0.078	5.175e-05			0.078	5.258e-05
0.077	5.753e-05			0.077	5.132e-05			0.077	5.218e-05
0.076	5.712e-05			0.076	5.09e-05			0.076	5.179e-05
0.075	5.672e-05			0.075	5.049e-05			0.075	5.14e-05
0.074	5.632e-05			0.074	5.008e-05			0.074	5.101e-05
0.073	5.592e-05			0.073	4.967e-05			0.073	5.062e-05
0.072	5.552e-05			0.072	4.927e-05			0.072	5.024e-05
0.071	5.513e-05			0.071	4.887e-05			0.071	4.986e-05
0.07	5.475e-05			0.07	4.848e-05			0.07	4.949e-05
0.069	5.437e-05			0.069	4.808e-05			0.069	4.911e-05
0.068	5.399e-05			0.068	4.77e-05			0.068	4.874e-05
0.067	5.361e-05			0.067	4.732e-05			0.067	4.837e-05
0.066	5.324e-05			0.066	4.695e-05			0.066	4.8e-05
0.065	5.287e-05			0.065	4.658e-05			0.065	4.764e-05
0.064	5.25e-05			0.064	4.622e-05			0.064	4.728e-05
0.063	5.214e-05			0.063	4.586e-05			0.063	4.693e-05
0.062	5.178e-05			0.062	4.551e-05			0.062	4.658e-05
0.061	5.143e-05			0.061	4.516e-05			0.061	4.623e-05
0.06	5.107e-05			0.06	4.482e-05			0.06	4.589e-05
0.059	5.073e-05			0.059	4.448e-05			0.059	4.555e-05
0.058	5.038e-05			0.058	4.416e-05			0.058	4.521e-05
0.057	5.004e-05			0.057	4.383e-05			0.057	4.488e-05
0.056	4.97e-05			0.056	4.35e-05			0.056	4.455e-05
0.055	4.936e-05			0.055	4.318e-05			0.055	4.423e-05
0.054	4.903e-05			0.054	4.287e-05			0.054	4.391e-05
0.053	4.87e-05			0.053	4.255e-05			0.053	4.36e-05
0.052	4.837e-05			0.052	4.225e-05			0.052	4.328e-05
0.051	4.804e-05			0.051	4.194e-05			0.051	4.297e-05
0.05	4.772e-05			0.05	4.164e-05			0.05	4.266e-05
0.049	4.74e-05			0.049	4.135e-05			0.049	4.236e-05
0.048	4.708e-05			0.048	4.105e-05			0.048	4.206e-05
0.047	4.677e-05			0.047	4.076e-05			0.047	4.176e-05
0.046	4.646e-05			0.046	4.047e-05			0.046	4.146e-05
0.045	4.616e-05			0.045	4.019e-05			0.045	4.117e-05
0.044	4.585e-05			0.044	3.991e-05			0.044	4.088e-05
0.043	4.555e-05			0.043	3.964e-05			0.043	4.059e-05
0.042	4.525e-05			0.042	3.937e-05			0.042	4.03e-05
0.041	4.496e-05			0.041	3.91e-05			0.041	4.002e-05
0.04	4.467e-05			0.04	3.884e-05			0.04	3.974e-05
0.039	4.439e-05			0.039	3.858e-05			0.039	3.947e-05
0.038	4.41e-05			0.038	3.833e-05			0.038	3.92e-05
0.037	4.382e-05			0.037	3.808e-05			0.037	3.894e-05
0.036	4.354e-05			0.036	3.783e-05			0.036	3.868e-05
0.035	4.326e-05			0.035	3.758e-05			0.035	3.842e-05
0.034	4.298e-05			0.034	3.734e-05			0.034	3.816e-05
0.033	4.27e-05			0.033	3.71e-05			0.033	3.791e-05
0.032	4.243e-05			0.032	3.687e-05			0.032	3.766e-05
0.031	4.217e-05			0.031	3.663e-05			0.031	3.741e-05
0.03	4.19e-05			0.03	3.64e-05			0.03	3.716e-05
0.029	4.163e-05			0.029	3.618e-05			0.029	3.692e-05
0.028	4.137e-05			0.028	3.596e-05			0.028	3.668e-05
0.027	4.111e-05			0.027	3.574e-05			0.027	3.644e-05
0.026	4.085e-05			0.026	3.552e-05			0.026	3.621e-05
0.025	4.059e-05			0.025	3.531e-05			0.025	3.598e-05
0.024	4.034e-05			0.024	3.509e-05			0.024	3.575e-05
0.023	4.009e-05			0.023	3.488e-05			0.023	3.553e-05
0.022	3.984e-05			0.022	3.468e-05			0.022	3.531e-05
0.021	3.959e-05			0.021	3.448e-05			0.021	3.509e-05
0.02	3.935e-05			0.02	3.428e-05			0.02	3.487e-05
0.019	3.911e-05			0.019	3.408e-05			0.019	3.466e-05
0.018	3.888e-05			0.018	3.388e-05			0.018	3.444e-05
0.017	3.864e-05			0.017	3.369e-05			0.017	3.424e-05
0.016	3.841e-05			0.016	3.349e-05			0.016	3.403e-05
0.015	3.818e-05			0.015	3.331e-05			0.015	3.382e-05
0.014	3.795e-05			0.014	3.312e-05			0.014	3.362e-05
0.013	3.773e-05			0.013	3.293e-05			0.013	3.342e-05
0.012	3.75e-05			0.012	3.275e-05			0.012	3.322e-05
0.011	3.728e-05			0.011	3.256e-05			0.011	3.302e-05
0.01	3.706e-05			0.01	3.238e-05			0.01	3.283e-05
0.009	3.684e-05			0.009	3.221e-05			0.009	3.263e-05
0.008	3.663e-05			0.008	3.203e-05			0.008	3.244e-05
0.007	3.641e-05			0.007	3.186e-05			0.007	3.225e-05
0.006	3.62e-05			0.006	3.169e-05			0.006	3.207e-05
0.005	3.599e-05			0.005	3.153e-05			0.005	3.189e-05
0.004	3.579e-05			0.004	3.136e-05			0.004	3.171e-05
0.003	3.558e-05			0.003	3.12e-05			0.003	3.153e-05
0.002	3.537e-05			0.002	3.103e-05			0.002	3.135e-05
0.001	3.517e-05			0.001	3.087e-05			0.001	3.118e-05
0	3.43e-05			0	3e-05			0	3.031e-05
0.001	3.355e-05			0.001	2.934e-05			0.001	2.958e-05
0.002	3.292e-05			0.002	2.88e-05			0.002	2.898e-05
0.003	3.241e-05			0.003	2.837e-05			0.003	2.85e-05
0.004	3.205e-05			0.004	2.811e-05			0.004	2.819e-05
0.005	3.176e-05			0.005	2.792e-05			0.005	2.795e-05
0.006	3.15e-05			0.006	2.774e-05			0.006	2.773e-05
0.007	3.123e-05			0.007	2.754e-05			0.007	2.75e-05
0.008	3.096e-05			0.008	2.735e-05			0.008	2.727e-05
0.009	3.071e-05			0.009	2.717e-05			0.009	2.706e-05
0.01	3.047e-05			0.01	2.699e-05			0.01	2.685e-05
0.011	3.023e-05			0.011	2.682e-05			0.011	2.665e-05
0.012	3e-05			0.012	2.664e-05			0.012	2.645e-05
0.013	2.977e-05			0.013	2.647e-05			0.013	2.625e-05
0.014	2.955e-05			0.014	2.631e-05			0.014	2.606e-05
0.015	2.933e-05			0.015	2.614e-05			0.015	2.587e-05
0.016	2.912e-05			0.016	2.598e-05			0.016	2.568e-05
0.017	2.891e-05			0.017	2.582e-05			0.017	2.55e-05
0.018	2.871e-05			0.018	2.566e-05			0.018	2.532e-05
0.019	2.851e-05			0.019	2.55e-05			0.019	2.514e-05
0.02	2.832e-05			0.02	2.534e-05			0.02	2.496e-05
0.021	2.812e-05			0.021	2.519e-05			0.021	2.478e-05
0.022	2.793e-05			0.022	2.503e-05			0.022	2.461e-05
0.023	2.774e-05			0.023	2.488e-05			0.023	2.444e-05
0.024	2.756e-05			0.024	2.472e-05			0.024	2.427e-05
0.025	2.737e-05			0.025	2.457e-05			0.025	2.41e-05
0.026	2.719e-05			0.026	2.442e-05			0.026	2.394e-05
0.027	2.701e-05			0.027	2.428e-05			0.027	2.377e-05
0.028	2.684e-05			0.028	2.413e-05			0.028	2.361e-05
0.029	2.666e-05			0.029	2.398e-05			0.029	2.345e-05
0.03	2.649e-05			0.03	2.384e-05			0.03	2.329e-05
0.031	2.632e-05			0.031	2.369e-05			0.031	2.313e-05
0.032	2.615e-05			0.032	2.355e-05			0.032	2.297e-05
0.033	2.598e-05			0.033	2.34e-05			0.033	2.281e-05
0.034	2.581e-05			0.034	2.326e-05			0.034	2.266e-05
0.035	2.564e-05			0.035	2.312e-05			0.035	2.25e-05
0.036	2.548e-05			0.036	2.297e-05			0.036	2.234e-05
0.037	2.531e-05			0.037	2.283e-05			0.037	2.219e-05
0.038	2.514e-05			0.038	2.269e-05			0.038	2.203e-05
0.039	2.498e-05			0.039	2.255e-05			0.039	2.188e-05
0.04	2.481e-05			0.04	2.241e-05			0.04	2.173e-05
0.041	2.465e-05			0.041	2.227e-05			0.041	2.157e-05
0.042	2.449e-05			0.042	2.212e-05			0.042	2.142e-05
0.043	2.432e-05			0.043	2.198e-05			0.043	2.127e-05
0.044	2.416e-05			0.044	2.184e-05			0.044	2.111e-05
0.045	2.4e-05			0.045	2.169e-05			0.045	2.096e-05
0.046	2.384e-05			0.046	2.155e-05			0.046	2.08e-05
0.047	2.368e-05			0.047	2.141e-05			0.047	2.065e-05
0.048	2.352e-05			0.048	2.126e-05			0.048	2.05e-05
0.049	2.336e-05			0.049	2.112e-05			0.049	2.035e-05
0.05	2.32e-05			0.05	2.097e-05			0.05	2.019e-05
0.051	2.303e-05			0.051	2.083e-05			0.051	2.003e-05
0.052	2.287e-05			0.052	2.068e-05			0.052	1.988e-05
0.053	2.271e-05			0.053	2.054e-05			0.053	1.973e-05
0.054	2.255e-05			0.054	2.039e-05			0.054	1.957e-05
0.055	2.239e-05			0.055	2.024e-05			0.055	1.941e-05
0.056	2.223e-05			0.056	2.009e-05			0.056	1.926e-05
0.057	2.206e-05			0.057	1.994e-05			0.057	1.91e-05
0.058	2.189e-05			0.058	1.979e-05			0.058	1.894e-05
0.059	2.173e-05			0.059	1.964e-05			0.059	1.878e-05
0.06	2.156e-05			0.06	1.948e-05			0.06	1.862e-05
0.061	2.139e-05			0.061	1.932e-05			0.061	1.846e-05
0.062	2.122e-05			0.062	1.917e-05			0.062	1.83e-05
0.063	2.105e-05			0.063	1.901e-05			0.063	1.813e-05
0.064	2.087e-05			0.064	1.885e-05			0.064	1.797e-05
0.065	2.07e-05			0.065	1.869e-05			0.065	1.78e-05
0.066	2.053e-05			0.066	1.852e-05			0.066	1.763e-05
0.067	2.035e-05			0.067	1.836e-05			0.067	1.746e-05
0.068	2.017e-05			0.068	1.819e-05			0.068	1.729e-05
0.069	1.999e-05			0.069	1.802e-05			0.069	1.711e-05
0.07	1.981e-05			0.07	1.785e-05			0.07	1.693e-05
0.071	1.962e-05			0.071	1.767e-05			0.071	1.675e-05
0.072	1.943e-05			0.072	1.749e-05			0.072	1.657e-05
0.073	1.924e-05			0.073	1.731e-05			0.073	1.639e-05
0.074	1.905e-05			0.074	1.713e-05			0.074	1.62e-05
0.075	1.886e-05			0.075	1.694e-05			0.075	1.602e-05
0.076	1.866e-05			0.076	1.675e-05			0.076	1.583e-05
0.077	1.846e-05			0.077	1.656e-05			0.077	1.564e-05
0.078	1.826e-05			0.078	1.636e-05			0.078	1.544e-05
0.079	1.805e-05			0.079	1.617e-05			0.079	1.525e-05
0.08	1.785e-05			0.08	1.597e-05			0.08	1.505e-05
0.081	1.763e-05			0.081	1.576e-05			0.081	1.484e-05
0.082	1.741e-05			0.082	1.555e-05			0.082	1.464e-05
0.083	1.719e-05			0.083	1.534e-05			0.083	1.443e-05
0.084	1.697e-05			0.084	1.512e-05			0.084	1.421e-05
0.085	1.674e-05			0.085	1.49e-05			0.085	1.4e-05
0.086	1.65e-05			0.086	1.468e-05			0.086	1.378e-05
0.087	1.627e-05			0.087	1.445e-05			0.087	1.355e-05
0.088	1.603e-05			0.088	1.422e-05			0.088	1.333e-05
0.089	1.578e-05			0.089	1.398e-05			0.089	1.31e-05
0.09	1.554e-05			0.09	1.374e-05			0.09	1.287e-05
0.091	1.528e-05			0.091	1.349e-05			0.091	1.263e-05
0.092	1.503e-05			0.092	1.324e-05			0.092	1.239e-05
0.093	1.477e-05			0.093	1.299e-05			0.093	1.214e-05
0.094	1.45e-05			0.094	1.273e-05			0.094	1.188e-05
0.095	1.423e-05			0.095	1.246e-05			0.095	1.162e-05
0.096	1.394e-05			0.096	1.219e-05			0.096	1.136e-05
0.097	1.366e-05			0.097	1.19e-05			0.097	1.109e-05
0.098	1.337e-05			0.098	1.162e-05			0.098	1.081e-05
0.099	1.308e-05			0.099	1.132e-05			0.099	1.053e-05
0.1	1.278e-05			0.1	1.102e-05			0.1	1.025e-05
0.101	1.247e-05			0.101	1.071e-05			0.101	9.949e-06
0.102	1.215e-05			0.102	1.04e-05			0.102	9.644e-06
0.103	1.183e-05			0.103	1.007e-05			0.103	9.333e-06
0.104	1.15e-05			0.104	9.741e-06			0.104	9.018e-06
0.105	1.116e-05			0.105	9.402e-06			0.105	8.699e-06
0.106	1.082e-05			0.106	9.055e-06			0.106	8.374e-06
0.107	1.047e-05			0.107	8.699e-06			0.107	8.041e-06
0.108	1.01e-05			0.108	8.334e-06			0.108	7.701e-06
0.109	9.732e-06			0.109	7.961e-06			0.109	7.354e-06
0.11	9.35e-06			0.11	7.583e-06			0.11	7.001e-06
0.111	8.96e-06			0.111	7.197e-06			0.111	6.639e-06
0.112	8.561e-06			0.112	6.802e-06			0.112	6.268e-06
0.113	8.154e-06			0.113	6.396e-06			0.113	5.888e-06
0.114	7.738e-06			0.114	5.98e-06			0.114	5.499e-06
0.115	7.313e-06			0.115	5.552e-06			0.115	5.101e-06
0.116	6.879e-06			0.116	5.114e-06			0.116	4.697e-06
0.117	6.436e-06			0.117	4.668e-06			0.117	4.285e-06
0.118	5.983e-06			0.118	4.211e-06			0.118	3.863e-06
0.119	5.519e-06			0.119	3.744e-06			0.119	3.432e-06
0.12	5.043e-06			0.12	3.266e-06			0.12	2.99e-06
0.121	4.554e-06			0.121	2.776e-06			0.121	2.538e-06
0.122	4.054e-06			0.122	2.273e-06			0.122	2.076e-06
0.123	3.545e-06			0.123	1.758e-06			0.123	1.603e-06
0.124	3.026e-06			0.124	1.23e-06			0.124	1.118e-06
0.125	2.494e-06			0.125	6.897e-07			0.125	6.232e-07
0.126	1.948e-06			0.126	1.381e-07			0.126	1.185e-07
0.127	1.387e-06			0.127	-4.24e-07			0.127	-3.963e-07
0.128	8.146e-07			0.128	-9.967e-07			0.128	-9.205e-07
0.129	2.303e-07			0.129	-1.579e-06			0.129	-1.454e-06
0.13	-3.647e-07			0.13	-2.172e-06			0.13	-1.997e-06
0.131	-9.722e-07			0.131	-2.778e-06			0.131	-2.55e-06
0.132	-1.593e-06			0.132	-3.399e-06			0.132	-3.115e-06
0.133	-2.227e-06			0.133	-4.036e-06			0.133	-3.693e-06
0.134	-2.874e-06			0.134	-4.69e-06			0.134	-4.285e-06
0.135	-3.535e-06			0.135	-5.358e-06			0.135	-4.89e-06
0.136	-4.209e-06			0.136	-6.04e-06			0.136	-5.507e-06
0.137	-4.897e-06			0.137	-6.735e-06			0.137	-6.138e-06
0.138	-5.603e-06			0.138	-7.442e-06			0.138	-6.782e-06
0.139	-6.327e-06			0.139	-8.163e-06			0.139	-7.44e-06
0.14	-7.068e-06			0.14	-8.898e-06			0.14	-8.109e-06
0.141	-7.823e-06			0.141	-9.647e-06			0.141	-8.787e-06
0.142	-8.589e-06			0.142	-1.041e-05			0.142	-9.476e-06
0.143	-9.365e-06			0.143	-1.119e-05			0.143	-1.018e-05
0.144	-1.015e-05			0.144	-1.198e-05			0.144	-1.089e-05
0.145	-1.096e-05			0.145	-1.278e-05			0.145	-1.162e-05
0.146	-1.179e-05			0.146	-1.36e-05			0.146	-1.236e-05
0.147	-1.263e-05			0.147	-1.444e-05			0.147	-1.312e-05
0.148	-1.349e-05			0.148	-1.529e-05			0.148	-1.388e-05
0.149	-1.436e-05			0.149	-1.615e-05			0.149	-1.467e-05
0.15	-1.525e-05			0.15	-1.703e-05			0.15	-1.546e-05
0.151	-1.615e-05			0.151	-1.791e-05			0.151	-1.626e-05
0.152	-1.706e-05			0.152	-1.881e-05			0.152	-1.708e-05
0.153	-1.799e-05			0.153	-1.973e-05			0.153	-1.791e-05
0.154	-1.893e-05			0.154	-2.066e-05			0.154	-1.874e-05
0.155	-1.989e-05			0.155	-2.161e-05			0.155	-1.959e-05
0.156	-2.086e-05			0.156	-2.256e-05			0.156	-2.045e-05
0.157	-2.185e-05			0.157	-2.353e-05			0.157	-2.133e-05
0.158	-2.286e-05			0.158	-2.451e-05			0.158	-2.222e-05
0.159	-2.388e-05			0.159	-2.551e-05			0.159	-2.312e-05
0.16	-2.491e-05			0.16	-2.651e-05			0.16	-2.404e-05
0.161	-2.596e-05			0.161	-2.753e-05			0.161	-2.496e-05
0.162	-2.701e-05			0.162	-2.856e-05			0.162	-2.589e-05
0.163	-2.808e-05			0.163	-2.96e-05			0.163	-2.683e-05
0.164	-2.916e-05			0.164	-3.066e-05			0.164	-2.779e-05
0.165	-3.026e-05			0.165	-3.172e-05			0.165	-2.875e-05
0.166	-3.138e-05			0.166	-3.28e-05			0.166	-2.973e-05
0.167	-3.25e-05			0.167	-3.388e-05			0.167	-3.072e-05
0.168	-3.363e-05			0.168	-3.496e-05			0.168	-3.172e-05
0.169	-3.477e-05			0.169	-3.606e-05			0.169	-3.272e-05
0.17	-3.592e-05			0.17	-3.717e-05			0.17	-3.372e-05
0.171	-3.709e-05			0.171	-3.828e-05			0.171	-3.474e-05
0.172	-3.826e-05			0.172	-3.941e-05			0.172	-3.576e-05
0.173	-3.945e-05			0.173	-4.055e-05			0.173	-3.68e-05
0.174	-4.065e-05			0.174	-4.169e-05			0.174	-3.784e-05
0.175	-4.185e-05			0.175	-4.283e-05			0.175	-3.889e-05
0.176	-4.306e-05			0.176	-4.397e-05			0.176	-3.995e-05
0.177	-4.427e-05			0.177	-4.513e-05			0.177	-4.101e-05
0.178	-4.55e-05			0.178	-4.629e-05			0.178	-4.207e-05
0.179	-4.673e-05			0.179	-4.745e-05			0.179	-4.314e-05
0.18	-4.795e-05			0.18	-4.861e-05			0.18	-4.421e-05
0.181	-4.918e-05			0.181	-4.976e-05			0.181	-4.528e-05
0.182	-5.041e-05			0.182	-5.091e-05			0.182	-4.636e-05
0.183	-5.165e-05			0.183	-5.207e-05			0.183	-4.745e-05
0.184	-5.289e-05			0.184	-5.324e-05			0.184	-4.852e-05
0.185	-5.414e-05			0.185	-5.441e-05			0.185	-4.96e-05
0.186	-5.539e-05			0.186	-5.558e-05			0.186	-5.068e-05
0.187	-5.664e-05			0.187	-5.674e-05			0.187	-5.176e-05
0.188	-5.788e-05			0.188	-5.79e-05			0.188	-5.285e-05
0.189	-5.912e-05			0.189	-5.905e-05			0.189	-5.394e-05
0.19	-6.036e-05			0.19	-6.02e-05			0.19	-5.502e-05
0.191	-6.16e-05			0.191	-6.135e-05			0.191	-5.61e-05
0.192	-6.284e-05			0.192	-6.249e-05			0.192	-5.718e-05
0.193	-6.407e-05			0.193	-6.362e-05			0.193	-5.825e-05
0.194	-6.528e-05			0.194	-6.473e-05			0.194	-5.931e-05
0.195	-6.649e-05			0.195	-6.584e-05			0.195	-6.038e-05
0.196	-6.769e-05			0.196	-6.693e-05			0.196	-6.144e-05
0.197	-6.888e-05			0.197	-6.803e-05			0.197	-6.249e-05
0.198	-7.007e-05			0.198	-6.911e-05			0.198	-6.354e-05
0.199	-7.125e-05			0.199	-7.019e-05			0.199	-6.458e-05
0.2	-7.241e-05			0.2	-7.125e-05			0.2	-6.56e-05
0.201	-7.355e-05			0.201	-7.229e-05			0.201	-6.661e-05
0.202	-7.469e-05			0.202	-7.332e-05			0.202	-6.762e-05
0.203	-7.581e-05			0.203	-7.434e-05			0.203	-6.862e-05
0.204	-7.693e-05			0.204	-7.535e-05			0.204	-6.961e-05
0.205	-7.804e-05			0.205	-7.635e-05			0.205	-7.06e-05
0.206	-7.912e-05			0.206	-7.732e-05			0.206	-7.157e-05
0.207	-8.017e-05			0.207	-7.827e-05			0.207	-7.251e-05
0.208	-8.119e-05			0.208	-7.919e-05			0.208	-7.344e-05
0.209	-8.219e-05			0.209	-8.009e-05			0.209	-7.435e-05
0.21	-8.316e-05			0.21	-8.096e-05			0.21	-7.525e-05
0.211	-8.413e-05			0.211	-8.181e-05			0.211	-7.614e-05
0.212	-8.508e-05			0.212	-8.265e-05			0.212	-7.701e-05
0.213	-8.6e-05			0.213	-8.346e-05			0.213	-7.786e-05
0.214	-8.689e-05			0.214	-8.425e-05			0.214	-7.869e-05
0.215	-8.776e-05			0.215	-8.503e-05			0.215	-7.95e-05
0.216	-8.86e-05			0.216	-8.577e-05			0.216	-8.029e-05
0.217	-8.942e-05			0.217	-8.65e-05			0.217	-8.106e-05
0.218	-9.02e-05			0.218	-8.72e-05			0.218	-8.18e-05
0.219	-9.096e-05			0.219	-8.786e-05			0.219	-8.253e-05
0.22	-9.169e-05			0.22	-8.85e-05			0.22	-8.323e-05
0.221	-9.239e-05			0.221	-8.911e-05			0.221	-8.392e-05
0.222	-9.306e-05			0.222	-8.969e-05			0.222	-8.458e-05
0.223	-9.37e-05			0.223	-9.025e-05			0.223	-8.522e-05
0.224	-9.432e-05			0.224	-9.078e-05			0.224	-8.585e-05
0.225	-9.49e-05			0.225	-9.128e-05			0.225	-8.645e-05
0.226	-9.544e-05			0.226	-9.175e-05			0.226	-8.702e-05
0.227	-9.595e-05			0.227	-9.22e-05			0.227	-8.756e-05
0.228	-9.643e-05			0.228	-9.261e-05			0.228	-8.808e-05
0.229	-9.688e-05			0.229	-9.3e-05			0.229	-8.857e-05
0.23	-9.729e-05			0.23	-9.335e-05			0.23	-8.904e-05
0.231	-9.767e-05			0.231	-9.368e-05			0.231	-8.949e-05
0.232	-9.802e-05			0.232	-9.397e-05			0.232	-8.991e-05
0.233	-9.833e-05			0.233	-9.424e-05			0.233	-9.03e-05
0.234	-9.861e-05			0.234	-9.448e-05			0.234	-9.067e-05
0.235	-9.887e-05			0.235	-9.468e-05			0.235	-9.101e-05
0.236	-9.909e-05			0.236	-9.486e-05			0.236	-9.132e-05
0.237	-9.928e-05			0.237	-9.502e-05			0.237	-9.161e-05
0.238	-9.944e-05			0.238	-9.514e-05			0.238	-9.188e-05
0.239	-9.957e-05			0.239	-9.523e-05			0.239	-9.212e-05
0.24	-9.967e-05			0.24	-9.529e-05			0.24	-9.233e-05
0.241	-9.974e-05			0.241	-9.533e-05			0.241	-9.252e-05
0.242	-9.978e-05			0.242	-9.535e-05			0.242	-9.268e-05
0.243	-9.979e-05			0.243	-9.533e-05			0.243	-9.282e-05
0.244	-9.977e-05			0.244	-9.53e-05			0.244	-9.293e-05
0.245	-9.972e-05			0.245	-9.523e-05			0.245	-9.302e-05
0.246	-9.965e-05			0.246	-9.513e-05			0.246	-9.308e-05
0.247	-9.955e-05			0.247	-9.502e-05			0.247	-9.312e-05
0.248	-9.942e-05			0.248	-9.488e-05			0.248	-9.313e-05
0.249	-9.928e-05			0.249	-9.472e-05			0.249	-9.313e-05
0.25	-9.91e-05			0.25	-9.453e-05			0.25	-9.31e-05
0.251	-9.891e-05			0.251	-9.433e-05			0.251	-9.304e-05
0.252	-9.868e-05			0.252	-9.411e-05			0.252	-9.297e-05
0.253	-9.844e-05			0.253	-9.387e-05			0.253	-9.287e-05
0.254	-9.818e-05			0.254	-9.361e-05			0.254	-9.276e-05
0.255	-9.79e-05			0.255	-9.333e-05			0.255	-9.263e-05
0.256	-9.761e-05			0.256	-9.303e-05			0.256	-9.248e-05
0.257	-9.73e-05			0.257	-9.271e-05			0.257	-9.23e-05
0.258	-9.696e-05			0.258	-9.238e-05			0.258	-9.211e-05
0.259	-9.661e-05			0.259	-9.203e-05			0.259	-9.19e-05
0.26	-9.624e-05			0.26	-9.166e-05			0.26	-9.168e-05
0.261	-9.585e-05			0.261	-9.129e-05			0.261	-9.144e-05
0.262	-9.546e-05			0.262	-9.091e-05			0.262	-9.119e-05
0.263	-9.506e-05			0.263	-9.052e-05			0.263	-9.092e-05
0.264	-9.464e-05			0.264	-9.011e-05			0.264	-9.064e-05
0.265	-9.421e-05			0.265	-8.97e-05			0.265	-9.034e-05
0.266	-9.377e-05			0.266	-8.927e-05			0.266	-9.003e-05
0.267	-9.332e-05			0.267	-8.884e-05			0.267	-8.971e-05
0.268	-9.286e-05			0.268	-8.84e-05			0.268	-8.938e-05
0.269	-9.24e-05			0.269	-8.795e-05			0.269	-8.905e-05
0.27	-9.193e-05			0.27	-8.75e-05			0.27	-8.87e-05
0.271	-9.145e-05			0.271	-8.704e-05			0.271	-8.834e-05
0.272	-9.097e-05			0.272	-8.658e-05			0.272	-8.797e-05
0.273	-9.048e-05			0.273	-8.611e-05			0.273	-8.759e-05
0.274	-8.999e-05			0.274	-8.564e-05			0.274	-8.721e-05
0.275	-8.95e-05			0.275	-8.516e-05			0.275	-8.682e-05
0.276	-8.901e-05			0.276	-8.469e-05			0.276	-8.643e-05
0.277	-8.851e-05			0.277	-8.42e-05			0.277	-8.602e-05
0.278	-8.802e-05			0.278	-8.372e-05			0.278	-8.561e-05
0.279	-8.752e-05			0.279	-8.324e-05			0.279	-8.52e-05
0.28	-8.702e-05			0.28	-8.276e-05			0.28	-8.478e-05
0.281	-8.652e-05			0.281	-8.228e-05			0.281	-8.437e-05
0.282	-8.602e-05			0.282	-8.18e-05			0.282	-8.394e-05
0.283	-8.551e-05			0.283	-8.133e-05			0.283	-8.352e-05
0.284	-8.501e-05			0.284	-8.085e-05			0.284	-8.309e-05
0.285	-8.451e-05			0.285	-8.038e-05			0.285	-8.266e-05
0.286	-8.402e-05			0.286	-7.99e-05			0.286	-8.224e-05
0.287	-8.353e-05			0.287	-7.943e-05			0.287	-8.181e-05
0.288	-8.304e-05			0.288	-7.896e-05			0.288	-8.139e-05
0.289	-8.255e-05			0.289	-7.85e-05			0.289	-8.097e-05
0.29	-8.207e-05			0.29	-7.803e-05			0.29	-8.054e-05
0.291	-8.159e-05			0.291	-7.756e-05			0.291	-8.011e-05
0.292	-8.112e-05			0.292	-7.71e-05			0.292	-7.969e-05
0.293	-8.066e-05			0.293	-7.664e-05			0.293	-7.926e-05
0.294	-8.019e-05			0.294	-7.619e-05			0.294	-7.884e-05
0.295	-7.972e-05			0.295	-7.574e-05			0.295	-7.842e-05
0.296	-7.926e-05			0.296	-7.53e-05			0.296	-7.799e-05
0.297	-7.88e-05			0.297	-7.486e-05			0.297	-7.757e-05
0.298	-7.834e-05			0.298	-7.442e-05			0.298	-7.714e-05
0.299	-7.789e-05			0.299	-7.399e-05			0.299	-7.673e-05
0.3	-7.745e-05			0.3	-7.356e-05			0.3	-7.631e-05
0.301	-7.7e-05			0.301	-7.314e-05			0.301	-7.59e-05
0.302	-7.657e-05			0.302	-7.272e-05			0.302	-7.55e-05
0.303	-7.613e-05			0.303	-7.23e-05			0.303	-7.509e-05
0.304	-7.571e-05			0.304	-7.189e-05			0.304	-7.469e-05
0.305	-7.529e-05			0.305	-7.149e-05			0.305	-7.43e-05
0.306	-7.487e-05			0.306	-7.109e-05			0.306	-7.39e-05
0.307	-7.446e-05			0.307	-7.07e-05			0.307	-7.352e-05
0.308	-7.405e-05			0.308	-7.031e-05			0.308	-7.313e-05
0.309	-7.365e-05			0.309	-6.992e-05			0.309	-7.274e-05
0.31	-7.325e-05			0.31	-6.953e-05			0.31	-7.236e-05
0.311	-7.285e-05			0.311	-6.915e-05			0.311	-7.198e-05
0.312	-7.246e-05			0.312	-6.877e-05			0.312	-7.161e-05
0.313	-7.208e-05			0.313	-6.84e-05			0.313	-7.125e-05
0.314	-7.171e-05			0.314	-6.804e-05			0.314	-7.088e-05
0.315	-7.133e-05			0.315	-6.768e-05			0.315	-7.052e-05
0.316	-7.096e-05			0.316	-6.733e-05			0.316	-7.016e-05
0.317	-7.06e-05			0.317	-6.698e-05			0.317	-6.981e-05
0.318	-7.024e-05			0.318	-6.664e-05			0.318	-6.945e-05
0.319	-6.988e-05			0.319	-6.63e-05			0.319	-6.911e-05
0.32	-6.953e-05			0.32	-6.597e-05			0.32	-6.876e-05
0.321	-6.918e-05			0.321	-6.564e-05			0.321	-6.842e-05
0.322	-6.884e-05			0.322	-6.532e-05			0.322	-6.809e-05
0.323	-6.85e-05			0.323	-6.499e-05			0.323	-6.776e-05
0.324	-6.817e-05			0.324	-6.468e-05			0.324	-6.744e-05
0.325	-6.784e-05			0.325	-6.436e-05			0.325	-6.712e-05
0.326	-6.752e-05			0.326	-6.406e-05			0.326	-6.68e-05
0.327	-6.72e-05			0.327	-6.375e-05			0.327	-6.649e-05
0.328	-6.688e-05			0.328	-6.345e-05			0.328	-6.618e-05
0.329	-6.657e-05			0.329	-6.316e-05			0.329	-6.587e-05
0.33	-6.627e-05			0.33	-6.287e-05			0.33	-6.557e-05
0.331	-6.597e-05			0.331	-6.258e-05			0.331	-6.528e-05
0.332	-6.567e-05			0.332	-6.229e-05			0.332	-6.498e-05
0.333	-6.538e-05			0.333	-6.201e-05			0.333	-6.469e-05
0.334	-6.509e-05			0.334	-6.173e-05			0.334	-6.44e-05
0.335	-6.48e-05			0.335	-6.145e-05			0.335	-6.412e-05
0.336	-6.452e-05			0.336	-6.118e-05			0.336	-6.384e-05
0.337	-6.424e-05			0.337	-6.091e-05			0.337	-6.357e-05
0.338	-6.396e-05			0.338	-6.065e-05			0.338	-6.33e-05
0.339	-6.369e-05			0.339	-6.04e-05			0.339	-6.303e-05
0.34	-6.342e-05			0.34	-6.014e-05			0.34	-6.276e-05
0.341	-6.316e-05			0.341	-5.989e-05			0.341	-6.249e-05
0.342	-6.289e-05			0.342	-5.965e-05			0.342	-6.223e-05
0.343	-6.263e-05			0.343	-5.941e-05			0.343	-6.198e-05
0.344	-6.238e-05			0.344	-5.917e-05			0.344	-6.172e-05
0.345	-6.213e-05			0.345	-5.893e-05			0.345	-6.147e-05
0.346	-6.188e-05			0.346	-5.87e-05			0.346	-6.122e-05
0.347	-6.163e-05			0.347	-5.847e-05			0.347	-6.098e-05
0.348	-6.138e-05			0.348	-5.824e-05			0.348	-6.074e-05
0.349	-6.113e-05			0.349	-5.801e-05			0.349	-6.05e-05
0.35	-6.09e-05			0.35	-5.779e-05			0.35	-6.026e-05
0.351	-6.066e-05			0.351	-5.757e-05			0.351	-6.003e-05
0.352	-6.043e-05			0.352	-5.736e-05			0.352	-5.981e-05
0.353	-6.02e-05			0.353	-5.715e-05			0.353	-5.959e-05
0.354	-5.997e-05			0.354	-5.694e-05			0.354	-5.936e-05
0.355	-5.975e-05			0.355	-5.673e-05			0.355	-5.915e-05
0.356	-5.953e-05			0.356	-5.653e-05			0.356	-5.893e-05
0.357	-5.932e-05			0.357	-5.633e-05			0.357	-5.872e-05
0.358	-5.91e-05			0.358	-5.613e-05			0.358	-5.851e-05
0.359	-5.889e-05			0.359	-5.594e-05			0.359	-5.83e-05
0.36	-5.868e-05			0.36	-5.574e-05			0.36	-5.81e-05
0.361	-5.847e-05			0.361	-5.555e-05			0.361	-5.789e-05
0.362	-5.826e-05			0.362	-5.536e-05			0.362	-5.769e-05
0.363	-5.806e-05			0.363	-5.517e-05			0.363	-5.749e-05
0.364	-5.786e-05			0.364	-5.499e-05			0.364	-5.73e-05
0.365	-5.766e-05			0.365	-5.481e-05			0.365	-5.711e-05
0.366	-5.746e-05			0.366	-5.463e-05			0.366	-5.691e-05
0.367	-5.726e-05			0.367	-5.445e-05			0.367	-5.672e-05
0.368	-5.707e-05			0.368	-5.428e-05			0.368	-5.654e-05
0.369	-5.688e-05			0.369	-5.411e-05			0.369	-5.635e-05
0.37	-5.669e-05			0.37	-5.393e-05			0.37	-5.617e-05
0.371	-5.65e-05			0.371	-5.376e-05			0.371	-5.6e-05
0.372	-5.632e-05			0.372	-5.359e-05			0.372	-5.582e-05
0.373	-5.613e-05			0.373	-5.343e-05			0.373	-5.564e-05
0.374	-5.595e-05			0.374	-5.326e-05			0.374	-5.547e-05
0.375	-5.577e-05			0.375	-5.31e-05			0.375	-5.53e-05
0.376	-5.559e-05			0.376	-5.295e-05			0.376	-5.513e-05
0.377	-5.542e-05			0.377	-5.279e-05			0.377	-5.497e-05
0.378	-5.524e-05			0.378	-5.264e-05			0.378	-5.48e-05
0.379	-5.507e-05			0.379	-5.248e-05			0.379	-5.464e-05
0.38	-5.49e-05			0.38	-5.233e-05			0.38	-5.448e-05
0.381	-5.473e-05			0.381	-5.218e-05			0.381	-5.432e-05
0.382	-5.456e-05			0.382	-5.204e-05			0.382	-5.416e-05
0.383	-5.439e-05			0.383	-5.189e-05			0.383	-5.4e-05
0.384	-5.423e-05			0.384	-5.175e-05			0.384	-5.385e-05
0.385	-5.406e-05			0.385	-5.161e-05			0.385	-5.369e-05
0.386	-5.39e-05			0.386	-5.146e-05			0.386	-5.353e-05
0.387	-5.373e-05			0.387	-5.132e-05			0.387	-5.338e-05
0.388	-5.357e-05			0.388	-5.118e-05			0.388	-5.324e-05
0.389	-5.341e-05			0.389	-5.105e-05			0.389	-5.309e-05
0.39	-5.326e-05			0.39	-5.091e-05			0.39	-5.295e-05
0.391	-5.31e-05			0.391	-5.078e-05			0.391	-5.28e-05
0.392	-5.295e-05			0.392	-5.065e-05			0.392	-5.266e-05
0.393	-5.279e-05			0.393	-5.051e-05			0.393	-5.252e-05
0.394	-5.264e-05			0.394	-5.038e-05			0.394	-5.238e-05
0.395	-5.249e-05			0.395	-5.025e-05			0.395	-5.224e-05
0.396	-5.235e-05			0.396	-5.013e-05			0.396	-5.211e-05
0.397	-5.22e-05			0.397	-5.001e-05			0.397	-5.197e-05
0.398	-5.205e-05			0.398	-4.989e-05			0.398	-5.184e-05
0.399	-5.191e-05			0.399	-4.978e-05			0.399	-5.171e-05
0.4	-5.018e-05			0.4	-4.799e-05			0.4	-5.003e-05
0.399	-4.837e-05			0.399	-4.581e-05			0.399	-4.798e-05
0.398	-4.689e-05			0.398	-4.404e-05			0.398	-4.631e-05
0.397	-4.576e-05			0.397	-4.27e-05			0.397	-4.502e-05
0.396	-4.509e-05			0.396	-4.191e-05			0.396	-4.425e-05
0.395	-4.463e-05			0.395	-4.141e-05			0.395	-4.374e-05
0.394	-4.426e-05			0.394	-4.102e-05			0.394	-4.333e-05
0.393	-4.384e-05			0.393	-4.061e-05			0.393	-4.29e-05
0.392	-4.346e-05			0.392	-4.023e-05			0.392	-4.25e-05
0.391	-4.309e-05			0.391	-3.988e-05			0.391	-4.212e-05
0.39	-4.274e-05			0.39	-3.955e-05			0.39	-4.177e-05
0.389	-4.241e-05			0.389	-3.925e-05			0.389	-4.144e-05
0.388	-4.21e-05			0.388	-3.897e-05			0.388	-4.113e-05
0.387	-4.18e-05			0.387	-3.87e-05			0.387	-4.083e-05
0.386	-4.15e-05			0.386	-3.844e-05			0.386	-4.055e-05
0.385	-4.122e-05			0.385	-3.819e-05			0.385	-4.028e-05
0.384	-4.095e-05			0.384	-3.795e-05			0.384	-4.002e-05
0.383	-4.068e-05			0.383	-3.772e-05			0.383	-3.977e-05
0.382	-4.043e-05			0.382	-3.75e-05			0.382	-3.952e-05
0.381	-4.018e-05			0.381	-3.728e-05			0.381	-3.929e-05
0.38	-3.994e-05			0.38	-3.708e-05			0.38	-3.906e-05
0.379	-3.97e-05			0.379	-3.688e-05			0.379	-3.883e-05
0.378	-3.947e-05			0.378	-3.668e-05			0.378	-3.861e-05
0.377	-3.925e-05			0.377	-3.649e-05			0.377	-3.84e-05
0.376	-3.903e-05			0.376	-3.631e-05			0.376	-3.819e-05
0.375	-3.881e-05			0.375	-3.613e-05			0.375	-3.798e-05
0.374	-3.86e-05			0.374	-3.596e-05			0.374	-3.779e-05
0.373	-3.84e-05			0.373	-3.578e-05			0.373	-3.759e-05
0.372	-3.819e-05			0.372	-3.561e-05			0.372	-3.74e-05
0.371	-3.799e-05			0.371	-3.544e-05			0.371	-3.721e-05
0.37	-3.779e-05			0.37	-3.528e-05			0.37	-3.702e-05
0.369	-3.76e-05			0.369	-3.511e-05			0.369	-3.684e-05
0.368	-3.741e-05			0.368	-3.495e-05			0.368	-3.666e-05
0.367	-3.722e-05			0.367	-3.48e-05			0.367	-3.649e-05
0.366	-3.704e-05			0.366	-3.464e-05			0.366	-3.631e-05
0.365	-3.686e-05			0.365	-3.448e-05			0.365	-3.614e-05
0.364	-3.668e-05			0.364	-3.433e-05			0.364	-3.597e-05
0.363	-3.651e-05			0.363	-3.419e-05			0.363	-3.581e-05
0.362	-3.634e-05			0.362	-3.404e-05			0.362	-3.564e-05
0.361	-3.617e-05			0.361	-3.39e-05			0.361	-3.548e-05
0.36	-3.6e-05			0.36	-3.375e-05			0.36	-3.531e-05
0.359	-3.583e-05			0.359	-3.36e-05			0.359	-3.515e-05
0.358	-3.566e-05			0.358	-3.346e-05			0.358	-3.499e-05
0.357	-3.55e-05			0.357	-3.331e-05			0.357	-3.483e-05
0.356	-3.533e-05			0.356	-3.317e-05			0.356	-3.467e-05
0.355	-3.518e-05			0.355	-3.304e-05			0.355	-3.451e-05
0.354	-3.502e-05			0.354	-3.29e-05			0.354	-3.436e-05
0.353	-3.486e-05			0.353	-3.276e-05			0.353	-3.421e-05
0.352	-3.47e-05			0.352	-3.262e-05			0.352	-3.406e-05
0.351	-3.454e-05			0.351	-3.248e-05			0.351	-3.391e-05
0.35	-3.439e-05			0.35	-3.235e-05			0.35	-3.376e-05
0.349	-3.424e-05			0.349	-3.221e-05			0.349	-3.361e-05
0.348	-3.409e-05			0.348	-3.208e-05			0.348	-3.346e-05
0.347	-3.395e-05			0.347	-3.194e-05			0.347	-3.331e-05
0.346	-3.379e-05			0.346	-3.181e-05			0.346	-3.316e-05
0.345	-3.364e-05			0.345	-3.167e-05			0.345	-3.301e-05
0.344	-3.349e-05			0.344	-3.153e-05			0.344	-3.286e-05
0.343	-3.334e-05			0.343	-3.14e-05			0.343	-3.271e-05
0.342	-3.319e-05			0.342	-3.127e-05			0.342	-3.256e-05
0.341	-3.304e-05			0.341	-3.114e-05			0.341	-3.242e-05
0.34	-3.289e-05			0.34	-3.1e-05			0.34	-3.227e-05
0.339	-3.274e-05			0.339	-3.086e-05			0.339	-3.212e-05
0.338	-3.259e-05			0.338	-3.073e-05			0.338	-3.197e-05
0.337	-3.244e-05			0.337	-3.059e-05			0.337	-3.183e-05
0.336	-3.229e-05			0.336	-3.046e-05			0.336	-3.168e-05
0.335	-3.215e-05			0.335	-3.032e-05			0.335	-3.153e-05
0.334	-3.2e-05			0.334	-3.018e-05			0.334	-3.138e-05
0.333	-3.185e-05			0.333	-3.004e-05			0.333	-3.123e-05
0.332	-3.169e-05			0.332	-2.99e-05			0.332	-3.108e-05
0.331	-3.154e-05			0.331	-2.977e-05			0.331	-3.093e-05
0.33	-3.139e-05			0.33	-2.963e-05			0.33	-3.078e-05
0.329	-3.124e-05			0.329	-2.949e-05			0.329	-3.063e-05
0.328	-3.108e-05			0.328	-2.935e-05			0.328	-3.047e-05
0.327	-3.093e-05			0.327	-2.92e-05			0.327	-3.032e-05
0.326	-3.077e-05			0.326	-2.906e-05			0.326	-3.016e-05
0.325	-3.061e-05			0.325	-2.891e-05			0.325	-3e-05
0.324	-3.045e-05			0.324	-2.877e-05			0.324	-2.985e-05
0.323	-3.029e-05			0.323	-2.862e-05			0.323	-2.969e-05
0.322	-3.013e-05			0.322	-2.848e-05			0.322	-2.953e-05
0.321	-2.996e-05			0.321	-2.834e-05			0.321	-2.937e-05
0.32	-2.979e-05			0.32	-2.819e-05			0.32	-2.921e-05
0.319	-2.963e-05			0.319	-2.803e-05			0.319	-2.905e-05
0.318	-2.946e-05			0.318	-2.788e-05			0.318	-2.888e-05
0.317	-2.929e-05			0.317	-2.772e-05			0.317	-2.872e-05
0.316	-2.912e-05			0.316	-2.757e-05			0.316	-2.855e-05
0.315	-2.894e-05			0.315	-2.741e-05			0.315	-2.838e-05
0.314	-2.876e-05			0.314	-2.725e-05			0.314	-2.821e-05
0.313	-2.858e-05			0.313	-2.708e-05			0.313	-2.804e-05
0.312	-2.84e-05			0.312	-2.692e-05			0.312	-2.786e-05
0.311	-2.822e-05			0.311	-2.675e-05			0.311	-2.769e-05
0.31	-2.803e-05			0.31	-2.659e-05			0.31	-2.751e-05
0.309	-2.784e-05			0.309	-2.641e-05			0.309	-2.733e-05
0.308	-2.765e-05			0.308	-2.623e-05			0.308	-2.714e-05
0.307	-2.745e-05			0.307	-2.605e-05			0.307	-2.694e-05
0.306	-2.724e-05			0.306	-2.587e-05			0.306	-2.675e-05
0.305	-2.704e-05			0.305	-2.569e-05			0.305	-2.656e-05
0.304	-2.684e-05			0.304	-2.55e-05			0.304	-2.637e-05
0.303	-2.663e-05			0.303	-2.531e-05			0.303	-2.617e-05
0.302	-2.641e-05			0.302	-2.512e-05			0.302	-2.597e-05
0.301	-2.619e-05			0.301	-2.492e-05			0.301	-2.577e-05
0.3	-2.597e-05			0.3	-2.471e-05			0.3	-2.556e-05
0.299	-2.574e-05			0.299	-2.451e-05			0.299	-2.534e-05
0.298	-2.551e-05			0.298	-2.431e-05			0.298	-2.513e-05
0.297	-2.527e-05			0.297	-2.409e-05			0.297	-2.491e-05
0.296	-2.503e-05			0.296	-2.388e-05			0.296	-2.469e-05
0.295	-2.478e-05			0.295	-2.365e-05			0.295	-2.446e-05
0.294	-2.452e-05			0.294	-2.342e-05			0.294	-2.422e-05
0.293	-2.427e-05			0.293	-2.319e-05			0.293	-2.399e-05
0.292	-2.4e-05			0.292	-2.295e-05			0.292	-2.374e-05
0.291	-2.373e-05			0.291	-2.271e-05			0.291	-2.35e-05
0.29	-2.346e-05			0.29	-2.246e-05			0.29	-2.325e-05
0.289	-2.318e-05			0.289	-2.221e-05			0.289	-2.299e-05
0.288	-2.288e-05			0.288	-2.195e-05			0.288	-2.273e-05
0.287	-2.259e-05			0.287	-2.168e-05			0.287	-2.246e-05
0.286	-2.228e-05			0.286	-2.141e-05			0.286	-2.219e-05
0.285	-2.197e-05			0.285	-2.113e-05			0.285	-2.191e-05
0.284	-2.165e-05			0.284	-2.085e-05			0.284	-2.163e-05
0.283	-2.132e-05			0.283	-2.056e-05			0.283	-2.134e-05
0.282	-2.099e-05			0.282	-2.027e-05			0.282	-2.104e-05
0.281	-2.065e-05			0.281	-1.996e-05			0.281	-2.074e-05
0.28	-2.03e-05			0.28	-1.965e-05			0.28	-2.043e-05
0.279	-1.995e-05			0.279	-1.933e-05			0.279	-2.011e-05
0.278	-1.958e-05			0.278	-1.901e-05			0.278	-1.979e-05
0.277	-1.921e-05			0.277	-1.868e-05			0.277	-1.946e-05
0.276	-1.883e-05			0.276	-1.835e-05			0.276	-1.913e-05
0.275	-1.844e-05			0.275	-1.8e-05			0.275	-1.879e-05
0.274	-1.804e-05			0.274	-1.765e-05			0.274	-1.844e-05
0.273	-1.764e-05			0.273	-1.728e-05			0.273	-1.809e-05
0.272	-1.722e-05			0.272	-1.691e-05			0.272	-1.773e-05
0.271	-1.679e-05			0.271	-1.652e-05			0.271	-1.736e-05
0.27	-1.634e-05			0.27	-1.613e-05			0.27	-1.697e-05
0.269	-1.589e-05			0.269	-1.573e-05			0.269	-1.658e-05
0.268	-1.542e-05			0.268	-1.532e-05			0.268	-1.618e-05
0.267	-1.495e-05			0.267	-1.49e-05			0.267	-1.577e-05
0.266	-1.446e-05			0.266	-1.446e-05			0.266	-1.536e-05
0.265	-1.396e-05			0.265	-1.402e-05			0.265	-1.493e-05
0.264	-1.345e-05			0.264	-1.356e-05			0.264	-1.449e-05
0.263	-1.293e-05			0.263	-1.309e-05			0.263	-1.404e-05
0.262	-1.24e-05			0.262	-1.262e-05			0.262	-1.358e-05
0.261	-1.185e-05			0.261	-1.213e-05			0.261	-1.312e-05
0.26	-1.13e-05			0.26	-1.164e-05			0.26	-1.264e-05
0.259	-1.073e-05			0.259	-1.113e-05			0.259	-1.216e-05
0.258	-1.015e-05			0.258	-1.061e-05			0.258	-1.167e-05
0.257	-9.549e-06			0.257	-1.008e-05			0.257	-1.117e-05
0.256	-8.937e-06			0.256	-9.53e-06			0.256	-1.065e-05
0.255	-8.312e-06			0.255	-8.97e-06			0.255	-1.012e-05
0.254	-7.676e-06			0.254	-8.401e-06			0.254	-9.582e-06
0.253	-7.025e-06			0.253	-7.82e-06			0.253	-9.038e-06
0.252	-6.36e-06			0.252	-7.226e-06			0.252	-8.483e-06
0.251	-5.681e-06			0.251	-6.618e-06			0.251	-7.915e-06
0.25	-4.988e-06			0.25	-5.993e-06			0.25	-7.332e-06
0.249	-4.283e-06			0.249	-5.356e-06			0.249	-6.735e-06
0.248	-3.569e-06			0.248	-4.709e-06			0.248	-6.129e-06
0.247	-2.844e-06			0.247	-4.053e-06			0.247	-5.514e-06
0.246	-2.105e-06			0.246	-3.385e-06			0.246	-4.891e-06
0.245	-1.349e-06			0.245	-2.703e-06			0.245	-4.257e-06
0.244	-5.749e-07			0.244	-2.007e-06			0.244	-3.612e-06
0.243	2.181e-07			0.243	-1.295e-06			0.243	-2.954e-06
0.242	1.025e-06			0.242	-5.676e-07			0.242	-2.285e-06
0.241	1.844e-06			0.241	1.737e-07			0.241	-1.606e-06
0.24	2.674e-06			0.24	9.31e-07			0.24	-9.129e-07
0.239	3.515e-06			0.239	1.703e-06			0.239	-2.051e-07
0.238	4.369e-06			0.238	2.487e-06			0.238	5.162e-07
0.237	5.238e-06			0.237	3.285e-06			0.237	1.251e-06
0.236	6.122e-06			0.236	4.095e-06			0.236	1.994e-06
0.235	7.019e-06			0.235	4.917e-06			0.235	2.744e-06
0.234	7.93e-06			0.234	5.752e-06			0.234	3.503e-06
0.233	8.855e-06			0.233	6.599e-06			0.233	4.271e-06
0.232	9.792e-06			0.232	7.459e-06			0.232	5.05e-06
0.231	1.074e-05			0.231	8.336e-06			0.231	5.843e-06
0.23	1.17e-05			0.23	9.228e-06			0.23	6.648e-06
0.229	1.266e-05			0.229	1.014e-05			0.229	7.465e-06
0.228	1.364e-05			0.228	1.105e-05			0.228	8.294e-06
0.227	1.463e-05			0.227	1.198e-05			0.227	9.134e-06
0.226	1.564e-05			0.226	1.292e-05			0.226	9.984e-06
0.225	1.666e-05			0.225	1.386e-05			0.225	1.084e-05
0.224	1.769e-05			0.224	1.483e-05			0.224	1.171e-05
0.223	1.873e-05			0.223	1.581e-05			0.223	1.258e-05
0.222	1.978e-05			0.222	1.68e-05			0.222	1.346e-05
0.221	2.083e-05			0.221	1.78e-05			0.221	1.435e-05
0.22	2.189e-05			0.22	1.881e-05			0.22	1.525e-05
0.219	2.296e-05			0.219	1.984e-05			0.219	1.616e-05
0.218	2.404e-05			0.218	2.087e-05			0.218	1.709e-05
0.217	2.514e-05			0.217	2.191e-05			0.217	1.802e-05
0.216	2.624e-05			0.216	2.296e-05			0.216	1.896e-05
0.215	2.734e-05			0.215	2.402e-05			0.215	1.99e-05
0.214	2.844e-05			0.214	2.509e-05			0.214	2.085e-05
0.213	2.955e-05			0.213	2.617e-05			0.213	2.18e-05
0.212	3.066e-05			0.212	2.726e-05			0.212	2.276e-05
0.211	3.178e-05			0.211	2.835e-05			0.211	2.373e-05
0.21	3.291e-05			0.21	2.944e-05			0.21	2.471e-05
0.209	3.403e-05			0.209	3.054e-05			0.209	2.569e-05
0.208	3.515e-05			0.208	3.165e-05			0.208	2.667e-05
0.207	3.628e-05			0.207	3.277e-05			0.207	2.766e-05
0.206	3.741e-05			0.206	3.39e-05			0.206	2.864e-05
0.205	3.856e-05			0.205	3.504e-05			0.205	2.964e-05
0.204	3.97e-05			0.204	3.618e-05			0.204	3.065e-05
0.203	4.084e-05			0.203	3.732e-05			0.203	3.166e-05
0.202	4.197e-05			0.202	3.845e-05			0.202	3.266e-05
0.201	4.309e-05			0.201	3.958e-05			0.201	3.366e-05
0.2	4.42e-05			0.2	4.071e-05			0.2	3.466e-05
0.199	4.531e-05			0.199	4.184e-05			0.199	3.566e-05
0.198	4.642e-05			0.198	4.297e-05			0.198	3.666e-05
0.197	4.753e-05			0.197	4.409e-05			0.197	3.766e-05
0.196	4.863e-05			0.196	4.52e-05			0.196	3.865e-05
0.195	4.972e-05			0.195	4.632e-05			0.195	3.965e-05
0.194	5.081e-05			0.194	4.743e-05			0.194	4.064e-05
0.193	5.188e-05			0.193	4.854e-05			0.193	4.163e-05
0.192	5.295e-05			0.192	4.965e-05			0.192	4.261e-05
0.191	5.401e-05			0.191	5.076e-05			0.191	4.358e-05
0.19	5.506e-05			0.19	5.185e-05			0.19	4.455e-05
0.189	5.61e-05			0.189	5.293e-05			0.189	4.551e-05
0.188	5.713e-05			0.188	5.4e-05			0.188	4.646e-05
0.187	5.814e-05			0.187	5.506e-05			0.187	4.742e-05
0.186	5.914e-05			0.186	5.612e-05			0.186	4.836e-05
0.185	6.012e-05			0.185	5.717e-05			0.185	4.93e-05
0.184	6.109e-05			0.184	5.82e-05			0.184	5.023e-05
0.183	6.205e-05			0.183	5.921e-05			0.183	5.114e-05
0.182	6.299e-05			0.182	6.021e-05			0.182	5.205e-05
0.181	6.391e-05			0.181	6.119e-05			0.181	5.294e-05
0.18	6.482e-05			0.18	6.216e-05			0.18	5.383e-05
0.179	6.571e-05			0.179	6.312e-05			0.179	5.47e-05
0.178	6.658e-05			0.178	6.406e-05			0.178	5.556e-05
0.177	6.743e-05			0.177	6.498e-05			0.177	5.641e-05
0.176	6.826e-05			0.176	6.589e-05			0.176	5.725e-05
0.175	6.907e-05			0.175	6.677e-05			0.175	5.807e-05
0.174	6.986e-05			0.174	6.763e-05			0.174	5.887e-05
0.173	7.063e-05			0.173	6.848e-05			0.173	5.966e-05
0.172	7.139e-05			0.172	6.93e-05			0.172	6.043e-05
0.171	7.212e-05			0.171	7.009e-05			0.171	6.118e-05
0.17	7.282e-05			0.17	7.087e-05			0.17	6.192e-05
0.169	7.351e-05			0.169	7.162e-05			0.169	6.264e-05
0.168	7.416e-05			0.168	7.234e-05			0.168	6.334e-05
0.167	7.48e-05			0.167	7.304e-05			0.167	6.403e-05
0.166	7.541e-05			0.166	7.372e-05			0.166	6.47e-05
0.165	7.599e-05			0.165	7.437e-05			0.165	6.535e-05
0.164	7.655e-05			0.164	7.498e-05			0.164	6.598e-05
0.163	7.708e-05			0.163	7.557e-05			0.163	6.658e-05
0.162	7.759e-05			0.162	7.613e-05			0.162	6.716e-05
0.161	7.808e-05			0.161	7.666e-05			0.161	6.773e-05
0.16	7.855e-05			0.16	7.717e-05			0.16	6.827e-05
0.159	7.899e-05			0.159	7.765e-05			0.159	6.879e-05
0.158	7.94e-05			0.158	7.809e-05			0.158	6.929e-05
0.157	7.979e-05			0.157	7.851e-05			0.157	6.977e-05
0.156	8.016e-05			0.156	7.889e-05			0.156	7.022e-05
0.155	8.05e-05			0.155	7.925e-05			0.155	7.066e-05
0.154	8.081e-05			0.154	7.959e-05			0.154	7.107e-05
0.153	8.111e-05			0.153	7.989e-05			0.153	7.146e-05
0.152	8.137e-05			0.152	8.017e-05			0.152	7.183e-05
0.151	8.161e-05			0.151	8.041e-05			0.151	7.217e-05
0.15	8.181e-05			0.15	8.061e-05			0.15	7.249e-05
0.149	8.2e-05			0.149	8.079e-05			0.149	7.278e-05
0.148	8.216e-05			0.148	8.094e-05			0.148	7.305e-05
0.147	8.23e-05			0.147	8.105e-05			0.147	7.33e-05
0.146	8.242e-05			0.146	8.114e-05			0.146	7.353e-05
0.145	8.251e-05			0.145	8.12e-05			0.145	7.373e-05
0.144	8.258e-05			0.144	8.123e-05			0.144	7.39e-05
0.143	8.262e-05			0.143	8.124e-05			0.143	7.406e-05
0.142	8.264e-05			0.142	8.121e-05			0.142	7.419e-05
0.141	8.264e-05			0.141	8.116e-05			0.141	7.43e-05
0.14	8.262e-05			0.14	8.108e-05			0.14	7.439e-05
0.139	8.258e-05			0.139	8.097e-05			0.139	7.446e-05
0.138	8.251e-05			0.138	8.084e-05			0.138	7.451e-05
0.137	8.242e-05			0.137	8.068e-05			0.137	7.453e-05
0.136	8.231e-05			0.136	8.05e-05			0.136	7.453e-05
0.135	8.219e-05			0.135	8.029e-05			0.135	7.452e-05
0.134	8.205e-05			0.134	8.006e-05			0.134	7.448e-05
0.133	8.189e-05			0.133	7.981e-05			0.133	7.443e-05
0.132	8.171e-05			0.132	7.954e-05			0.132	7.436e-05
0.131	8.151e-05			0.131	7.924e-05			0.131	7.426e-05
0.13	8.129e-05			0.13	7.893e-05			0.13	7.415e-05
0.129	8.106e-05			0.129	7.86e-05			0.129	7.402e-05
0.128	8.082e-05			0.128	7.825e-05			0.128	7.388e-05
0.127	8.055e-05			0.127	7.789e-05			0.127	7.372e-05
0.126	8.028e-05			0.126	7.751e-05			0.126	7.354e-05
0.125	7.999e-05			0.125	7.712e-05			0.125	7.334e-05
0.124	7.968e-05			0.124	7.672e-05			0.124	7.313e-05
0.123	7.937e-05			0.123	7.63e-05			0.123	7.291e-05
0.122	7.904e-05			0.122	7.587e-05			0.122	7.267e-05
0.121	7.871e-05			0.121	7.543e-05			0.121	7.242e-05
0.12	7.836e-05			0.12	7.498e-05			0.12	7.215e-05
0.119	7.8e-05			0.119	7.451e-05			0.119	7.187e-05
0.118	7.763e-05			0.118	7.404e-05			0.118	7.158e-05
0.117	7.725e-05			0.117	7.356e-05			0.117	7.128e-05
0.116	7.687e-05			0.116	7.307e-05			0.116	7.097e-05
0.115	7.648e-05			0.115	7.257e-05			0.115	7.065e-05
0.114	7.609e-05			0.114	7.207e-05			0.114	7.033e-05
0.113	7.569e-05			0.113	7.156e-05			0.113	6.999e-05
0.112	7.528e-05			0.112	7.104e-05			0.112	6.964e-05
0.111	7.486e-05			0.111	7.052e-05			0.111	6.929e-05
0.11	7.444e-05			0.11	7e-05			0.11	6.893e-05
0.109	7.401e-05			0.109	6.948e-05			0.109	6.856e-05
0.108	7.358e-05			0.108	6.896e-05			0.108	6.818e-05
0.107	7.314e-05			0.107	6.844e-05			0.107	6.78e-05
0.106	7.27e-05			0.106	6.791e-05			0.106	6.741e-05
0.105	7.225e-05			0.105	6.738e-05			0.105	6.702e-05
0.104	7.18e-05			0.104	6.685e-05			0.104	6.663e-05
0.103	7.136e-05			0.103	6.633e-05			0.103	6.623e-05
0.102	7.091e-05			0.102	6.581e-05			0.102	6.584e-05
0.101	7.046e-05			0.101	6.529e-05			0.101	6.543e-05
0.1	7.001e-05			0.1	6.476e-05			0.1	6.502e-05
0.099	6.956e-05			0.099	6.423e-05			0.099	6.46e-05
0.098	6.911e-05			0.098	6.37e-05			0.098	6.418e-05
0.097	6.865e-05			0.097	6.318e-05			0.097	6.376e-05
0.096	6.82e-05			0.096	6.267e-05			0.096	6.334e-05
0.095	6.775e-05			0.095	6.216e-05			0.095	6.292e-05
0.094	6.729e-05			0.094	6.165e-05			0.094	6.249e-05
0.093	6.684e-05			0.093	6.115e-05			0.093	6.207e-05
0.092	6.639e-05			0.092	6.064e-05			0.092	6.165e-05
0.091	6.594e-05			0.091	6.015e-05			0.091	6.122e-05
0.09	6.55e-05			0.09	5.966e-05			0.09	6.08e-05
0.089	6.505e-05			0.089	5.917e-05			0.089	6.039e-05
0.088	6.461e-05			0.088	5.869e-05			0.088	5.997e-05
0.087	6.416e-05			0.087	5.821e-05			0.087	5.955e-05
0.086	6.372e-05			0.086	5.773e-05			0.086	5.913e-05
0.085	6.327e-05			0.085	5.726e-05			0.085	5.871e-05
0.084	6.284e-05			0.084	5.679e-05			0.084	5.829e-05
0.083	6.241e-05			0.083	5.632e-05			0.083	5.788e-05
0.082	6.198e-05			0.082	5.586e-05			0.082	5.747e-05
0.081	6.156e-05			0.081	5.54e-05			0.081	5.705e-05
0.08	6.113e-05			0.08	5.495e-05			0.08	5.664e-05
0.079	6.071e-05			0.079	5.451e-05			0.079	5.622e-05
0.078	6.029e-05			0.078	5.407e-05			0.078	5.582e-05
0.077	5.988e-05			0.077	5.364e-05			0.077	5.541e-05
0.076	5.947e-05			0.076	5.321e-05			0.076	5.501e-05
0.075	5.907e-05			0.075	5.279e-05			0.075	5.461e-05
0.074	5.866e-05			0.074	5.237e-05			0.074	5.422e-05
0.073	5.826e-05			0.073	5.196e-05			0.073	5.383e-05
0.072	5.787e-05			0.072	5.155e-05			0.072	5.344e-05
0.071	5.747e-05			0.071	5.114e-05			0.071	5.305e-05
0.07	5.708e-05			0.07	5.075e-05			0.07	5.267e-05
0.069	5.669e-05			0.069	5.035e-05			0.069	5.229e-05
0.068	5.63e-05			0.068	4.997e-05			0.068	5.191e-05
0.067	5.592e-05			0.067	4.958e-05			0.067	5.153e-05
0.066	5.554e-05			0.066	4.92e-05			0.066	5.116e-05
0.065	5.516e-05			0.065	4.883e-05			0.065	5.079e-05
0.064	5.479e-05			0.064	4.845e-05			0.064	5.043e-05
0.063	5.443e-05			0.063	4.809e-05			0.063	5.007e-05
0.062	5.407e-05			0.062	4.772e-05			0.062	4.971e-05
0.061	5.371e-05			0.061	4.737e-05			0.061	4.936e-05
0.06	5.335e-05			0.06	4.702e-05			0.06	4.901e-05
0.059	5.299e-05			0.059	4.667e-05			0.059	4.866e-05
0.058	5.264e-05			0.058	4.633e-05			0.058	4.831e-05
0.057	5.23e-05			0.057	4.6e-05			0.057	4.796e-05
0.056	5.195e-05			0.056	4.566e-05			0.056	4.762e-05
0.055	5.161e-05			0.055	4.534e-05			0.055	4.729e-05
0.054	5.127e-05			0.054	4.501e-05			0.054	4.696e-05
0.053	5.094e-05			0.053	4.47e-05			0.053	4.663e-05
0.052	5.061e-05			0.052	4.439e-05			0.052	4.631e-05
0.051	5.028e-05			0.051	4.409e-05			0.051	4.6e-05
0.05	4.996e-05			0.05	4.379e-05			0.05	4.568e-05
0.049	4.964e-05			0.049	4.348e-05			0.049	4.536e-05
0.048	4.932e-05			0.048	4.318e-05			0.048	4.506e-05
0.047	4.9e-05			0.047	4.289e-05			0.047	4.475e-05
0.046	4.868e-05			0.046	4.26e-05			0.046	4.445e-05
0.045	4.837e-05			0.045	4.232e-05			0.045	4.416e-05
0.044	4.806e-05			0.044	4.203e-05			0.044	4.387e-05
0.043	4.775e-05			0.043	4.176e-05			0.043	4.358e-05
0.042	4.745e-05			0.042	4.148e-05			0.042	4.329e-05
0.041	4.715e-05			0.041	4.121e-05			0.041	4.3e-05
0.04	4.685e-05			0.04	4.094e-05			0.04	4.272e-05
0.039	4.656e-05			0.039	4.067e-05			0.039	4.244e-05
0.038	4.627e-05			0.038	4.041e-05			0.038	4.217e-05
0.037	4.598e-05			0.037	4.015e-05			0.037	4.189e-05
0.036	4.57e-05			0.036	3.989e-05			0.036	4.162e-05
0.035	4.541e-05			0.035	3.964e-05			0.035	4.135e-05
0.034	4.513e-05			0.034	3.94e-05			0.034	4.109e-05
0.033	4.486e-05			0.033	3.915e-05			0.033	4.082e-05
0.032	4.458e-05			0.032	3.891e-05			0.032	4.056e-05
0.031	4.432e-05			0.031	3.868e-05			0.031	4.031e-05
0.03	4.405e-05			0.03	3.844e-05			0.03	4.005e-05
0.029	4.378e-05			0.029	3.821e-05			0.029	3.98e-05
0.028	4.352e-05			0.028	3.799e-05			0.028	3.956e-05
0.027	4.325e-05			0.027	3.776e-05			0.027	3.931e-05
0.026	4.299e-05			0.026	3.754e-05			0.026	3.907e-05
0.025	4.274e-05			0.025	3.732e-05			0.025	3.884e-05
0.024	4.248e-05			0.024	3.71e-05			0.024	3.86e-05
0.023	4.223e-05			0.023	3.689e-05			0.023	3.837e-05
0.022	4.198e-05			0.022	3.668e-05			0.022	3.814e-05
0.021	4.173e-05			0.021	3.647e-05			0.021	3.792e-05
0.02	4.149e-05			0.02	3.626e-05			0.02	3.769e-05
0.019	4.125e-05			0.019	3.606e-05			0.019	3.747e-05
0.018	4.101e-05			0.018	3.586e-05			0.018	3.725e-05
0.017	4.076e-05			0.017	3.566e-05			0.017	3.704e-05
0.016	4.052e-05			0.016	3.547e-05			0.016	3.682e-05
0.015	4.029e-05			0.015	3.527e-05			0.015	3.661e-05
0.014	4.006e-05			0.014	3.508e-05			0.014	3.64e-05
0.013	3.983e-05			0.013	3.489e-05			0.013	3.62e-05
0.012	3.96e-05			0.012	3.471e-05			0.012	3.599e-05
0.011	3.938e-05			0.011	3.452e-05			0.011	3.579e-05
0.01	3.915e-05			0.01	3.434e-05			0.01	3.559e-05
0.009	3.893e-05			0.009	3.416e-05			0.009	3.54e-05
0.008	3.871e-05			0.008	3.399e-05			0.008	3.52e-05
0.007	3.85e-05			0.007	3.381e-05			0.007	3.501e-05
0.006	3.828e-05			0.006	3.364e-05			0.006	3.482e-05
0.005	3.807e-05			0.005	3.347e-05			0.005	3.463e-05
0.004	3.786e-05			0.004	3.33e-05			0.004	3.445e-05
0.003	3.765e-05			0.003	3.313e-05			0.003	3.426e-05
0.002	3.744e-05			0.002	3.296e-05			0.002	3.408e-05
0.001	3.724e-05			0.001	3.279e-05			0.001	3.39e-05
0	3.636e-05			0	3.191e-05			0	3.301e-05
0.001	3.561e-05			0.001	3.124e-05			0.001	3.226e-05
0.002	3.498e-05			0.002	3.068e-05			0.002	3.164e-05
0.003	3.446e-05			0.003	3.025e-05			0.003	3.114e-05
0.004	3.41e-05			0.004	2.998e-05			0.004	3.082e-05
0.005	3.381e-05			0.005	2.978e-05			0.005	3.057e-05
0.006	3.355e-05			0.006	2.96e-05			0.006	3.035e-05
0.007	3.327e-05			0.007	2.94e-05			0.007	3.01e-05
0.008	3.3e-05			0.008	2.92e-05			0.008	2.987e-05
0.009	3.273e-05			0.009	2.901e-05			0.009	2.965e-05
0.01	3.248e-05			0.01	2.883e-05			0.01	2.943e-05
0.011	3.224e-05			0.011	2.865e-05			0.011	2.921e-05
0.012	3.2e-05			0.012	2.848e-05			0.012	2.901e-05
0.013	3.177e-05			0.013	2.83e-05			0.013	2.881e-05
0.014	3.154e-05			0.014	2.813e-05			0.014	2.861e-05
0.015	3.132e-05			0.015	2.796e-05			0.015	2.842e-05
0.016	3.11e-05			0.016	2.78e-05			0.016	2.822e-05
0.017	3.089e-05			0.017	2.763e-05			0.017	2.803e-05
0.018	3.068e-05			0.018	2.747e-05			0.018	2.785e-05
0.019	3.048e-05			0.019	2.731e-05			0.019	2.766e-05
0.02	3.027e-05			0.02	2.715e-05			0.02	2.748e-05
0.021	3.008e-05			0.021	2.699e-05			0.021	2.73e-05
0.022	2.988e-05			0.022	2.683e-05			0.022	2.712e-05
0.023	2.969e-05			0.023	2.668e-05			0.023	2.694e-05
0.024	2.949e-05			0.024	2.652e-05			0.024	2.677e-05
0.025	2.93e-05			0.025	2.637e-05			0.025	2.66e-05
0.026	2.912e-05			0.026	2.622e-05			0.026	2.643e-05
0.027	2.893e-05			0.027	2.607e-05			0.027	2.626e-05
0.028	2.875e-05			0.028	2.591e-05			0.028	2.609e-05
0.029	2.858e-05			0.029	2.576e-05			0.029	2.592e-05
0.03	2.84e-05			0.03	2.561e-05			0.03	2.575e-05
0.031	2.822e-05			0.031	2.546e-05			0.031	2.559e-05
0.032	2.805e-05			0.032	2.531e-05			0.032	2.542e-05
0.033	2.787e-05			0.033	2.516e-05			0.033	2.525e-05
0.034	2.77e-05			0.034	2.502e-05			0.034	2.509e-05
0.035	2.753e-05			0.035	2.487e-05			0.035	2.492e-05
0.036	2.735e-05			0.036	2.472e-05			0.036	2.476e-05
0.037	2.718e-05			0.037	2.457e-05			0.037	2.46e-05
0.038	2.702e-05			0.038	2.442e-05			0.038	2.443e-05
0.039	2.685e-05			0.039	2.428e-05			0.039	2.427e-05
0.04	2.668e-05			0.04	2.413e-05			0.04	2.411e-05
0.041	2.651e-05			0.041	2.399e-05			0.041	2.395e-05
0.042	2.635e-05			0.042	2.384e-05			0.042	2.379e-05
0.043	2.618e-05			0.043	2.369e-05			0.043	2.364e-05
0.044	2.602e-05			0.044	2.355e-05			0.044	2.347e-05
0.045	2.585e-05			0.045	2.34e-05			0.045	2.332e-05
0.046	2.568e-05			0.046	2.325e-05			0.046	2.316e-05
0.047	2.552e-05			0.047	2.31e-05			0.047	2.3e-05
0.048	2.535e-05			0.048	2.296e-05			0.048	2.284e-05
0.049	2.519e-05			0.049	2.281e-05			0.049	2.268e-05
0.05	2.502e-05			0.05	2.266e-05			0.05	2.252e-05
0.051	2.485e-05			0.051	2.251e-05			0.051	2.236e-05
0.052	2.468e-05			0.052	2.236e-05			0.052	2.22e-05
0.053	2.451e-05			0.053	2.221e-05			0.053	2.204e-05
0.054	2.434e-05			0.054	2.206e-05			0.054	2.188e-05
0.055	2.418e-05			0.055	2.191e-05			0.055	2.171e-05
0.056	2.401e-05			0.056	2.175e-05			0.056	2.155e-05
0.057	2.384e-05			0.057	2.16e-05			0.057	2.139e-05
0.058	2.367e-05			0.058	2.144e-05			0.058	2.122e-05
0.059	2.35e-05			0.059	2.129e-05			0.059	2.105e-05
0.06	2.333e-05			0.06	2.113e-05			0.06	2.089e-05
0.061	2.315e-05			0.061	2.097e-05			0.061	2.072e-05
0.062	2.298e-05			0.062	2.081e-05			0.062	2.055e-05
0.063	2.281e-05			0.063	2.064e-05			0.063	2.038e-05
0.064	2.263e-05			0.064	2.048e-05			0.064	2.021e-05
0.065	2.245e-05			0.065	2.031e-05			0.065	2.004e-05
0.066	2.227e-05			0.066	2.015e-05			0.066	1.986e-05
0.067	2.209e-05			0.067	1.998e-05			0.067	1.969e-05
0.068	2.191e-05			0.068	1.98e-05			0.068	1.951e-05
0.069	2.172e-05			0.069	1.963e-05			0.069	1.933e-05
0.07	2.153e-05			0.07	1.945e-05			0.07	1.914e-05
0.071	2.134e-05			0.071	1.927e-05			0.071	1.896e-05
0.072	2.115e-05			0.072	1.909e-05			0.072	1.878e-05
0.073	2.096e-05			0.073	1.891e-05			0.073	1.859e-05
0.074	2.076e-05			0.074	1.873e-05			0.074	1.84e-05
0.075	2.056e-05			0.075	1.854e-05			0.075	1.821e-05
0.076	2.036e-05			0.076	1.835e-05			0.076	1.801e-05
0.077	2.016e-05			0.077	1.815e-05			0.077	1.781e-05
0.078	1.995e-05			0.078	1.795e-05			0.078	1.761e-05
0.079	1.974e-05			0.079	1.775e-05			0.079	1.741e-05
0.08	1.953e-05			0.08	1.755e-05			0.08	1.72e-05
0.081	1.931e-05			0.081	1.733e-05			0.081	1.699e-05
0.082	1.909e-05			0.082	1.712e-05			0.082	1.677e-05
0.083	1.887e-05			0.083	1.69e-05			0.083	1.655e-05
0.084	1.864e-05			0.084	1.667e-05			0.084	1.633e-05
0.085	1.841e-05			0.085	1.645e-05			0.085	1.611e-05
0.086	1.817e-05			0.086	1.622e-05			0.086	1.588e-05
0.087	1.794e-05			0.087	1.599e-05			0.087	1.565e-05
0.088	1.769e-05			0.088	1.575e-05			0.088	1.541e-05
0.089	1.744e-05			0.089	1.551e-05			0.089	1.517e-05
0.09	1.718e-05			0.09	1.526e-05			0.09	1.493e-05
0.091	1.692e-05			0.091	1.501e-05			0.091	1.469e-05
0.092	1.665e-05			0.092	1.475e-05			0.092	1.444e-05
0.093	1.639e-05			0.093	1.449e-05			0.093	1.418e-05
0.094	1.611e-05			0.094	1.422e-05			0.094	1.391e-05
0.095	1.583e-05			0.095	1.395e-05			0.095	1.365e-05
0.096	1.555e-05			0.096	1.366e-05			0.096	1.337e-05
0.097	1.526e-05			0.097	1.338e-05			0.097	1.31e-05
0.098	1.496e-05			0.098	1.309e-05			0.098	1.282e-05
0.099	1.466e-05			0.099	1.28e-05			0.099	1.254e-05
0.1	1.435e-05			0.1	1.25e-05			0.1	1.225e-05
0.101	1.403e-05			0.101	1.218e-05			0.101	1.195e-05
0.102	1.371e-05			0.102	1.186e-05			0.102	1.164e-05
0.103	1.338e-05			0.103	1.153e-05			0.103	1.132e-05
0.104	1.305e-05			0.104	1.12e-05			0.104	1.1e-05
0.105	1.271e-05			0.105	1.086e-05			0.105	1.068e-05
0.106	1.236e-05			0.106	1.051e-05			0.106	1.035e-05
0.107	1.201e-05			0.107	1.015e-05			0.107	1.001e-05
0.108	1.164e-05			0.108	9.781e-06			0.108	9.655e-06
0.109	1.126e-05			0.109	9.401e-06			0.109	9.294e-06
0.11	1.087e-05			0.11	9.013e-06			0.11	8.927e-06
0.111	1.048e-05			0.111	8.619e-06			0.111	8.555e-06
0.112	1.008e-05			0.112	8.215e-06			0.112	8.176e-06
0.113	9.665e-06			0.113	7.801e-06			0.113	7.789e-06
0.114	9.24e-06			0.114	7.377e-06			0.114	7.394e-06
0.115	8.803e-06			0.115	6.944e-06			0.115	6.989e-06
0.116	8.359e-06			0.116	6.503e-06			0.116	6.576e-06
0.117	7.909e-06			0.117	6.053e-06			0.117	6.154e-06
0.118	7.448e-06			0.118	5.592e-06			0.118	5.723e-06
0.119	6.978e-06			0.119	5.118e-06			0.119	5.283e-06
0.12	6.495e-06			0.12	4.633e-06			0.12	4.833e-06
0.121	5.999e-06			0.121	4.136e-06			0.121	4.372e-06
0.122	5.492e-06			0.122	3.629e-06			0.122	3.903e-06
0.123	4.973e-06			0.123	3.112e-06			0.123	3.424e-06
0.124	4.444e-06			0.124	2.582e-06			0.124	2.935e-06
0.125	3.904e-06			0.125	2.038e-06			0.125	2.435e-06
0.126	3.353e-06			0.126	1.479e-06			0.126	1.922e-06
0.127	2.79e-06			0.127	9.065e-07			0.127	1.397e-06
0.128	2.213e-06			0.128	3.227e-07			0.128	8.596e-07
0.129	1.621e-06			0.129	-2.707e-07			0.129	3.135e-07
0.13	1.015e-06			0.13	-8.731e-07			0.13	-2.415e-07
0.131	3.967e-07			0.131	-1.488e-06			0.131	-8.072e-07
0.132	-2.349e-07			0.132	-2.117e-06			0.132	-1.384e-06
0.133	-8.787e-07			0.133	-2.759e-06			0.133	-1.973e-06
0.134	-1.537e-06			0.134	-3.416e-06			0.134	-2.573e-06
0.135	-2.208e-06			0.135	-4.086e-06			0.135	-3.184e-06
0.136	-2.89e-06			0.136	-4.769e-06			0.136	-3.806e-06
0.137	-3.585e-06			0.137	-5.469e-06			0.137	-4.441e-06
0.138	-4.296e-06			0.138	-6.185e-06			0.138	-5.091e-06
0.139	-5.024e-06			0.139	-6.918e-06			0.139	-5.757e-06
0.14	-5.772e-06			0.14	-7.664e-06			0.14	-6.437e-06
0.141	-6.536e-06			0.141	-8.423e-06			0.141	-7.13e-06
0.142	-7.313e-06			0.142	-9.194e-06			0.142	-7.833e-06
0.143	-8.1e-06			0.143	-9.976e-06			0.143	-8.544e-06
0.144	-8.901e-06			0.144	-1.077e-05			0.144	-9.266e-06
0.145	-9.718e-06			0.145	-1.158e-05			0.145	-1e-05
0.146	-1.055e-05			0.146	-1.241e-05			0.146	-1.075e-05
0.147	-1.14e-05			0.147	-1.325e-05			0.147	-1.151e-05
0.148	-1.226e-05			0.148	-1.411e-05			0.148	-1.229e-05
0.149	-1.314e-05			0.149	-1.498e-05			0.149	-1.308e-05
0.15	-1.404e-05			0.15	-1.586e-05			0.15	-1.388e-05
0.151	-1.495e-05			0.151	-1.676e-05			0.151	-1.47e-05
0.152	-1.588e-05			0.152	-1.767e-05			0.152	-1.553e-05
0.153	-1.682e-05			0.153	-1.859e-05			0.153	-1.637e-05
0.154	-1.778e-05			0.154	-1.953e-05			0.154	-1.722e-05
0.155	-1.874e-05			0.155	-2.048e-05			0.155	-1.808e-05
0.156	-1.972e-05			0.156	-2.144e-05			0.156	-1.894e-05
0.157	-2.071e-05			0.157	-2.241e-05			0.157	-1.982e-05
0.158	-2.172e-05			0.158	-2.341e-05			0.158	-2.072e-05
0.159	-2.275e-05			0.159	-2.441e-05			0.159	-2.163e-05
0.16	-2.379e-05			0.16	-2.542e-05			0.16	-2.255e-05
0.161	-2.485e-05			0.161	-2.644e-05			0.161	-2.349e-05
0.162	-2.591e-05			0.162	-2.748e-05			0.162	-2.443e-05
0.163	-2.699e-05			0.163	-2.853e-05			0.163	-2.538e-05
0.164	-2.808e-05			0.164	-2.959e-05			0.164	-2.634e-05
0.165	-2.919e-05			0.165	-3.067e-05			0.165	-2.732e-05
0.166	-3.031e-05			0.166	-3.175e-05			0.166	-2.83e-05
0.167	-3.144e-05			0.167	-3.284e-05			0.167	-2.93e-05
0.168	-3.258e-05			0.168	-3.394e-05			0.168	-3.03e-05
0.169	-3.373e-05			0.169	-3.504e-05			0.169	-3.131e-05
0.17	-3.488e-05			0.17	-3.615e-05			0.17	-3.233e-05
0.171	-3.605e-05			0.171	-3.727e-05			0.171	-3.335e-05
0.172	-3.724e-05			0.172	-3.84e-05			0.172	-3.438e-05
0.173	-3.843e-05			0.173	-3.954e-05			0.173	-3.542e-05
0.174	-3.963e-05			0.174	-4.069e-05			0.174	-3.647e-05
0.175	-4.084e-05			0.175	-4.184e-05			0.175	-3.753e-05
0.176	-4.205e-05			0.176	-4.299e-05			0.176	-3.859e-05
0.177	-4.327e-05			0.177	-4.415e-05			0.177	-3.966e-05
0.178	-4.449e-05			0.178	-4.532e-05			0.178	-4.072e-05
0.179	-4.573e-05			0.179	-4.649e-05			0.179	-4.18e-05
0.18	-4.696e-05			0.18	-4.765e-05			0.18	-4.287e-05
0.181	-4.82e-05			0.181	-4.881e-05			0.181	-4.395e-05
0.182	-4.943e-05			0.182	-4.997e-05			0.182	-4.504e-05
0.183	-5.067e-05			0.183	-5.114e-05			0.183	-4.612e-05
0.184	-5.191e-05			0.184	-5.23e-05			0.184	-4.721e-05
0.185	-5.316e-05			0.185	-5.348e-05			0.185	-4.83e-05
0.186	-5.441e-05			0.186	-5.465e-05			0.186	-4.939e-05
0.187	-5.566e-05			0.187	-5.582e-05			0.187	-5.047e-05
0.188	-5.69e-05			0.188	-5.698e-05			0.188	-5.156e-05
0.189	-5.815e-05			0.189	-5.814e-05			0.189	-5.264e-05
0.19	-5.939e-05			0.19	-5.929e-05			0.19	-5.373e-05
0.191	-6.063e-05			0.191	-6.044e-05			0.191	-5.482e-05
0.192	-6.187e-05			0.192	-6.159e-05			0.192	-5.59e-05
0.193	-6.309e-05			0.193	-6.273e-05			0.193	-5.697e-05
0.194	-6.431e-05			0.194	-6.385e-05			0.194	-5.804e-05
0.195	-6.551e-05			0.195	-6.496e-05			0.195	-5.91e-05
0.196	-6.671e-05			0.196	-6.607e-05			0.196	-6.015e-05
0.197	-6.789e-05			0.197	-6.716e-05			0.197	-6.121e-05
0.198	-6.908e-05			0.198	-6.824e-05			0.198	-6.226e-05
0.199	-7.025e-05			0.199	-6.932e-05			0.199	-6.33e-05
0.2	-7.141e-05			0.2	-7.038e-05			0.2	-6.432e-05
0.201	-7.255e-05			0.201	-7.143e-05			0.201	-6.534e-05
0.202	-7.368e-05			0.202	-7.246e-05			0.202	-6.634e-05
0.203	-7.48e-05			0.203	-7.348e-05			0.203	-6.734e-05
0.204	-7.591e-05			0.204	-7.449e-05			0.204	-6.833e-05
0.205	-7.701e-05			0.205	-7.549e-05			0.205	-6.932e-05
0.206	-7.809e-05			0.206	-7.646e-05			0.206	-7.029e-05
0.207	-7.913e-05			0.207	-7.741e-05			0.207	-7.123e-05
0.208	-8.014e-05			0.208	-7.833e-05			0.208	-7.216e-05
0.209	-8.113e-05			0.209	-7.922e-05			0.209	-7.307e-05
0.21	-8.209e-05			0.21	-8.01e-05			0.21	-7.396e-05
0.211	-8.305e-05			0.211	-8.096e-05			0.211	-7.484e-05
0.212	-8.398e-05			0.212	-8.179e-05			0.212	-7.57e-05
0.213	-8.489e-05			0.213	-8.261e-05			0.213	-7.654e-05
0.214	-8.577e-05			0.214	-8.34e-05			0.214	-7.737e-05
0.215	-8.663e-05			0.215	-8.417e-05			0.215	-7.818e-05
0.216	-8.746e-05			0.216	-8.492e-05			0.216	-7.897e-05
0.217	-8.826e-05			0.217	-8.564e-05			0.217	-7.974e-05
0.218	-8.904e-05			0.218	-8.634e-05			0.218	-8.048e-05
0.219	-8.979e-05			0.219	-8.7e-05			0.219	-8.12e-05
0.22	-9.051e-05			0.22	-8.763e-05			0.22	-8.19e-05
0.221	-9.12e-05			0.221	-8.824e-05			0.221	-8.257e-05
0.222	-9.186e-05			0.222	-8.882e-05			0.222	-8.323e-05
0.223	-9.249e-05			0.223	-8.938e-05			0.223	-8.386e-05
0.224	-9.309e-05			0.224	-8.991e-05			0.224	-8.448e-05
0.225	-9.367e-05			0.225	-9.041e-05			0.225	-8.507e-05
0.226	-9.42e-05			0.226	-9.088e-05			0.226	-8.564e-05
0.227	-9.471e-05			0.227	-9.132e-05			0.227	-8.617e-05
0.228	-9.517e-05			0.228	-9.173e-05			0.228	-8.669e-05
0.229	-9.561e-05			0.229	-9.21e-05			0.229	-8.718e-05
0.23	-9.602e-05			0.23	-9.245e-05			0.23	-8.764e-05
0.231	-9.639e-05			0.231	-9.277e-05			0.231	-8.807e-05
0.232	-9.672e-05			0.232	-9.306e-05			0.232	-8.848e-05
0.233	-9.703e-05			0.233	-9.333e-05			0.233	-8.886e-05
0.234	-9.73e-05			0.234	-9.356e-05			0.234	-8.922e-05
0.235	-9.754e-05			0.235	-9.377e-05			0.235	-8.955e-05
0.236	-9.775e-05			0.236	-9.395e-05			0.236	-8.986e-05
0.237	-9.793e-05			0.237	-9.409e-05			0.237	-9.014e-05
0.238	-9.808e-05			0.238	-9.421e-05			0.238	-9.04e-05
0.239	-9.82e-05			0.239	-9.43e-05			0.239	-9.063e-05
0.24	-9.828e-05			0.24	-9.436e-05			0.24	-9.083e-05
0.241	-9.834e-05			0.241	-9.439e-05			0.241	-9.101e-05
0.242	-9.837e-05			0.242	-9.44e-05			0.242	-9.116e-05
0.243	-9.837e-05			0.243	-9.439e-05			0.243	-9.129e-05
0.244	-9.835e-05			0.244	-9.434e-05			0.244	-9.14e-05
0.245	-9.829e-05			0.245	-9.427e-05			0.245	-9.148e-05
0.246	-9.82e-05			0.246	-9.417e-05			0.246	-9.153e-05
0.247	-9.808e-05			0.247	-9.405e-05			0.247	-9.155e-05
0.248	-9.794e-05			0.248	-9.391e-05			0.248	-9.156e-05
0.249	-9.778e-05			0.249	-9.374e-05			0.249	-9.154e-05
0.25	-9.76e-05			0.25	-9.356e-05			0.25	-9.151e-05
0.251	-9.74e-05			0.251	-9.335e-05			0.251	-9.145e-05
0.252	-9.717e-05			0.252	-9.312e-05			0.252	-9.137e-05
0.253	-9.692e-05			0.253	-9.286e-05			0.253	-9.127e-05
0.254	-9.666e-05			0.254	-9.26e-05			0.254	-9.115e-05
0.255	-9.637e-05			0.255	-9.231e-05			0.255	-9.101e-05
0.256	-9.607e-05			0.256	-9.202e-05			0.256	-9.086e-05
0.257	-9.574e-05			0.257	-9.17e-05			0.257	-9.068e-05
0.258	-9.54e-05			0.258	-9.136e-05			0.258	-9.048e-05
0.259	-9.504e-05			0.259	-9.101e-05			0.259	-9.027e-05
0.26	-9.467e-05			0.26	-9.065e-05			0.26	-9.003e-05
0.261	-9.428e-05			0.261	-9.027e-05			0.261	-8.979e-05
0.262	-9.388e-05			0.262	-8.989e-05			0.262	-8.953e-05
0.263	-9.347e-05			0.263	-8.949e-05			0.263	-8.925e-05
0.264	-9.304e-05			0.264	-8.908e-05			0.264	-8.896e-05
0.265	-9.261e-05			0.265	-8.866e-05			0.265	-8.866e-05
0.266	-9.217e-05			0.266	-8.823e-05			0.266	-8.835e-05
0.267	-9.172e-05			0.267	-8.78e-05			0.267	-8.803e-05
0.268	-9.126e-05			0.268	-8.736e-05			0.268	-8.769e-05
0.269	-9.08e-05			0.269	-8.692e-05			0.269	-8.735e-05
0.27	-9.033e-05			0.27	-8.647e-05			0.27	-8.7e-05
0.271	-8.986e-05			0.271	-8.6e-05			0.271	-8.663e-05
0.272	-8.937e-05			0.272	-8.553e-05			0.272	-8.626e-05
0.273	-8.889e-05			0.273	-8.506e-05			0.273	-8.587e-05
0.274	-8.84e-05			0.274	-8.458e-05			0.274	-8.549e-05
0.275	-8.791e-05			0.275	-8.41e-05			0.275	-8.509e-05
0.276	-8.742e-05			0.276	-8.363e-05			0.276	-8.469e-05
0.277	-8.692e-05			0.277	-8.315e-05			0.277	-8.428e-05
0.278	-8.642e-05			0.278	-8.267e-05			0.278	-8.388e-05
0.279	-8.592e-05			0.279	-8.219e-05			0.279	-8.346e-05
0.28	-8.542e-05			0.28	-8.171e-05			0.28	-8.305e-05
0.281	-8.492e-05			0.281	-8.124e-05			0.281	-8.263e-05
0.282	-8.442e-05			0.282	-8.076e-05			0.282	-8.221e-05
0.283	-8.392e-05			0.283	-8.028e-05			0.283	-8.178e-05
0.284	-8.342e-05			0.284	-7.98e-05			0.284	-8.136e-05
0.285	-8.293e-05			0.285	-7.932e-05			0.285	-8.094e-05
0.286	-8.244e-05			0.286	-7.884e-05			0.286	-8.052e-05
0.287	-8.195e-05			0.287	-7.837e-05			0.287	-8.009e-05
0.288	-8.147e-05			0.288	-7.79e-05			0.288	-7.966e-05
0.289	-8.099e-05			0.289	-7.743e-05			0.289	-7.923e-05
0.29	-8.052e-05			0.29	-7.696e-05			0.29	-7.88e-05
0.291	-8.004e-05			0.291	-7.649e-05			0.291	-7.837e-05
0.292	-7.957e-05			0.292	-7.603e-05			0.292	-7.794e-05
0.293	-7.91e-05			0.293	-7.557e-05			0.293	-7.751e-05
0.294	-7.863e-05			0.294	-7.513e-05			0.294	-7.709e-05
0.295	-7.817e-05			0.295	-7.468e-05			0.295	-7.666e-05
0.296	-7.77e-05			0.296	-7.423e-05			0.296	-7.624e-05
0.297	-7.724e-05			0.297	-7.379e-05			0.297	-7.582e-05
0.298	-7.679e-05			0.298	-7.335e-05			0.298	-7.54e-05
0.299	-7.634e-05			0.299	-7.292e-05			0.299	-7.499e-05
0.3	-7.59e-05			0.3	-7.25e-05			0.3	-7.458e-05
0.301	-7.546e-05			0.301	-7.207e-05			0.301	-7.417e-05
0.302	-7.503e-05			0.302	-7.166e-05			0.302	-7.377e-05
0.303	-7.46e-05			0.303	-7.124e-05			0.303	-7.336e-05
0.304	-7.418e-05			0.304	-7.083e-05			0.304	-7.297e-05
0.305	-7.376e-05			0.305	-7.043e-05			0.305	-7.257e-05
0.306	-7.335e-05			0.306	-7.003e-05			0.306	-7.218e-05
0.307	-7.295e-05			0.307	-6.964e-05			0.307	-7.18e-05
0.308	-7.254e-05			0.308	-6.925e-05			0.308	-7.141e-05
0.309	-7.214e-05			0.309	-6.886e-05			0.309	-7.103e-05
0.31	-7.175e-05			0.31	-6.847e-05			0.31	-7.065e-05
0.311	-7.136e-05			0.311	-6.809e-05			0.311	-7.027e-05
0.312	-7.097e-05			0.312	-6.772e-05			0.312	-6.99e-05
0.313	-7.059e-05			0.313	-6.735e-05			0.313	-6.953e-05
0.314	-7.022e-05			0.314	-6.699e-05			0.314	-6.916e-05
0.315	-6.985e-05			0.315	-6.663e-05			0.315	-6.88e-05
0.316	-6.948e-05			0.316	-6.628e-05			0.316	-6.844e-05
0.317	-6.911e-05			0.317	-6.594e-05			0.317	-6.809e-05
0.318	-6.875e-05			0.318	-6.56e-05			0.318	-6.775e-05
0.319	-6.84e-05			0.319	-6.526e-05			0.319	-6.741e-05
0.32	-6.806e-05			0.32	-6.493e-05			0.32	-6.707e-05
0.321	-6.772e-05			0.321	-6.46e-05			0.321	-6.673e-05
0.322	-6.738e-05			0.322	-6.427e-05			0.322	-6.64e-05
0.323	-6.705e-05			0.323	-6.395e-05			0.323	-6.607e-05
0.324	-6.672e-05			0.324	-6.364e-05			0.324	-6.575e-05
0.325	-6.64e-05			0.325	-6.333e-05			0.325	-6.544e-05
0.326	-6.608e-05			0.326	-6.302e-05			0.326	-6.513e-05
0.327	-6.577e-05			0.327	-6.272e-05			0.327	-6.482e-05
0.328	-6.546e-05			0.328	-6.241e-05			0.328	-6.451e-05
0.329	-6.515e-05			0.329	-6.212e-05			0.329	-6.42e-05
0.33	-6.485e-05			0.33	-6.182e-05			0.33	-6.39e-05
0.331	-6.455e-05			0.331	-6.153e-05			0.331	-6.361e-05
0.332	-6.425e-05			0.332	-6.125e-05			0.332	-6.331e-05
0.333	-6.396e-05			0.333	-6.096e-05			0.333	-6.303e-05
0.334	-6.367e-05			0.334	-6.069e-05			0.334	-6.274e-05
0.335	-6.339e-05			0.335	-6.041e-05			0.335	-6.246e-05
0.336	-6.311e-05			0.336	-6.015e-05			0.336	-6.218e-05
0.337	-6.284e-05			0.337	-5.988e-05			0.337	-6.19e-05
0.338	-6.256e-05			0.338	-5.963e-05			0.338	-6.163e-05
0.339	-6.229e-05			0.339	-5.937e-05			0.339	-6.136e-05
0.34	-6.203e-05			0.34	-5.912e-05			0.34	-6.109e-05
[truncated: 2,059 more rows]

## Sheet: 0% POPS
Dec. 16	2017 14:20:55			Dec. 16	2017 14:52:51			Dec. 16	2017 15:05:53
Cyclic Voltammetry				Cyclic Voltammetry				Cyclic Voltammetry
File:				File:				File:
Data Source: Experiment				Data Source: Experiment				Data Source: Experiment
Instrument Model: CHI600E				Instrument Model: CHI600E				Instrument Model: CHI600E
Ref. Electrode:				Header:				Header:
Header:				Note:				Note:
Note:
				Init E (V) = 0				Init E (V) = 0
Init E (V) = 0				High E (V) = 0.4				High E (V) = 0.4
High E (V) = 0.4				Low E (V) = 0				Low E (V) = 0
Low E (V) = 0				Init P/N = P				Init P/N = P
Init P/N = P				Scan Rate (V/s) = 0.1				Scan Rate (V/s) = 0.1
Scan Rate (V/s) = 0.1				Segment = 10				Segment = 10
Segment = 10				Sample Interval (V) = 0.001				Sample Interval (V) = 0.001
Sample Interval (V) = 0.001				Quiet Time (sec) = 2				Quiet Time (sec) = 2
Quiet Time (sec) = 2				Sensitivity (A/V) = 1e-4				Sensitivity (A/V) = 1e-4
Sensitivity (A/V) = 1e-4
				Segment 1:				Segment 1:
Segment 1:				Ep = 0.314V				Ep = 0.305V
Ep = 0.292V				ip = -1.183e-5A				ip = -1.586e-5A
ip = -5.424e-6A				Ap = -1.925e-5C				Ap = -2.348e-5C
Ap = -9.047e-6C
				Segment 2:				Segment 2:
Segment 2:
				Segment 3:				Segment 3:
Segment 3:
				Segment 4:				Segment 4:
Segment 4:
				Segment 5:				Segment 5:
Segment 5:
				Segment 6:				Segment 6:
Segment 6:
				Segment 7:				Segment 7:
Segment 7:
				Segment 8:				Segment 8:
Segment 8:
				Segment 9:				Segment 9:
Segment 9:
				Segment 10:				Segment 10:
Segment 10:
				Potential/V	Current/A			Potential/V	Current/A
Potential/V	Current/A
0	-3.59e-08			0	1.484e-07			0	2.961e-07
0.001	-5.1e-07			0.001	-6.111e-07			0.001	-4.798e-07
0.002	-7.22e-07			0.002	-9.161e-07			0.002	-8.14e-07
0.003	-8.11e-07			0.003	-1.062e-06			0.003	-9.654e-07
0.004	-8.78e-07			0.004	-1.171e-06			0.004	-1.064e-06
0.005	-9.21e-07			0.005	-1.224e-06			0.005	-1.146e-06
0.006	-9.55e-07			0.006	-1.295e-06			0.006	-1.196e-06
0.007	-9.9e-07			0.007	-1.34e-06			0.007	-1.263e-06
0.008	-1.01e-06			0.008	-1.374e-06			0.008	-1.299e-06
0.009	-1.04e-06			0.009	-1.426e-06			0.009	-1.34e-06
0.01	-1.05e-06			0.01	-1.442e-06			0.01	-1.386e-06
0.011	-1.07e-06			0.011	-1.488e-06			0.011	-1.407e-06
0.012	-1.09e-06			0.012	-1.515e-06			0.012	-1.453e-06
0.013	-1.1e-06			0.013	-1.542e-06			0.013	-1.483e-06
0.014	-1.12e-06			0.014	-1.575e-06			0.014	-1.51e-06
0.015	-1.14e-06			0.015	-1.582e-06			0.015	-1.545e-06
0.016	-1.15e-06			0.016	-1.618e-06			0.016	-1.557e-06
0.017	-1.17e-06			0.017	-1.64e-06			0.017	-1.6e-06
0.018	-1.17e-06			0.018	-1.657e-06			0.018	-1.615e-06
0.019	-1.19e-06			0.019	-1.692e-06			0.019	-1.641e-06
0.02	-1.21e-06			0.02	-1.702e-06			0.02	-1.681e-06
0.021	-1.21e-06			0.021	-1.725e-06			0.021	-1.684e-06
0.022	-1.23e-06			0.022	-1.746e-06			0.022	-1.721e-06
0.023	-1.23e-06			0.023	-1.765e-06			0.023	-1.741e-06
0.024	-1.25e-06			0.024	-1.788e-06			0.024	-1.76e-06
0.025	-1.26e-06			0.025	-1.798e-06			0.025	-1.796e-06
0.026	-1.27e-06			0.026	-1.829e-06			0.026	-1.801e-06
0.027	-1.28e-06			0.027	-1.839e-06			0.027	-1.834e-06
0.028	-1.29e-06			0.028	-1.859e-06			0.028	-1.855e-06
0.029	-1.3e-06			0.029	-1.882e-06			0.029	-1.873e-06
0.03	-1.31e-06			0.03	-1.891e-06			0.03	-1.904e-06
0.031	-1.31e-06			0.031	-1.919e-06			0.031	-1.913e-06
0.032	-1.33e-06			0.032	-1.933e-06			0.032	-1.948e-06
0.033	-1.34e-06			0.033	-1.955e-06			0.033	-1.965e-06
0.034	-1.35e-06			0.034	-1.976e-06			0.034	-1.986e-06
0.035	-1.36e-06			0.035	-1.981e-06			0.035	-2.017e-06
0.036	-1.37e-06			0.036	-2.013e-06			0.036	-2.028e-06
0.037	-1.38e-06			0.037	-2.025e-06			0.037	-2.06e-06
0.038	-1.39e-06			0.038	-2.047e-06			0.038	-2.084e-06
0.039	-1.4e-06			0.039	-2.079e-06			0.039	-2.109e-06
0.04	-1.41e-06			0.04	-2.078e-06			0.04	-2.136e-06
0.041	-1.42e-06			0.041	-2.111e-06			0.041	-2.148e-06
0.042	-1.43e-06			0.042	-2.124e-06			0.042	-2.183e-06
0.043	-1.44e-06			0.043	-2.146e-06			0.043	-2.2e-06
0.044	-1.45e-06			0.044	-2.175e-06			0.044	-2.226e-06
0.045	-1.46e-06			0.045	-2.183e-06			0.045	-2.264e-06
0.046	-1.47e-06			0.046	-2.215e-06			0.046	-2.275e-06
0.047	-1.48e-06			0.047	-2.228e-06			0.047	-2.31e-06
0.048	-1.49e-06			0.048	-2.25e-06			0.048	-2.333e-06
0.049	-1.5e-06			0.049	-2.283e-06			0.049	-2.361e-06
0.05	-1.51e-06			0.05	-2.288e-06			0.05	-2.397e-06
0.051	-1.53e-06			0.051	-2.328e-06			0.051	-2.417e-06
0.052	-1.54e-06			0.052	-2.351e-06			0.052	-2.461e-06
0.053	-1.55e-06			0.053	-2.363e-06			0.053	-2.475e-06
0.054	-1.56e-06			0.054	-2.399e-06			0.054	-2.507e-06
0.055	-1.57e-06			0.055	-2.41e-06			0.055	-2.547e-06
0.056	-1.58e-06			0.056	-2.446e-06			0.056	-2.562e-06
0.057	-1.6e-06			0.057	-2.47e-06			0.057	-2.61e-06
0.058	-1.6e-06			0.058	-2.496e-06			0.058	-2.638e-06
0.059	-1.62e-06			0.059	-2.527e-06			0.059	-2.666e-06
0.06	-1.64e-06			0.06	-2.542e-06			0.06	-2.711e-06
0.061	-1.64e-06			0.061	-2.58e-06			0.061	-2.727e-06
0.062	-1.66e-06			0.062	-2.603e-06			0.062	-2.776e-06
0.063	-1.67e-06			0.063	-2.633e-06			0.063	-2.803e-06
0.064	-1.7e-06			0.064	-2.671e-06			0.064	-2.836e-06
0.065	-1.71e-06			0.065	-2.691e-06			0.065	-2.882e-06
0.066	-1.72e-06			0.066	-2.725e-06			0.066	-2.899e-06
0.067	-1.74e-06			0.067	-2.753e-06			0.067	-2.955e-06
0.068	-1.75e-06			0.068	-2.785e-06			0.068	-2.993e-06
0.069	-1.76e-06			0.069	-2.816e-06			0.069	-3.029e-06
0.07	-1.78e-06			0.07	-2.838e-06			0.07	-3.083e-06
0.071	-1.8e-06			0.071	-2.883e-06			0.071	-3.118e-06
0.072	-1.82e-06			0.072	-2.911e-06			0.072	-3.17e-06
0.073	-1.83e-06			0.073	-2.949e-06			0.073	-3.213e-06
0.074	-1.85e-06			0.074	-2.993e-06			0.074	-3.262e-06
0.075	-1.87e-06			0.075	-3.018e-06			0.075	-3.319e-06
0.076	-1.88e-06			0.076	-3.071e-06			0.076	-3.353e-06
0.077	-1.91e-06			0.077	-3.103e-06			0.077	-3.419e-06
0.078	-1.92e-06			0.078	-3.146e-06			0.078	-3.47e-06
0.079	-1.94e-06			0.079	-3.196e-06			0.079	-3.52e-06
0.08	-1.96e-06			0.08	-3.225e-06			0.08	-3.585e-06
0.081	-1.98e-06			0.081	-3.286e-06			0.081	-3.629e-06
0.082	-2.01e-06			0.082	-3.324e-06			0.082	-3.697e-06
0.083	-2.03e-06			0.083	-3.373e-06			0.083	-3.758e-06
0.084	-2.06e-06			0.084	-3.435e-06			0.084	-3.825e-06
0.085	-2.08e-06			0.085	-3.464e-06			0.085	-3.889e-06
0.086	-2.1e-06			0.086	-3.531e-06			0.086	-3.943e-06
0.087	-2.13e-06			0.087	-3.581e-06			0.087	-4.024e-06
0.088	-2.15e-06			0.088	-3.631e-06			0.088	-4.085e-06
0.089	-2.18e-06			0.089	-3.699e-06			0.089	-4.16e-06
0.09	-2.21e-06			0.09	-3.746e-06			0.09	-4.244e-06
0.091	-2.23e-06			0.091	-3.814e-06			0.091	-4.304e-06
0.092	-2.26e-06			0.092	-3.868e-06			0.092	-4.397e-06
0.093	-2.29e-06			0.093	-3.928e-06			0.093	-4.468e-06
0.094	-2.32e-06			0.094	-4e-06			0.094	-4.554e-06
0.095	-2.35e-06			0.095	-4.051e-06			0.095	-4.646e-06
0.096	-2.38e-06			0.096	-4.135e-06			0.096	-4.719e-06
0.097	-2.43e-06			0.097	-4.201e-06			0.097	-4.821e-06
0.098	-2.45e-06			0.098	-4.267e-06			0.098	-4.901e-06
0.099	-2.49e-06			0.099	-4.352e-06			0.099	-5e-06
0.1	-2.53e-06			0.1	-4.417e-06			0.1	-5.11e-06
0.101	-2.56e-06			0.101	-4.501e-06			0.101	-5.187e-06
0.102	-2.6e-06			0.102	-4.583e-06			0.102	-5.312e-06
0.103	-2.64e-06			0.103	-4.671e-06			0.103	-5.416e-06
0.104	-2.68e-06			0.104	-4.749e-06			0.104	-5.514e-06
0.105	-2.72e-06			0.105	-4.821e-06			0.105	-5.638e-06
0.106	-2.75e-06			0.106	-4.918e-06			0.106	-5.733e-06
0.107	-2.8e-06			0.107	-5.006e-06			0.107	-5.864e-06
0.108	-2.83e-06			0.108	-5.102e-06			0.108	-5.982e-06
0.109	-2.88e-06			0.109	-5.206e-06			0.109	-6.107e-06
0.11	-2.92e-06			0.11	-5.291e-06			0.11	-6.244e-06
0.111	-2.96e-06			0.111	-5.403e-06			0.111	-6.358e-06
0.112	-3.02e-06			0.112	-5.5e-06			0.112	-6.505e-06
0.113	-3.06e-06			0.113	-5.61e-06			0.113	-6.647e-06
0.114	-3.12e-06			0.114	-5.721e-06			0.114	-6.787e-06
0.115	-3.17e-06			0.115	-5.823e-06			0.115	-6.948e-06
0.116	-3.22e-06			0.116	-5.955e-06			0.116	-7.083e-06
0.117	-3.28e-06			0.117	-6.059e-06			0.117	-7.245e-06
0.118	-3.33e-06			0.118	-6.184e-06			0.118	-7.397e-06
0.119	-3.39e-06			0.119	-6.316e-06			0.119	-7.561e-06
0.12	-3.45e-06			0.12	-6.427e-06			0.12	-7.729e-06
0.121	-3.51e-06			0.121	-6.576e-06			0.121	-7.886e-06
0.122	-3.58e-06			0.122	-6.708e-06			0.122	-8.08e-06
0.123	-3.63e-06			0.123	-6.847e-06			0.123	-8.247e-06
0.124	-3.7e-06			0.124	-6.994e-06			0.124	-8.431e-06
0.125	-3.77e-06			0.125	-7.121e-06			0.125	-8.623e-06
0.126	-3.83e-06			0.126	-7.286e-06			0.126	-8.799e-06
0.127	-3.91e-06			0.127	-7.428e-06			0.127	-9.01e-06
0.128	-3.97e-06			0.128	-7.584e-06			0.128	-9.204e-06
0.129	-4.05e-06			0.129	-7.748e-06			0.129	-9.416e-06
0.13	-4.12e-06			0.13	-7.89e-06			0.13	-9.629e-06
0.131	-4.19e-06			0.131	-8.071e-06			0.131	-9.83e-06
0.132	-4.27e-06			0.132	-8.237e-06			0.132	-1.007e-05
0.133	-4.34e-06			0.133	-8.406e-06			0.133	-1.028e-05
0.134	-4.43e-06			0.134	-8.592e-06			0.134	-1.052e-05
0.135	-4.51e-06			0.135	-8.757e-06			0.135	-1.077e-05
0.136	-4.59e-06			0.136	-8.951e-06			0.136	-1.099e-05
0.137	-4.68e-06			0.137	-9.133e-06			0.137	-1.126e-05
0.138	-4.75e-06			0.138	-9.326e-06			0.138	-1.149e-05
0.139	-4.85e-06			0.139	-9.528e-06			0.139	-1.176e-05
0.14	-4.94e-06			0.14	-9.716e-06			0.14	-1.203e-05
0.141	-5.03e-06			0.141	-9.94e-06			0.141	-1.229e-05
0.142	-5.12e-06			0.142	-1.013e-05			0.142	-1.257e-05
0.143	-5.2e-06			0.143	-1.035e-05			0.143	-1.284e-05
0.144	-5.31e-06			0.144	-1.057e-05			0.144	-1.313e-05
0.145	-5.4e-06			0.145	-1.078e-05			0.145	-1.344e-05
0.146	-5.5e-06			0.146	-1.102e-05			0.146	-1.371e-05
0.147	-5.61e-06			0.147	-1.125e-05			0.147	-1.404e-05
0.148	-5.7e-06			0.148	-1.148e-05			0.148	-1.434e-05
0.149	-5.8e-06			0.149	-1.172e-05			0.149	-1.466e-05
0.15	-5.91e-06			0.15	-1.195e-05			0.15	-1.499e-05
0.151	-6.01e-06			0.151	-1.222e-05			0.151	-1.531e-05
0.152	-6.12e-06			0.152	-1.245e-05			0.152	-1.566e-05
0.153	-6.23e-06			0.153	-1.271e-05			0.153	-1.599e-05
0.154	-6.35e-06			0.154	-1.298e-05			0.154	-1.634e-05
0.155	-6.45e-06			0.155	-1.323e-05			0.155	-1.67e-05
0.156	-6.56e-06			0.156	-1.352e-05			0.156	-1.704e-05
0.157	-6.69e-06			0.157	-1.377e-05			0.157	-1.741e-05
0.158	-6.79e-06			0.158	-1.406e-05			0.158	-1.778e-05
0.159	-6.91e-06			0.159	-1.435e-05			0.159	-1.815e-05
0.16	-7.03e-06			0.16	-1.463e-05			0.16	-1.853e-05
0.161	-7.15e-06			0.161	-1.493e-05			0.161	-1.89e-05
0.162	-7.27e-06			0.162	-1.521e-05			0.162	-1.93e-05
0.163	-7.38e-06			0.163	-1.552e-05			0.163	-1.97e-05
0.164	-7.51e-06			0.164	-1.583e-05			0.164	-2.01e-05
0.165	-7.63e-06			0.165	-1.612e-05			0.165	-2.052e-05
0.166	-7.75e-06			0.166	-1.644e-05			0.166	-2.092e-05
0.167	-7.88e-06			0.167	-1.675e-05			0.167	-2.136e-05
0.168	-8e-06			0.168	-1.707e-05			0.168	-2.178e-05
0.169	-8.13e-06			0.169	-1.74e-05			0.169	-2.222e-05
0.17	-8.25e-06			0.17	-1.77e-05			0.17	-2.267e-05
0.171	-8.38e-06			0.171	-1.805e-05			0.171	-2.309e-05
0.172	-8.51e-06			0.172	-1.837e-05			0.172	-2.356e-05
0.173	-8.63e-06			0.173	-1.87e-05			0.173	-2.401e-05
0.174	-8.76e-06			0.174	-1.905e-05			0.174	-2.447e-05
0.175	-8.89e-06			0.175	-1.937e-05			0.175	-2.494e-05
0.176	-9.01e-06			0.176	-1.974e-05			0.176	-2.539e-05
0.177	-9.15e-06			0.177	-2.008e-05			0.177	-2.589e-05
0.178	-9.27e-06			0.178	-2.044e-05			0.178	-2.635e-05
0.179	-9.41e-06			0.179	-2.08e-05			0.179	-2.684e-05
0.18	-9.54e-06			0.18	-2.115e-05			0.18	-2.734e-05
0.181	-9.66e-06			0.181	-2.152e-05			0.181	-2.781e-05
0.182	-9.8e-06			0.182	-2.188e-05			0.182	-2.832e-05
0.183	-9.92e-06			0.183	-2.226e-05			0.183	-2.88e-05
0.184	-1.01e-05			0.184	-2.264e-05			0.184	-2.931e-05
0.185	-1.02e-05			0.185	-2.3e-05			0.185	-2.983e-05
0.186	-1.03e-05			0.186	-2.34e-05			0.186	-3.034e-05
0.187	-1.05e-05			0.187	-2.376e-05			0.187	-3.087e-05
0.188	-1.06e-05			0.188	-2.415e-05			0.188	-3.138e-05
0.189	-1.07e-05			0.189	-2.454e-05			0.189	-3.19e-05
0.19	-1.08e-05			0.19	-2.491e-05			0.19	-3.243e-05
0.191	-1.1e-05			0.191	-2.532e-05			0.191	-3.293e-05
0.192	-1.11e-05			0.192	-2.57e-05			0.192	-3.349e-05
0.193	-1.12e-05			0.193	-2.61e-05			0.193	-3.401e-05
0.194	-1.14e-05			0.194	-2.649e-05			0.194	-3.453e-05
0.195	-1.15e-05			0.195	-2.687e-05			0.195	-3.508e-05
0.196	-1.16e-05			0.196	-2.728e-05			0.196	-3.56e-05
0.197	-1.17e-05			0.197	-2.766e-05			0.197	-3.615e-05
0.198	-1.19e-05			0.198	-2.807e-05			0.198	-3.668e-05
0.199	-1.2e-05			0.199	-2.847e-05			0.199	-3.723e-05
0.2	-1.21e-05			0.2	-2.886e-05			0.2	-3.777e-05
0.201	-1.22e-05			0.201	-2.928e-05			0.201	-3.831e-05
0.202	-1.24e-05			0.202	-2.967e-05			0.202	-3.887e-05
0.203	-1.25e-05			0.203	-3.007e-05			0.203	-3.941e-05
0.204	-1.26e-05			0.204	-3.049e-05			0.204	-3.995e-05
0.205	-1.27e-05			0.205	-3.09e-05			0.205	-4.052e-05
0.206	-1.28e-05			0.206	-3.132e-05			0.206	-4.105e-05
0.207	-1.3e-05			0.207	-3.169e-05			0.207	-4.16e-05
0.208	-1.31e-05			0.208	-3.21e-05			0.208	-4.212e-05
0.209	-1.32e-05			0.209	-3.25e-05			0.209	-4.267e-05
0.21	-1.33e-05			0.21	-3.288e-05			0.21	-4.321e-05
0.211	-1.34e-05			0.211	-3.33e-05			0.211	-4.373e-05
0.212	-1.35e-05			0.212	-3.368e-05			0.212	-4.428e-05
0.213	-1.36e-05			0.213	-3.408e-05			0.213	-4.479e-05
0.214	-1.37e-05			0.214	-3.447e-05			0.214	-4.534e-05
0.215	-1.39e-05			0.215	-3.485e-05			0.215	-4.587e-05
0.216	-1.4e-05			0.216	-3.525e-05			0.216	-4.638e-05
0.217	-1.41e-05			0.217	-3.563e-05			0.217	-4.692e-05
0.218	-1.42e-05			0.218	-3.603e-05			0.218	-4.744e-05
0.219	-1.43e-05			0.219	-3.642e-05			0.219	-4.795e-05
0.22	-1.44e-05			0.22	-3.678e-05			0.22	-4.846e-05
0.221	-1.45e-05			0.221	-3.718e-05			0.221	-4.895e-05
0.222	-1.46e-05			0.222	-3.755e-05			0.222	-4.948e-05
0.223	-1.47e-05			0.223	-3.793e-05			0.223	-4.995e-05
0.224	-1.48e-05			0.224	-3.832e-05			0.224	-5.044e-05
0.225	-1.49e-05			0.225	-3.868e-05			0.225	-5.094e-05
0.226	-1.49e-05			0.226	-3.905e-05			0.226	-5.14e-05
0.227	-1.5e-05			0.227	-3.94e-05			0.227	-5.189e-05
0.228	-1.51e-05			0.228	-3.978e-05			0.228	-5.235e-05
0.229	-1.52e-05			0.229	-4.013e-05			0.229	-5.282e-05
0.23	-1.53e-05			0.23	-4.047e-05			0.23	-5.329e-05
0.231	-1.54e-05			0.231	-4.084e-05			0.231	-5.374e-05
0.232	-1.55e-05			0.232	-4.116e-05			0.232	-5.42e-05
0.233	-1.55e-05			0.233	-4.151e-05			0.233	-5.464e-05
0.234	-1.56e-05			0.234	-4.185e-05			0.234	-5.508e-05
0.235	-1.57e-05			0.235	-4.217e-05			0.235	-5.552e-05
0.236	-1.58e-05			0.236	-4.252e-05			0.236	-5.592e-05
0.237	-1.58e-05			0.237	-4.283e-05			0.237	-5.636e-05
0.238	-1.59e-05			0.238	-4.315e-05			0.238	-5.676e-05
0.239	-1.6e-05			0.239	-4.347e-05			0.239	-5.716e-05
0.24	-1.6e-05			0.24	-4.377e-05			0.24	-5.756e-05
0.241	-1.61e-05			0.241	-4.409e-05			0.241	-5.794e-05
0.242	-1.62e-05			0.242	-4.437e-05			0.242	-5.833e-05
0.243	-1.62e-05			0.243	-4.468e-05			0.243	-5.87e-05
0.244	-1.63e-05			0.244	-4.498e-05			0.244	-5.908e-05
0.245	-1.63e-05			0.245	-4.524e-05			0.245	-5.943e-05
0.246	-1.64e-05			0.246	-4.554e-05			0.246	-5.977e-05
0.247	-1.65e-05			0.247	-4.581e-05			0.247	-6.013e-05
0.248	-1.65e-05			0.248	-4.609e-05			0.248	-6.044e-05
0.249	-1.66e-05			0.249	-4.636e-05			0.249	-6.078e-05
0.25	-1.66e-05			0.25	-4.661e-05			0.25	-6.111e-05
0.251	-1.67e-05			0.251	-4.688e-05			0.251	-6.141e-05
0.252	-1.67e-05			0.252	-4.712e-05			0.252	-6.174e-05
0.253	-1.68e-05			0.253	-4.737e-05			0.253	-6.202e-05
0.254	-1.68e-05			0.254	-4.761e-05			0.254	-6.232e-05
0.255	-1.68e-05			0.255	-4.783e-05			0.255	-6.26e-05
0.256	-1.69e-05			0.256	-4.808e-05			0.256	-6.287e-05
0.257	-1.69e-05			0.257	-4.829e-05			0.257	-6.316e-05
0.258	-1.7e-05			0.258	-4.851e-05			0.258	-6.339e-05
0.259	-1.7e-05			0.259	-4.872e-05			0.259	-6.364e-05
0.26	-1.7e-05			0.26	-4.892e-05			0.26	-6.388e-05
0.261	-1.71e-05			0.261	-4.913e-05			0.261	-6.41e-05
0.262	-1.71e-05			0.262	-4.932e-05			0.262	-6.435e-05
0.263	-1.71e-05			0.263	-4.952e-05			0.263	-6.456e-05
0.264	-1.72e-05			0.264	-4.97e-05			0.264	-6.477e-05
0.265	-1.72e-05			0.265	-4.988e-05			0.265	-6.498e-05
0.266	-1.72e-05			0.266	-5.005e-05			0.266	-6.516e-05
0.267	-1.72e-05			0.267	-5.02e-05			0.267	-6.537e-05
0.268	-1.73e-05			0.268	-5.037e-05			0.268	-6.554e-05
0.269	-1.73e-05			0.269	-5.054e-05			0.269	-6.572e-05
0.27	-1.73e-05			0.27	-5.068e-05			0.27	-6.589e-05
0.271	-1.73e-05			0.271	-5.084e-05			0.271	-6.603e-05
0.272	-1.74e-05			0.272	-5.097e-05			0.272	-6.62e-05
0.273	-1.74e-05			0.273	-5.112e-05			0.273	-6.635e-05
0.274	-1.74e-05			0.274	-5.126e-05			0.274	-6.648e-05
0.275	-1.74e-05			0.275	-5.138e-05			0.275	-6.663e-05
0.276	-1.74e-05			0.276	-5.152e-05			0.276	-6.675e-05
0.277	-1.74e-05			0.277	-5.163e-05			0.277	-6.688e-05
0.278	-1.74e-05			0.278	-5.176e-05			0.278	-6.699e-05
0.279	-1.75e-05			0.279	-5.187e-05			0.279	-6.711e-05
0.28	-1.75e-05			0.28	-5.196e-05			0.28	-6.722e-05
0.281	-1.75e-05			0.281	-5.208e-05			0.281	-6.731e-05
0.282	-1.75e-05			0.282	-5.217e-05			0.282	-6.742e-05
0.283	-1.75e-05			0.283	-5.227e-05			0.283	-6.75e-05
0.284	-1.75e-05			0.284	-5.236e-05			0.284	-6.759e-05
0.285	-1.75e-05			0.285	-5.243e-05			0.285	-6.766e-05
0.286	-1.75e-05			0.286	-5.253e-05			0.286	-6.772e-05
0.287	-1.75e-05			0.287	-5.259e-05			0.287	-6.78e-05
0.288	-1.75e-05			0.288	-5.268e-05			0.288	-6.787e-05
0.289	-1.75e-05			0.289	-5.275e-05			0.289	-6.793e-05
0.29	-1.75e-05			0.29	-5.28e-05			0.29	-6.798e-05
0.291	-1.75e-05			0.291	-5.289e-05			0.291	-6.802e-05
0.292	-1.75e-05			0.292	-5.294e-05			0.292	-6.809e-05
0.293	-1.75e-05			0.293	-5.3e-05			0.293	-6.812e-05
0.294	-1.75e-05			0.294	-5.305e-05			0.294	-6.816e-05
0.295	-1.75e-05			0.295	-5.31e-05			0.295	-6.821e-05
0.296	-1.75e-05			0.296	-5.315e-05			0.296	-6.822e-05
0.297	-1.75e-05			0.297	-5.318e-05			0.297	-6.826e-05
0.298	-1.75e-05			0.298	-5.323e-05			0.298	-6.828e-05
0.299	-1.75e-05			0.299	-5.327e-05			0.299	-6.83e-05
0.3	-1.75e-05			0.3	-5.329e-05			0.3	-6.832e-05
0.301	-1.75e-05			0.301	-5.335e-05			0.301	-6.832e-05
0.302	-1.75e-05			0.302	-5.336e-05			0.302	-6.835e-05
0.303	-1.75e-05			0.303	-5.339e-05			0.303	-6.834e-05
0.304	-1.75e-05			0.304	-5.342e-05			0.304	-6.835e-05
0.305	-1.75e-05			0.305	-5.343e-05			0.305	-6.836e-05
0.306	-1.75e-05			0.306	-5.346e-05			0.306	-6.834e-05
0.307	-1.75e-05			0.307	-5.347e-05			0.307	-6.836e-05
0.308	-1.74e-05			0.308	-5.35e-05			0.308	-6.835e-05
0.309	-1.74e-05			0.309	-5.35e-05			0.309	-6.833e-05
0.31	-1.74e-05			0.31	-5.35e-05			0.31	-6.833e-05
0.311	-1.74e-05			0.311	-5.352e-05			0.311	-6.83e-05
0.312	-1.74e-05			0.312	-5.351e-05			0.312	-6.829e-05
0.313	-1.74e-05			0.313	-5.353e-05			0.313	-6.826e-05
0.314	-1.74e-05			0.314	-5.353e-05			0.314	-6.824e-05
0.315	-1.74e-05			0.315	-5.352e-05			0.315	-6.822e-05
0.316	-1.73e-05			0.316	-5.353e-05			0.316	-6.818e-05
0.317	-1.73e-05			0.317	-5.351e-05			0.317	-6.817e-05
0.318	-1.73e-05			0.318	-5.351e-05			0.318	-6.814e-05
0.319	-1.73e-05			0.319	-5.351e-05			0.319	-6.811e-05
0.32	-1.73e-05			0.32	-5.349e-05			0.32	-6.808e-05
0.321	-1.73e-05			0.321	-5.35e-05			0.321	-6.804e-05
0.322	-1.73e-05			0.322	-5.347e-05			0.322	-6.801e-05
0.323	-1.73e-05			0.323	-5.347e-05			0.323	-6.796e-05
0.324	-1.73e-05			0.324	-5.345e-05			0.324	-6.793e-05
0.325	-1.72e-05			0.325	-5.342e-05			0.325	-6.789e-05
0.326	-1.72e-05			0.326	-5.343e-05			0.326	-6.784e-05
0.327	-1.72e-05			0.327	-5.34e-05			0.327	-6.781e-05
0.328	-1.72e-05			0.328	-5.338e-05			0.328	-6.776e-05
0.329	-1.72e-05			0.329	-5.337e-05			0.329	-6.772e-05
0.33	-1.72e-05			0.33	-5.334e-05			0.33	-6.767e-05
0.331	-1.72e-05			0.331	-5.333e-05			0.331	-6.762e-05
0.332	-1.72e-05			0.332	-5.329e-05			0.332	-6.758e-05
0.333	-1.71e-05			0.333	-5.328e-05			0.333	-6.753e-05
0.334	-1.71e-05			0.334	-5.326e-05			0.334	-6.748e-05
0.335	-1.71e-05			0.335	-5.322e-05			0.335	-6.743e-05
0.336	-1.71e-05			0.336	-5.321e-05			0.336	-6.736e-05
0.337	-1.71e-05			0.337	-5.317e-05			0.337	-6.733e-05
0.338	-1.71e-05			0.338	-5.315e-05			0.338	-6.726e-05
0.339	-1.71e-05			0.339	-5.312e-05			0.339	-6.721e-05
0.34	-1.71e-05			0.34	-5.309e-05			0.34	-6.716e-05
0.341	-1.71e-05			0.341	-5.307e-05			0.341	-6.709e-05
0.342	-1.71e-05			0.342	-5.303e-05			0.342	-6.704e-05
0.343	-1.7e-05			0.343	-5.301e-05			0.343	-6.698e-05
0.344	-1.7e-05			0.344	-5.298e-05			0.344	-6.693e-05
0.345	-1.7e-05			0.345	-5.294e-05			0.345	-6.687e-05
0.346	-1.7e-05			0.346	-5.292e-05			0.346	-6.68e-05
0.347	-1.7e-05			0.347	-5.288e-05			0.347	-6.676e-05
0.348	-1.7e-05			0.348	-5.285e-05			0.348	-6.669e-05
0.349	-1.7e-05			0.349	-5.281e-05			0.349	-6.663e-05
0.35	-1.7e-05			0.35	-5.277e-05			0.35	-6.657e-05
0.351	-1.7e-05			0.351	-5.275e-05			0.351	-6.65e-05
0.352	-1.7e-05			0.352	-5.271e-05			0.352	-6.646e-05
0.353	-1.69e-05			0.353	-5.269e-05			0.353	-6.639e-05
0.354	-1.69e-05			0.354	-5.265e-05			0.354	-6.633e-05
0.355	-1.69e-05			0.355	-5.26e-05			0.355	-6.627e-05
0.356	-1.69e-05			0.356	-5.258e-05			0.356	-6.619e-05
0.357	-1.69e-05			0.357	-5.253e-05			0.357	-6.613e-05
0.358	-1.69e-05			0.358	-5.251e-05			0.358	-6.607e-05
0.359	-1.69e-05			0.359	-5.248e-05			0.359	-6.602e-05
0.36	-1.69e-05			0.36	-5.243e-05			0.36	-6.596e-05
0.361	-1.69e-05			0.361	-5.24e-05			0.361	-6.588e-05
0.362	-1.69e-05			0.362	-5.236e-05			0.362	-6.583e-05
0.363	-1.69e-05			0.363	-5.232e-05			0.363	-6.575e-05
0.364	-1.69e-05			0.364	-5.229e-05			0.364	-6.571e-05
0.365	-1.69e-05			0.365	-5.225e-05			0.365	-6.565e-05
0.366	-1.68e-05			0.366	-5.222e-05			0.366	-6.557e-05
0.367	-1.68e-05			0.367	-5.216e-05			0.367	-6.552e-05
0.368	-1.68e-05			0.368	-5.214e-05			0.368	-6.544e-05
0.369	-1.68e-05			0.369	-5.21e-05			0.369	-6.538e-05
0.37	-1.68e-05			0.37	-5.205e-05			0.37	-6.532e-05
0.371	-1.68e-05			0.371	-5.203e-05			0.371	-6.524e-05
0.372	-1.68e-05			0.372	-5.198e-05			0.372	-6.519e-05
0.373	-1.68e-05			0.373	-5.194e-05			0.373	-6.51e-05
0.374	-1.68e-05			0.374	-5.191e-05			0.374	-6.505e-05
0.375	-1.68e-05			0.375	-5.186e-05			0.375	-6.499e-05
0.376	-1.68e-05			0.376	-5.183e-05			0.376	-6.491e-05
0.377	-1.68e-05			0.377	-5.179e-05			0.377	-6.486e-05
0.378	-1.68e-05			0.378	-5.176e-05			0.378	-6.478e-05
0.379	-1.68e-05			0.379	-5.171e-05			0.379	-6.472e-05
0.38	-1.68e-05			0.38	-5.167e-05			0.38	-6.466e-05
0.381	-1.68e-05			0.381	-5.164e-05			0.381	-6.458e-05
0.382	-1.68e-05			0.382	-5.159e-05			0.382	-6.452e-05
0.383	-1.67e-05			0.383	-5.155e-05			0.383	-6.445e-05
0.384	-1.68e-05			0.384	-5.152e-05			0.384	-6.438e-05
0.385	-1.67e-05			0.385	-5.147e-05			0.385	-6.433e-05
0.386	-1.67e-05			0.386	-5.143e-05			0.386	-6.423e-05
0.387	-1.67e-05			0.387	-5.139e-05			0.387	-6.418e-05
0.388	-1.67e-05			0.388	-5.135e-05			0.388	-6.411e-05
0.389	-1.67e-05			0.389	-5.131e-05			0.389	-6.404e-05
0.39	-1.67e-05			0.39	-5.126e-05			0.39	-6.398e-05
0.391	-1.67e-05			0.391	-5.124e-05			0.391	-6.39e-05
0.392	-1.67e-05			0.392	-5.118e-05			0.392	-6.385e-05
0.393	-1.67e-05			0.393	-5.115e-05			0.393	-6.377e-05
0.394	-1.67e-05			0.394	-5.111e-05			0.394	-6.371e-05
0.395	-1.67e-05			0.395	-5.106e-05			0.395	-6.364e-05
0.396	-1.67e-05			0.396	-5.103e-05			0.396	-6.356e-05
0.397	-1.67e-05			0.397	-5.098e-05			0.397	-6.352e-05
0.398	-1.67e-05			0.398	-5.095e-05			0.398	-6.344e-05
0.399	-1.67e-05			0.399	-5.09e-05			0.399	-6.337e-05
0.4	-1.63e-05			0.4	-5.02e-05			0.4	-6.259e-05
0.399	-1.5e-05			0.399	-4.786e-05			0.399	-6e-05
0.398	-1.41e-05			0.398	-4.628e-05			0.398	-5.831e-05
0.397	-1.36e-05			0.397	-4.521e-05			0.397	-5.712e-05
0.396	-1.32e-05			0.396	-4.439e-05			0.396	-5.619e-05
0.395	-1.29e-05			0.395	-4.368e-05			0.395	-5.541e-05
0.394	-1.27e-05			0.394	-4.307e-05			0.394	-5.467e-05
0.393	-1.24e-05			0.393	-4.249e-05			0.393	-5.403e-05
0.392	-1.22e-05			0.392	-4.197e-05			0.392	-5.341e-05
0.391	-1.21e-05			0.391	-4.147e-05			0.391	-5.283e-05
0.39	-1.19e-05			0.39	-4.099e-05			0.39	-5.228e-05
0.389	-1.17e-05			0.389	-4.056e-05			0.389	-5.175e-05
0.388	-1.16e-05			0.388	-4.013e-05			0.388	-5.126e-05
0.387	-1.14e-05			0.387	-3.973e-05			0.387	-5.077e-05
0.386	-1.13e-05			0.386	-3.933e-05			0.386	-5.031e-05
0.385	-1.12e-05			0.385	-3.894e-05			0.385	-4.989e-05
0.384	-1.11e-05			0.384	-3.858e-05			0.384	-4.943e-05
0.383	-1.09e-05			0.383	-3.821e-05			0.383	-4.902e-05
0.382	-1.08e-05			0.382	-3.786e-05			0.382	-4.86e-05
0.381	-1.07e-05			0.381	-3.752e-05			0.381	-4.819e-05
0.38	-1.06e-05			0.38	-3.717e-05			0.38	-4.781e-05
0.379	-1.05e-05			0.379	-3.687e-05			0.379	-4.741e-05
0.378	-1.04e-05			0.378	-3.654e-05			0.378	-4.704e-05
0.377	-1.03e-05			0.377	-3.623e-05			0.377	-4.666e-05
0.376	-1.02e-05			0.376	-3.593e-05			0.376	-4.63e-05
0.375	-1.01e-05			0.375	-3.562e-05			0.375	-4.594e-05
0.374	-1e-05			0.374	-3.534e-05			0.374	-4.557e-05
0.373	-9.95e-06			0.373	-3.504e-05			0.373	-4.524e-05
0.372	-9.86e-06			0.372	-3.477e-05			0.372	-4.489e-05
0.371	-9.78e-06			0.371	-3.448e-05			0.371	-4.455e-05
0.37	-9.69e-06			0.37	-3.42e-05			0.37	-4.423e-05
0.369	-9.61e-06			0.369	-3.395e-05			0.369	-4.39e-05
0.368	-9.54e-06			0.368	-3.367e-05			0.368	-4.359e-05
0.367	-9.45e-06			0.367	-3.342e-05			0.367	-4.327e-05
0.366	-9.38e-06			0.366	-3.316e-05			0.366	-4.296e-05
0.365	-9.3e-06			0.365	-3.289e-05			0.365	-4.265e-05
0.364	-9.22e-06			0.364	-3.264e-05			0.364	-4.233e-05
0.363	-9.16e-06			0.363	-3.239e-05			0.363	-4.205e-05
0.362	-9.07e-06			0.362	-3.215e-05			0.362	-4.173e-05
0.361	-9.01e-06			0.361	-3.191e-05			0.361	-4.145e-05
0.36	-8.94e-06			0.36	-3.165e-05			0.36	-4.116e-05
0.359	-8.87e-06			0.359	-3.142e-05			0.359	-4.085e-05
0.358	-8.8e-06			0.358	-3.116e-05			0.358	-4.057e-05
0.357	-8.72e-06			0.357	-3.094e-05			0.357	-4.028e-05
0.356	-8.66e-06			0.356	-3.071e-05			0.356	-4.001e-05
0.355	-8.6e-06			0.355	-3.047e-05			0.355	-3.973e-05
0.354	-8.53e-06			0.354	-3.024e-05			0.354	-3.943e-05
0.353	-8.47e-06			0.353	-3.001e-05			0.353	-3.918e-05
0.352	-8.39e-06			0.352	-2.978e-05			0.352	-3.889e-05
0.351	-8.33e-06			0.351	-2.955e-05			0.351	-3.862e-05
0.35	-8.27e-06			0.35	-2.932e-05			0.35	-3.837e-05
0.349	-8.2e-06			0.349	-2.911e-05			0.349	-3.807e-05
0.348	-8.14e-06			0.348	-2.888e-05			0.348	-3.782e-05
0.347	-8.08e-06			0.347	-2.868e-05			0.347	-3.755e-05
0.346	-8.02e-06			0.346	-2.845e-05			0.346	-3.728e-05
0.345	-7.95e-06			0.345	-2.823e-05			0.345	-3.702e-05
0.344	-7.89e-06			0.344	-2.803e-05			0.344	-3.675e-05
0.343	-7.83e-06			0.343	-2.781e-05			0.343	-3.651e-05
0.342	-7.76e-06			0.342	-2.76e-05			0.342	-3.625e-05
0.341	-7.71e-06			0.341	-2.739e-05			0.341	-3.6e-05
0.34	-7.64e-06			0.34	-2.718e-05			0.34	-3.575e-05
0.339	-7.58e-06			0.339	-2.698e-05			0.339	-3.548e-05
0.338	-7.52e-06			0.338	-2.676e-05			0.338	-3.524e-05
0.337	-7.46e-06			0.337	-2.657e-05			0.337	-3.499e-05
0.336	-7.41e-06			0.336	-2.636e-05			0.336	-3.474e-05
0.335	-7.34e-06			0.335	-2.615e-05			0.335	-3.449e-05
0.334	-7.29e-06			0.334	-2.596e-05			0.334	-3.424e-05
0.333	-7.23e-06			0.333	-2.574e-05			0.333	-3.401e-05
0.332	-7.16e-06			0.332	-2.555e-05			0.332	-3.376e-05
0.331	-7.11e-06			0.331	-2.535e-05			0.331	-3.351e-05
0.33	-7.05e-06			0.33	-2.514e-05			0.33	-3.327e-05
0.329	-6.99e-06			0.329	-2.495e-05			0.329	-3.302e-05
0.328	-6.94e-06			0.328	-2.475e-05			0.328	-3.28e-05
0.327	-6.87e-06			0.327	-2.456e-05			0.327	-3.254e-05
0.326	-6.81e-06			0.326	-2.436e-05			0.326	-3.23e-05
0.325	-6.75e-06			0.325	-2.415e-05			0.325	-3.206e-05
0.324	-6.69e-06			0.324	-2.397e-05			0.324	-3.181e-05
0.323	-6.64e-06			0.323	-2.377e-05			0.323	-3.159e-05
0.322	-6.57e-06			0.322	-2.357e-05			0.322	-3.134e-05
0.321	-6.52e-06			0.321	-2.338e-05			0.321	-3.111e-05
0.32	-6.46e-06			0.32	-2.318e-05			0.32	-3.087e-05
0.319	-6.39e-06			0.319	-2.299e-05			0.319	-3.061e-05
0.318	-6.35e-06			0.318	-2.279e-05			0.318	-3.04e-05
0.317	-6.28e-06			0.317	-2.26e-05			0.317	-3.014e-05
0.316	-6.23e-06			0.316	-2.241e-05			0.316	-2.99e-05
0.315	-6.17e-06			0.315	-2.221e-05			0.315	-2.968e-05
0.314	-6.11e-06			0.314	-2.202e-05			0.314	-2.942e-05
0.313	-6.05e-06			0.313	-2.181e-05			0.313	-2.919e-05
0.312	-5.99e-06			0.312	-2.163e-05			0.312	-2.895e-05
0.311	-5.94e-06			0.311	-2.144e-05			0.311	-2.871e-05
0.31	-5.88e-06			0.31	-2.124e-05			0.31	-2.849e-05
0.309	-5.81e-06			0.309	-2.106e-05			0.309	-2.824e-05
0.308	-5.76e-06			0.308	-2.086e-05			0.308	-2.802e-05
0.307	-5.69e-06			0.307	-2.066e-05			0.307	-2.776e-05
0.306	-5.64e-06			0.306	-2.048e-05			0.306	-2.752e-05
0.305	-5.58e-06			0.305	-2.028e-05			0.305	-2.73e-05
0.304	-5.52e-06			0.304	-2.011e-05			0.304	-2.704e-05
0.303	-5.46e-06			0.303	-1.99e-05			0.303	-2.682e-05
0.302	-5.4e-06			0.302	-1.973e-05			0.302	-2.658e-05
0.301	-5.35e-06			0.301	-1.953e-05			0.301	-2.634e-05
0.3	-5.28e-06			0.3	-1.932e-05			0.3	-2.61e-05
0.299	-5.23e-06			0.299	-1.915e-05			0.299	-2.585e-05
0.298	-5.17e-06			0.298	-1.894e-05			0.298	-2.563e-05
0.297	-5.11e-06			0.297	-1.876e-05			0.297	-2.538e-05
0.296	-5.05e-06			0.296	-1.857e-05			0.296	-2.514e-05
0.295	-4.99e-06			0.295	-1.839e-05			0.295	-2.49e-05
0.294	-4.92e-06			0.294	-1.82e-05			0.294	-2.464e-05
0.293	-4.87e-06			0.293	-1.8e-05			0.293	-2.442e-05
0.292	-4.8e-06			0.292	-1.782e-05			0.292	-2.417e-05
0.291	-4.75e-06			0.291	-1.762e-05			0.291	-2.393e-05
0.29	-4.69e-06			0.29	-1.742e-05			0.29	-2.369e-05
0.289	-4.63e-06			0.289	-1.724e-05			0.289	-2.343e-05
0.288	-4.57e-06			0.288	-1.703e-05			0.288	-2.32e-05
0.287	-4.5e-06			0.287	-1.684e-05			0.287	-2.293e-05
0.286	-4.45e-06			0.286	-1.665e-05			0.286	-2.27e-05
0.285	-4.38e-06			0.285	-1.644e-05			0.285	-2.245e-05
0.284	-4.31e-06			0.284	-1.626e-05			0.284	-2.218e-05
0.283	-4.26e-06			0.283	-1.605e-05			0.283	-2.195e-05
0.282	-4.18e-06			0.282	-1.586e-05			0.282	-2.168e-05
0.281	-4.13e-06			0.281	-1.566e-05			0.281	-2.143e-05
0.28	-4.06e-06			0.28	-1.545e-05			0.28	-2.118e-05
0.279	-3.99e-06			0.279	-1.526e-05			0.279	-2.091e-05
0.278	-3.93e-06			0.278	-1.505e-05			0.278	-2.067e-05
0.277	-3.86e-06			0.277	-1.486e-05			0.277	-2.04e-05
0.276	-3.8e-06			0.276	-1.465e-05			0.276	-2.015e-05
0.275	-3.73e-06			0.275	-1.443e-05			0.275	-1.989e-05
0.274	-3.66e-06			0.274	-1.424e-05			0.274	-1.961e-05
0.273	-3.61e-06			0.273	-1.402e-05			0.273	-1.937e-05
0.272	-3.53e-06			0.272	-1.382e-05			0.272	-1.91e-05
0.271	-3.47e-06			0.271	-1.361e-05			0.271	-1.883e-05
0.27	-3.4e-06			0.27	-1.34e-05			0.27	-1.858e-05
0.269	-3.33e-06			0.269	-1.32e-05			0.269	-1.831e-05
0.268	-3.26e-06			0.268	-1.297e-05			0.268	-1.805e-05
0.267	-3.19e-06			0.267	-1.278e-05			0.267	-1.777e-05
0.266	-3.12e-06			0.266	-1.256e-05			0.266	-1.751e-05
0.265	-3.05e-06			0.265	-1.235e-05			0.265	-1.723e-05
0.264	-2.98e-06			0.264	-1.215e-05			0.264	-1.694e-05
0.263	-2.91e-06			0.263	-1.192e-05			0.263	-1.668e-05
0.262	-2.84e-06			0.262	-1.171e-05			0.262	-1.639e-05
0.261	-2.78e-06			0.261	-1.149e-05			0.261	-1.612e-05
0.26	-2.71e-06			0.26	-1.126e-05			0.26	-1.584e-05
0.259	-2.63e-06			0.259	-1.106e-05			0.259	-1.554e-05
0.258	-2.57e-06			0.258	-1.082e-05			0.258	-1.526e-05
0.257	-2.48e-06			0.257	-1.062e-05			0.257	-1.497e-05
0.256	-2.41e-06			0.256	-1.038e-05			0.256	-1.467e-05
0.255	-2.33e-06			0.255	-1.014e-05			0.255	-1.438e-05
0.254	-2.26e-06			0.254	-9.94e-06			0.254	-1.407e-05
0.253	-2.18e-06			0.253	-9.693e-06			0.253	-1.379e-05
0.252	-2.1e-06			0.252	-9.478e-06			0.252	-1.348e-05
0.251	-2.03e-06			0.251	-9.25e-06			0.251	-1.319e-05
0.25	-1.95e-06			0.25	-9.007e-06			0.25	-1.289e-05
0.249	-1.87e-06			0.249	-8.785e-06			0.249	-1.257e-05
0.248	-1.8e-06			0.248	-8.542e-06			0.248	-1.229e-05
0.247	-1.71e-06			0.247	-8.321e-06			0.247	-1.197e-05
0.246	-1.64e-06			0.246	-8.084e-06			0.246	-1.167e-05
0.245	-1.56e-06			0.245	-7.838e-06			0.245	-1.136e-05
0.244	-1.47e-06			0.244	-7.617e-06			0.244	-1.104e-05
0.243	-1.39e-06			0.243	-7.352e-06			0.243	-1.073e-05
0.242	-1.3e-06			0.242	-7.116e-06			0.242	-1.04e-05
0.241	-1.23e-06			0.241	-6.876e-06			0.241	-1.009e-05
0.24	-1.14e-06			0.24	-6.622e-06			0.24	-9.778e-06
0.239	-1.05e-06			0.239	-6.383e-06			0.239	-9.436e-06
0.238	-9.82e-07			0.238	-6.129e-06			0.238	-9.137e-06
0.237	-8.82e-07			0.237	-5.878e-06			0.237	-8.794e-06
0.236	-8.03e-07			0.236	-5.625e-06			0.236	-8.468e-06
0.235	-7.23e-07			0.235	-5.368e-06			0.235	-8.148e-06
0.234	-6.33e-07			0.234	-5.132e-06			0.234	-7.795e-06
0.233	-5.55e-07			0.233	-4.863e-06			0.233	-7.482e-06
0.232	-4.59e-07			0.232	-4.621e-06			0.232	-7.139e-06
0.231	-3.77e-07			0.231	-4.364e-06			0.231	-6.805e-06
0.23	-2.87e-07			0.23	-4.099e-06			0.23	-6.463e-06
0.229	-1.94e-07			0.229	-3.854e-06			0.229	-6.1e-06
0.228	-1.1e-07			0.228	-3.576e-06			0.228	-5.776e-06
0.227	-1.17e-08			0.227	-3.327e-06			0.227	-5.418e-06
0.226	7.37e-08			0.226	-3.059e-06			0.226	-5.074e-06
0.225	1.63e-07			0.225	-2.797e-06			0.225	-4.74e-06
0.224	2.63e-07			0.224	-2.549e-06			0.224	-4.366e-06
0.223	3.48e-07			0.223	-2.261e-06			0.223	-4.027e-06
0.222	4.46e-07			0.222	-2.01e-06			0.222	-3.672e-06
0.221	5.33e-07			0.221	-1.741e-06			0.221	-3.318e-06
0.22	6.27e-07			0.22	-1.46e-06			0.22	-2.967e-06
0.219	7.2e-07			0.219	-1.211e-06			0.219	-2.618e-06
0.218	8.11e-07			0.218	-9.151e-07			0.218	-2.265e-06
0.217	9.17e-07			0.217	-6.55e-07			0.217	-1.89e-06
0.216	1e-06			0.216	-3.877e-07			0.216	-1.538e-06
0.215	1.1e-06			0.215	-9.889e-08			0.215	-1.176e-06
0.214	1.2e-06			0.214	1.583e-07			0.214	-7.992e-07
0.213	1.29e-06			0.213	4.511e-07			0.213	-4.555e-07
0.212	1.39e-06			0.212	7.155e-07			0.212	-7.626e-08
0.211	1.49e-06			0.211	9.981e-07			0.211	2.881e-07
0.21	1.59e-06			0.21	1.296e-06			0.21	6.527e-07
0.209	1.68e-06			0.209	1.562e-06			0.209	1.034e-06
0.208	1.78e-06			0.208	1.858e-06			0.208	1.397e-06
0.207	1.88e-06			0.207	2.126e-06			0.207	1.785e-06
0.206	1.97e-06			0.206	2.401e-06			0.206	2.144e-06
0.205	2.08e-06			0.205	2.713e-06			0.205	2.534e-06
0.204	2.19e-06			0.204	2.99e-06			0.204	2.935e-06
0.203	2.27e-06			0.203	3.27e-06			0.203	3.273e-06
0.202	2.38e-06			0.202	3.544e-06			0.202	3.665e-06
0.201	2.46e-06			0.201	3.828e-06			0.201	4.033e-06
0.2	2.56e-06			0.2	4.119e-06			0.2	4.399e-06
0.199	2.66e-06			0.199	4.385e-06			0.199	4.79e-06
0.198	2.75e-06			0.198	4.687e-06			0.198	5.148e-06
0.197	2.86e-06			0.197	4.959e-06			0.197	5.54e-06
0.196	2.95e-06			0.196	5.237e-06			0.196	5.905e-06
0.195	3.04e-06			0.195	5.531e-06			0.195	6.275e-06
0.194	3.14e-06			0.194	5.8e-06			0.194	6.67e-06
0.193	3.23e-06			0.193	6.096e-06			0.193	7.017e-06
0.192	3.34e-06			0.192	6.374e-06			0.192	7.41e-06
0.191	3.43e-06			0.191	6.66e-06			0.191	7.787e-06
0.19	3.52e-06			0.19	6.946e-06			0.19	8.148e-06
0.189	3.62e-06			0.189	7.211e-06			0.189	8.541e-06
0.188	3.71e-06			0.188	7.507e-06			0.188	8.894e-06
0.187	3.81e-06			0.187	7.77e-06			0.187	9.279e-06
0.186	3.9e-06			0.186	8.053e-06			0.186	9.655e-06
0.185	4e-06			0.185	8.345e-06			0.185	1.002e-05
0.184	4.09e-06			0.184	8.608e-06			0.184	1.041e-05
0.183	4.18e-06			0.183	8.9e-06			0.183	1.076e-05
0.182	4.27e-06			0.182	9.168e-06			0.182	1.113e-05
0.181	4.36e-06			0.181	9.449e-06			0.181	1.149e-05
0.18	4.45e-06			0.18	9.732e-06			0.18	1.185e-05
0.179	4.54e-06			0.179	9.993e-06			0.179	1.223e-05
0.178	4.63e-06			0.178	1.028e-05			0.178	1.258e-05
0.177	4.72e-06			0.177	1.054e-05			0.177	1.294e-05
0.176	4.8e-06			0.176	1.081e-05			0.176	1.328e-05
0.175	4.89e-06			0.175	1.108e-05			0.175	1.364e-05
0.174	4.98e-06			0.174	1.133e-05			0.174	1.4e-05
0.173	5.06e-06			0.173	1.162e-05			0.173	1.434e-05
0.172	5.15e-06			0.172	1.187e-05			0.172	1.471e-05
0.171	5.22e-06			0.171	1.212e-05			0.171	1.504e-05
0.17	5.31e-06			0.17	1.24e-05			0.17	1.539e-05
0.169	5.39e-06			0.169	1.264e-05			0.169	1.574e-05
0.168	5.47e-06			0.168	1.29e-05			0.168	1.607e-05
0.167	5.56e-06			0.167	1.313e-05			0.167	1.642e-05
0.166	5.63e-06			0.166	1.339e-05			0.166	1.675e-05
0.165	5.71e-06			0.165	1.365e-05			0.165	1.709e-05
0.164	5.78e-06			0.164	1.388e-05			0.164	1.744e-05
0.163	5.85e-06			0.163	1.414e-05			0.163	1.775e-05
0.162	5.93e-06			0.162	1.437e-05			0.162	1.809e-05
0.161	5.99e-06			0.161	1.461e-05			0.161	1.84e-05
0.16	6.07e-06			0.16	1.486e-05			0.16	1.872e-05
0.159	6.15e-06			0.159	1.508e-05			0.159	1.905e-05
0.158	6.2e-06			0.158	1.532e-05			0.158	1.934e-05
0.157	6.28e-06			0.157	1.554e-05			0.157	1.967e-05
0.156	6.34e-06			0.156	1.578e-05			0.156	1.997e-05
0.155	6.4e-06			0.155	1.6e-05			0.155	2.026e-05
0.154	6.47e-06			0.154	1.622e-05			0.154	2.059e-05
0.153	6.53e-06			0.153	1.646e-05			0.153	2.087e-05
0.152	6.6e-06			0.152	1.666e-05			0.152	2.117e-05
0.151	6.65e-06			0.151	1.688e-05			0.151	2.146e-05
0.15	6.7e-06			0.15	1.711e-05			0.15	2.174e-05
0.149	6.76e-06			0.149	1.731e-05			0.149	2.203e-05
0.148	6.8e-06			0.148	1.752e-05			0.148	2.23e-05
0.147	6.87e-06			0.147	1.772e-05			0.147	2.259e-05
0.146	6.92e-06			0.146	1.792e-05			0.146	2.285e-05
0.145	6.96e-06			0.145	1.813e-05			0.145	2.311e-05
0.144	7.01e-06			0.144	1.831e-05			0.144	2.339e-05
0.143	7.05e-06			0.143	1.852e-05			0.143	2.364e-05
0.142	7.1e-06			0.142	1.869e-05			0.142	2.389e-05
0.141	7.14e-06			0.141	1.888e-05			0.141	2.415e-05
0.14	7.19e-06			0.14	1.907e-05			0.14	2.439e-05
0.139	7.22e-06			0.139	1.923e-05			0.139	2.465e-05
0.138	7.26e-06			0.138	1.942e-05			0.138	2.488e-05
0.137	7.3e-06			0.137	1.958e-05			0.137	2.513e-05
0.136	7.33e-06			0.136	1.975e-05			0.136	2.536e-05
0.135	7.37e-06			0.135	1.994e-05			0.135	2.558e-05
0.134	7.41e-06			0.134	2.008e-05			0.134	2.582e-05
0.133	7.43e-06			0.133	2.026e-05			0.133	2.603e-05
0.132	7.47e-06			0.132	2.04e-05			0.132	2.625e-05
0.131	7.49e-06			0.131	2.056e-05			0.131	2.645e-05
0.13	7.52e-06			0.13	2.072e-05			0.13	2.666e-05
0.129	7.55e-06			0.129	2.085e-05			0.129	2.687e-05
0.128	7.57e-06			0.128	2.101e-05			0.128	2.706e-05
0.127	7.6e-06			0.127	2.114e-05			0.127	2.727e-05
0.126	7.61e-06			0.126	2.128e-05			0.126	2.745e-05
0.125	7.64e-06			0.125	2.143e-05			0.125	2.763e-05
0.124	7.67e-06			0.124	2.155e-05			0.124	2.783e-05
0.123	7.67e-06			0.123	2.169e-05			0.123	2.799e-05
0.122	7.7e-06			0.122	2.181e-05			0.122	2.818e-05
0.121	7.71e-06			0.121	2.194e-05			0.121	2.835e-05
0.12	7.73e-06			0.12	2.207e-05			0.12	2.851e-05
0.119	7.74e-06			0.119	2.217e-05			0.119	2.868e-05
0.118	7.75e-06			0.118	2.23e-05			0.118	2.881e-05
0.117	7.77e-06			0.117	2.24e-05			0.117	2.898e-05
0.116	7.77e-06			0.116	2.251e-05			0.116	2.913e-05
0.115	7.78e-06			0.115	2.263e-05			0.115	2.927e-05
0.114	7.8e-06			0.114	2.272e-05			0.114	2.943e-05
0.113	7.79e-06			0.113	2.283e-05			0.113	2.955e-05
0.112	7.81e-06			0.112	2.292e-05			0.112	2.969e-05
0.111	7.81e-06			0.111	2.302e-05			0.111	2.982e-05
0.11	7.81e-06			0.11	2.311e-05			0.11	2.994e-05
0.109	7.82e-06			0.109	2.319e-05			0.109	3.009e-05
0.108	7.82e-06			0.108	2.33e-05			0.108	3.019e-05
0.107	7.82e-06			0.107	2.337e-05			0.107	3.031e-05
0.106	7.82e-06			0.106	2.345e-05			0.106	3.042e-05
0.105	7.82e-06			0.105	2.354e-05			0.105	3.052e-05
0.104	7.82e-06			0.104	2.36e-05			0.104	3.064e-05
0.103	7.82e-06			0.103	2.369e-05			0.103	3.073e-05
0.102	7.83e-06			0.102	2.376e-05			0.102	3.084e-05
0.101	7.82e-06			0.101	2.383e-05			0.101	3.093e-05
0.1	7.81e-06			0.1	2.39e-05			0.1	3.101e-05
0.099	7.81e-06			0.099	2.395e-05			0.099	3.111e-05
0.098	7.8e-06			0.098	2.403e-05			0.098	3.118e-05
0.097	7.8e-06			0.097	2.407e-05			0.097	3.127e-05
0.096	7.79e-06			0.096	2.413e-05			0.096	3.134e-05
0.095	7.79e-06			0.095	2.42e-05			0.095	3.141e-05
0.094	7.78e-06			0.094	2.423e-05			0.094	3.149e-05
0.093	7.77e-06			0.093	2.43e-05			0.093	3.154e-05
0.092	7.77e-06			0.092	2.433e-05			0.092	3.162e-05
0.091	7.75e-06			0.091	2.437e-05			0.091	3.167e-05
0.09	7.75e-06			0.09	2.443e-05			0.09	3.172e-05
0.089	7.74e-06			0.089	2.446e-05			0.089	3.179e-05
0.088	7.72e-06			0.088	2.451e-05			0.088	3.182e-05
0.087	7.72e-06			0.087	2.454e-05			0.087	3.188e-05
0.086	7.7e-06			0.086	2.457e-05			0.086	3.192e-05
0.085	7.69e-06			0.085	2.461e-05			0.085	3.196e-05
0.084	7.68e-06			0.084	2.462e-05			0.084	3.201e-05
0.083	7.67e-06			0.083	2.467e-05			0.083	3.203e-05
0.082	7.66e-06			0.082	2.469e-05			0.082	3.207e-05
0.081	7.64e-06			0.081	2.47e-05			0.081	3.209e-05
0.08	7.63e-06			0.08	2.473e-05			0.08	3.211e-05
0.079	7.62e-06			0.079	2.475e-05			0.079	3.216e-05
0.078	7.6e-06			0.078	2.477e-05			0.078	3.215e-05
0.077	7.59e-06			0.077	2.478e-05			0.077	3.218e-05
0.076	7.57e-06			0.076	2.48e-05			0.076	3.22e-05
0.075	7.56e-06			0.075	2.481e-05			0.075	3.22e-05
0.074	7.55e-06			0.074	2.481e-05			0.074	3.223e-05
0.073	7.53e-06			0.073	2.483e-05			0.073	3.222e-05
0.072	7.52e-06			0.072	2.483e-05			0.072	3.223e-05
0.071	7.5e-06			0.071	2.483e-05			0.071	3.223e-05
0.07	7.49e-06			0.07	2.485e-05			0.07	3.223e-05
0.069	7.47e-06			0.069	2.484e-05			0.069	3.224e-05
0.068	7.45e-06			0.068	2.485e-05			0.068	3.222e-05
0.067	7.44e-06			0.067	2.483e-05			0.067	3.222e-05
0.066	7.42e-06			0.066	2.483e-05			0.066	3.221e-05
0.065	7.41e-06			0.065	2.483e-05			0.065	3.218e-05
0.064	7.4e-06			0.064	2.481e-05			0.064	3.219e-05
0.063	7.37e-06			0.063	2.482e-05			0.063	3.216e-05
0.062	7.36e-06			0.062	2.479e-05			0.062	3.215e-05
0.061	7.34e-06			0.061	2.479e-05			0.061	3.212e-05
0.06	7.33e-06			0.06	2.478e-05			0.06	3.21e-05
0.059	7.31e-06			0.059	2.475e-05			0.059	3.209e-05
0.058	7.29e-06			0.058	2.475e-05			0.058	3.205e-05
0.057	7.28e-06			0.057	2.472e-05			0.057	3.203e-05
0.056	7.26e-06			0.056	2.47e-05			0.056	3.2e-05
0.055	7.24e-06			0.055	2.469e-05			0.055	3.196e-05
0.054	7.23e-06			0.054	2.465e-05			0.054	3.193e-05
0.053	7.2e-06			0.053	2.464e-05			0.053	3.188e-05
0.052	7.19e-06			0.052	2.46e-05			0.052	3.186e-05
0.051	7.18e-06			0.051	2.459e-05			0.051	3.182e-05
0.05	7.16e-06			0.05	2.457e-05			0.05	3.177e-05
0.049	7.15e-06			0.049	2.452e-05			0.049	3.175e-05
0.048	7.12e-06			0.048	2.451e-05			0.048	3.169e-05
0.047	7.12e-06			0.047	2.447e-05			0.047	3.165e-05
0.046	7.09e-06			0.046	2.443e-05			0.046	3.16e-05
0.045	7.07e-06			0.045	2.441e-05			0.045	3.155e-05
0.044	7.06e-06			0.044	2.436e-05			0.044	3.152e-05
0.043	7.03e-06			0.043	2.434e-05			0.043	3.144e-05
0.042	7.03e-06			0.042	2.429e-05			0.042	3.14e-05
0.041	7e-06			0.041	2.426e-05			0.041	3.135e-05
0.04	6.99e-06			0.04	2.422e-05			0.04	3.128e-05
0.039	6.97e-06			0.039	2.417e-05			0.039	3.124e-05
0.038	6.95e-06			0.038	2.414e-05			0.038	3.118e-05
0.037	6.94e-06			0.037	2.409e-05			0.037	3.113e-05
0.036	6.92e-06			0.036	2.405e-05			0.036	3.106e-05
0.035	6.9e-06			0.035	2.401e-05			0.035	3.099e-05
0.034	6.89e-06			0.034	2.396e-05			0.034	3.095e-05
0.033	6.86e-06			0.033	2.392e-05			0.033	3.087e-05
0.032	6.86e-06			0.032	2.387e-05			0.032	3.082e-05
0.031	6.83e-06			0.031	2.382e-05			0.031	3.076e-05
0.03	6.81e-06			0.03	2.378e-05			0.03	3.068e-05
0.029	6.8e-06			0.029	2.372e-05			0.029	3.064e-05
0.028	6.78e-06			0.028	2.369e-05			0.028	3.055e-05
0.027	6.77e-06			0.027	2.362e-05			0.027	3.049e-05
0.026	6.75e-06			0.026	2.357e-05			0.026	3.042e-05
0.025	6.73e-06			0.025	2.353e-05			0.025	3.035e-05
0.024	6.72e-06			0.024	2.347e-05			0.024	3.029e-05
0.023	6.7e-06			0.023	2.343e-05			0.023	3.021e-05
0.022	6.68e-06			0.022	2.336e-05			0.022	3.014e-05
0.021	6.66e-06			0.021	2.331e-05			0.021	3.007e-05
0.02	6.65e-06			0.02	2.326e-05			0.02	2.999e-05
0.019	6.64e-06			0.019	2.32e-05			0.019	2.993e-05
0.018	6.61e-06			0.018	2.315e-05			0.018	2.985e-05
0.017	6.6e-06			0.017	2.308e-05			0.017	2.978e-05
0.016	6.58e-06			0.016	2.302e-05			0.016	2.97e-05
0.015	6.56e-06			0.015	2.298e-05			0.015	2.962e-05
0.014	6.55e-06			0.014	2.29e-05			0.014	2.956e-05
0.013	6.53e-06			0.013	2.287e-05			0.013	2.947e-05
0.012	6.52e-06			0.012	2.28e-05			0.012	2.941e-05
0.011	6.5e-06			0.011	2.274e-05			0.011	2.932e-05
0.01	6.48e-06			0.01	2.269e-05			0.01	2.924e-05
0.009	6.47e-06			0.009	2.261e-05			0.009	2.918e-05
0.008	6.44e-06			0.008	2.257e-05			0.008	2.908e-05
0.007	6.44e-06			0.007	2.25e-05			0.007	2.901e-05
0.006	6.42e-06			0.006	2.244e-05			0.006	2.893e-05
0.005	6.4e-06			0.005	2.239e-05			0.005	2.884e-05
0.004	6.39e-06			0.004	2.231e-05			0.004	2.878e-05
0.003	6.36e-06			0.003	2.226e-05			0.003	2.869e-05
0.002	6.35e-06			0.002	2.219e-05			0.002	2.863e-05
0.001	6.33e-06			0.001	2.212e-05			0.001	2.854e-05
0	5.92e-06			0	2.141e-05			0	2.775e-05
0.001	4.7e-06			0.001	1.938e-05			0.001	2.561e-05
0.002	4.09e-06			0.002	1.835e-05			0.002	2.444e-05
0.003	3.78e-06			0.003	1.771e-05			0.003	2.373e-05
0.004	3.57e-06			0.004	1.723e-05			0.004	2.318e-05
0.005	3.41e-06			0.005	1.684e-05			0.005	2.271e-05
0.006	3.28e-06			0.006	1.647e-05			0.006	2.23e-05
0.007	3.16e-06			0.007	1.616e-05			0.007	2.19e-05
0.008	3.07e-06			0.008	1.586e-05			0.008	2.155e-05
0.009	2.97e-06			0.009	1.558e-05			0.009	2.12e-05
0.01	2.89e-06			0.01	1.532e-05			0.01	2.087e-05
0.011	2.82e-06			0.011	1.506e-05			0.011	2.058e-05
0.012	2.74e-06			0.012	1.483e-05			0.012	2.026e-05
0.013	2.68e-06			0.013	1.459e-05			0.013	1.998e-05
0.014	2.6e-06			0.014	1.436e-05			0.014	1.97e-05
0.015	2.54e-06			0.015	1.416e-05			0.015	1.943e-05
0.016	2.49e-06			0.016	1.394e-05			0.016	1.918e-05
0.017	2.42e-06			0.017	1.374e-05			0.017	1.891e-05
0.018	2.38e-06			0.018	1.354e-05			0.018	1.868e-05
0.019	2.32e-06			0.019	1.334e-05			0.019	1.843e-05
0.02	2.26e-06			0.02	1.315e-05			0.02	1.818e-05
0.021	2.22e-06			0.021	1.297e-05			0.021	1.797e-05
0.022	2.16e-06			0.022	1.282e-05			0.022	1.772e-05
0.023	2.12e-06			0.023	1.263e-05			0.023	1.751e-05
0.024	2.07e-06			0.024	1.246e-05			0.024	1.729e-05
0.025	2.03e-06			0.025	1.229e-05			0.025	1.706e-05
0.026	1.99e-06			0.026	1.211e-05			0.026	1.686e-05
0.027	1.94e-06			0.027	1.197e-05			0.027	1.664e-05
0.028	1.9e-06			0.028	1.179e-05			0.028	1.644e-05
0.029	1.86e-06			0.029	1.164e-05			0.029	1.624e-05
0.03	1.82e-06			0.03	1.149e-05			0.03	1.603e-05
0.031	1.78e-06			0.031	1.132e-05			0.031	1.586e-05
0.032	1.73e-06			0.032	1.118e-05			0.032	1.564e-05
0.033	1.7e-06			0.033	1.102e-05			0.033	1.546e-05
0.034	1.66e-06			0.034	1.088e-05			0.034	1.528e-05
0.035	1.62e-06			0.035	1.074e-05			0.035	1.509e-05
0.036	1.59e-06			0.036	1.058e-05			0.036	1.492e-05
0.037	1.55e-06			0.037	1.046e-05			0.037	1.473e-05
0.038	1.51e-06			0.038	1.031e-05			0.038	1.456e-05
0.039	1.47e-06			0.039	1.016e-05			0.039	1.437e-05
0.04	1.44e-06			0.04	1.004e-05			0.04	1.42e-05
0.041	1.41e-06			0.041	9.887e-06			0.041	1.404e-05
0.042	1.37e-06			0.042	9.769e-06			0.042	1.385e-05
0.043	1.34e-06			0.043	9.626e-06			0.043	1.369e-05
0.044	1.3e-06			0.044	9.492e-06			0.044	1.352e-05
0.045	1.26e-06			0.045	9.364e-06			0.045	1.334e-05
0.046	1.23e-06			0.046	9.223e-06			0.046	1.319e-05
0.047	1.19e-06			0.047	9.105e-06			0.047	1.302e-05
0.048	1.16e-06			0.048	8.967e-06			0.048	1.288e-05
0.049	1.12e-06			0.049	8.836e-06			0.049	1.272e-05
0.05	1.09e-06			0.05	8.725e-06			0.05	1.256e-05
0.051	1.06e-06			0.051	8.58e-06			0.051	1.24e-05
0.052	1.02e-06			0.052	8.465e-06			0.052	1.222e-05
0.053	9.96e-07			0.053	8.342e-06			0.053	1.209e-05
0.054	9.55e-07			0.054	8.215e-06			0.054	1.192e-05
0.055	9.26e-07			0.055	8.101e-06			0.055	1.177e-05
0.056	8.97e-07			0.056	7.973e-06			0.056	1.163e-05
0.057	8.55e-07			0.057	7.862e-06			0.057	1.146e-05
0.058	8.31e-07			0.058	7.73e-06			0.058	1.131e-05
0.059	7.97e-07			0.059	7.611e-06			0.059	1.115e-05
0.06	7.62e-07			0.06	7.499e-06			0.06	1.1e-05
0.061	7.36e-07			0.061	7.371e-06			0.061	1.086e-05
0.062	6.95e-07			0.062	7.262e-06			0.062	1.069e-05
0.063	6.7e-07			0.063	7.138e-06			0.063	1.055e-05
0.064	6.29e-07			0.064	7.021e-06			0.064	1.04e-05
0.065	5.97e-07			0.065	6.91e-06			0.065	1.024e-05
0.066	5.74e-07			0.066	6.784e-06			0.066	1.011e-05
0.067	5.34e-07			0.067	6.68e-06			0.067	9.941e-06
0.068	5.08e-07			0.068	6.553e-06			0.068	9.795e-06
0.069	4.7e-07			0.069	6.439e-06			0.069	9.647e-06
0.07	4.33e-07			0.07	6.324e-06			0.07	9.485e-06
0.071	4.01e-07			0.071	6.188e-06			0.071	9.345e-06
0.072	3.65e-07			0.072	6.096e-06			0.072	9.183e-06
0.073	3.38e-07			0.073	5.962e-06			0.073	9.036e-06
0.074	2.96e-07			0.074	5.847e-06			0.074	8.88e-06
0.075	2.64e-07			0.075	5.74e-06			0.075	8.723e-06
0.076	2.32e-07			0.076	5.606e-06			0.076	8.582e-06
0.077	1.9e-07			0.077	5.502e-06			0.077	8.413e-06
0.078	1.61e-07			0.078	5.37e-06			0.078	8.275e-06
0.079	1.23e-07			0.079	5.257e-06			0.079	8.115e-06
0.08	8.9e-08			0.08	5.145e-06			0.08	7.958e-06
0.081	5.46e-08			0.081	5.011e-06			0.081	7.817e-06
0.082	1.37e-08			0.082	4.908e-06			0.082	7.651e-06
0.083	-1.94e-08			0.083	4.774e-06			0.083	7.498e-06
0.084	-6.62e-08			0.084	4.65e-06			0.084	7.333e-06
0.085	-9.91e-08			0.085	4.544e-06			0.085	7.179e-06
0.086	-1.36e-07			0.086	4.403e-06			0.086	7.037e-06
0.087	-1.82e-07			0.087	4.295e-06			0.087	6.859e-06
0.088	-2.13e-07			0.088	4.164e-06			0.088	6.714e-06
0.089	-2.61e-07			0.089	4.033e-06			0.089	6.541e-06
0.09	-3.02e-07			0.09	3.917e-06			0.09	6.369e-06
0.091	-3.37e-07			0.091	3.781e-06			0.091	6.228e-06
0.092	-3.87e-07			0.092	3.665e-06			0.092	6.048e-06
0.093	-4.19e-07			0.093	3.527e-06			0.093	5.891e-06
0.094	-4.7e-07			0.094	3.397e-06			0.094	5.712e-06
0.095	-5.13e-07			0.095	3.277e-06			0.095	5.543e-06
0.096	-5.56e-07			0.096	3.128e-06			0.096	5.381e-06
0.097	-6.06e-07			0.097	3.012e-06			0.097	5.19e-06
0.098	-6.4e-07			0.098	2.873e-06			0.098	5.033e-06
0.099	-6.96e-07			0.099	2.737e-06			0.099	4.852e-06
0.1	-7.4e-07			0.1	2.606e-06			0.1	4.665e-06
0.101	-7.8e-07			0.101	2.456e-06			0.101	4.504e-06
0.102	-8.42e-07			0.102	2.325e-06			0.102	4.3e-06
0.103	-8.86e-07			0.103	2.164e-06			0.103	4.121e-06
0.104	-9.38e-07			0.104	2.034e-06			0.104	3.941e-06
0.105	-9.87e-07			0.105	1.899e-06			0.105	3.747e-06
0.106	-1.03e-06			0.106	1.743e-06			0.106	3.572e-06
0.107	-1.09e-06			0.107	1.607e-06			0.107	3.361e-06
0.108	-1.14e-06			0.108	1.441e-06			0.108	3.176e-06
0.109	-1.2e-06			0.109	1.289e-06			0.109	2.979e-06
0.11	-1.26e-06			0.11	1.14e-06			0.11	2.774e-06
0.111	-1.31e-06			0.111	9.702e-07			0.111	2.585e-06
0.112	-1.37e-06			0.112	8.289e-07			0.112	2.363e-06
0.113	-1.43e-06			0.113	6.589e-07			0.113	2.168e-06
0.114	-1.49e-06			0.114	5.022e-07			0.114	1.956e-06
0.115	-1.55e-06			0.115	3.428e-07			0.115	1.732e-06
0.116	-1.61e-06			0.116	1.587e-07			0.116	1.528e-06
0.117	-1.68e-06			0.117	1.68e-08			0.117	1.297e-06
0.118	-1.74e-06			0.118	-1.674e-07			0.118	1.073e-06
0.119	-1.81e-06			0.119	-3.383e-07			0.119	8.411e-07
0.12	-1.87e-06			0.12	-5.02e-07			0.12	6.135e-07
0.121	-1.94e-06			0.121	-6.945e-07			0.121	3.929e-07
0.122	-2.01e-06			0.122	-8.576e-07			0.122	1.386e-07
0.123	-2.07e-06			0.123	-1.046e-06			0.123	-8.324e-08
0.124	-2.15e-06			0.124	-1.231e-06			0.124	-3.359e-07
0.125	-2.22e-06			0.125	-1.406e-06			0.125	-5.824e-07
0.126	-2.29e-06			0.126	-1.613e-06			0.126	-8.156e-07
0.127	-2.37e-06			0.127	-1.79e-06			0.127	-1.083e-06
0.128	-2.44e-06			0.128	-1.993e-06			0.128	-1.331e-06
0.129	-2.53e-06			0.129	-2.191e-06			0.129	-1.6e-06
0.13	-2.6e-06			0.13	-2.378e-06			0.13	-1.859e-06
0.131	-2.68e-06			0.131	-2.599e-06			0.131	-2.115e-06
0.132	-2.77e-06			0.132	-2.785e-06			0.132	-2.408e-06
0.133	-2.83e-06			0.133	-2.992e-06			0.133	-2.662e-06
0.134	-2.92e-06			0.134	-3.206e-06			0.134	-2.943e-06
0.135	-3e-06			0.135	-3.417e-06			0.135	-3.232e-06
0.136	-3.08e-06			0.136	-3.643e-06			0.136	-3.502e-06
0.137	-3.17e-06			0.137	-3.848e-06			0.137	-3.811e-06
0.138	-3.25e-06			0.138	-4.083e-06			0.138	-4.094e-06
0.139	-3.35e-06			0.139	-4.307e-06			0.139	-4.403e-06
0.14	-3.44e-06			0.14	-4.533e-06			0.14	-4.709e-06
0.141	-3.53e-06			0.141	-4.781e-06			0.141	-5.008e-06
0.142	-3.63e-06			0.142	-4.999e-06			0.142	-5.337e-06
0.143	-3.71e-06			0.143	-5.246e-06			0.143	-5.636e-06
0.144	-3.82e-06			0.144	-5.482e-06			0.144	-5.965e-06
0.145	-3.91e-06			0.145	-5.726e-06			0.145	-6.299e-06
0.146	-4e-06			0.146	-5.985e-06			0.146	-6.616e-06
0.147	-4.11e-06			0.147	-6.224e-06			0.147	-6.978e-06
0.148	-4.2e-06			0.148	-6.499e-06			0.148	-7.314e-06
0.149	-4.31e-06			0.149	-6.752e-06			0.149	-7.656e-06
0.15	-4.41e-06			0.15	-7.012e-06			0.15	-8.011e-06
0.151	-4.51e-06			0.151	-7.292e-06			0.151	-8.353e-06
0.152	-4.62e-06			0.152	-7.542e-06			0.152	-8.724e-06
0.153	-4.72e-06			0.153	-7.829e-06			0.153	-9.074e-06
0.154	-4.84e-06			0.154	-8.107e-06			0.154	-9.457e-06
0.155	-4.94e-06			0.155	-8.374e-06			0.155	-9.825e-06
0.156	-5.04e-06			0.156	-8.662e-06			0.156	-1.019e-05
0.157	-5.16e-06			0.157	-8.925e-06			0.157	-1.058e-05
0.158	-5.26e-06			0.158	-9.227e-06			0.158	-1.095e-05
0.159	-5.37e-06			0.159	-9.512e-06			0.159	-1.135e-05
0.16	-5.48e-06			0.16	-9.801e-06			0.16	-1.175e-05
0.161	-5.6e-06			0.161	-1.011e-05			0.161	-1.213e-05
0.162	-5.71e-06			0.162	-1.039e-05			0.162	-1.254e-05
0.163	-5.82e-06			0.163	-1.071e-05			0.163	-1.294e-05
0.164	-5.94e-06			0.164	-1.101e-05			0.164	-1.336e-05
0.165	-6.05e-06			0.165	-1.13e-05			0.165	-1.377e-05
0.166	-6.17e-06			0.166	-1.163e-05			0.166	-1.418e-05
0.167	-6.29e-06			0.167	-1.194e-05			0.167	-1.463e-05
0.168	-6.4e-06			0.168	-1.226e-05			0.168	-1.504e-05
0.169	-6.52e-06			0.169	-1.257e-05			0.169	-1.548e-05
0.17	-6.64e-06			0.17	-1.288e-05			0.17	-1.592e-05
0.171	-6.76e-06			0.171	-1.322e-05			0.171	-1.634e-05
0.172	-6.88e-06			0.172	-1.353e-05			0.172	-1.68e-05
0.173	-6.99e-06			0.173	-1.388e-05			0.173	-1.723e-05
0.174	-7.12e-06			0.174	-1.421e-05			0.174	-1.769e-05
0.175	-7.23e-06			0.175	-1.453e-05			0.175	-1.814e-05
0.176	-7.35e-06			0.176	-1.489e-05			0.176	-1.856e-05
0.177	-7.48e-06			0.177	-1.521e-05			0.177	-1.904e-05
0.178	-7.58e-06			0.178	-1.556e-05			0.178	-1.948e-05
0.179	-7.71e-06			0.179	-1.59e-05			0.179	-1.996e-05
0.18	-7.83e-06			0.18	-1.624e-05			0.18	-2.043e-05
0.181	-7.94e-06			0.181	-1.659e-05			0.181	-2.087e-05
0.182	-8.07e-06			0.182	-1.692e-05			0.182	-2.137e-05
0.183	-8.18e-06			0.183	-1.729e-05			0.183	-2.183e-05
0.184	-8.3e-06			0.184	-1.763e-05			0.184	-2.232e-05
0.185	-8.42e-06			0.185	-1.798e-05			0.185	-2.281e-05
0.186	-8.54e-06			0.186	-1.835e-05			0.186	-2.328e-05
0.187	-8.66e-06			0.187	-1.867e-05			0.187	-2.378e-05
0.188	-8.76e-06			0.188	-1.903e-05			0.188	-2.424e-05
0.189	-8.89e-06			0.189	-1.939e-05			0.189	-2.474e-05
0.19	-9e-06			0.19	-1.974e-05			0.19	-2.523e-05
0.191	-9.11e-06			0.191	-2.012e-05			0.191	-2.571e-05
0.192	-9.23e-06			0.192	-2.046e-05			0.192	-2.622e-05
0.193	-9.34e-06			0.193	-2.084e-05			0.193	-2.67e-05
0.194	-9.46e-06			0.194	-2.119e-05			0.194	-2.72e-05
0.195	-9.57e-06			0.195	-2.154e-05			0.195	-2.77e-05
0.196	-9.68e-06			0.196	-2.192e-05			0.196	-2.818e-05
0.197	-9.79e-06			0.197	-2.227e-05			0.197	-2.868e-05
0.198	-9.9e-06			0.198	-2.266e-05			0.198	-2.917e-05
0.199	-1e-05			0.199	-2.302e-05			0.199	-2.968e-05
0.2	-1.01e-05			0.2	-2.337e-05			0.2	-3.017e-05
0.201	-1.02e-05			0.201	-2.375e-05			0.201	-3.067e-05
0.202	-1.03e-05			0.202	-2.41e-05			0.202	-3.118e-05
0.203	-1.04e-05			0.203	-2.447e-05			0.203	-3.166e-05
0.204	-1.06e-05			0.204	-2.483e-05			0.204	-3.216e-05
0.205	-1.07e-05			0.205	-2.521e-05			0.205	-3.268e-05
0.206	-1.08e-05			0.206	-2.558e-05			0.206	-3.315e-05
0.207	-1.09e-05			0.207	-2.592e-05			0.207	-3.365e-05
0.208	-1.1e-05			0.208	-2.629e-05			0.208	-3.412e-05
0.209	-1.11e-05			0.209	-2.665e-05			0.209	-3.462e-05
0.21	-1.11e-05			0.21	-2.699e-05			0.21	-3.509e-05
0.211	-1.13e-05			0.211	-2.736e-05			0.211	-3.557e-05
0.212	-1.14e-05			0.212	-2.771e-05			0.212	-3.607e-05
0.213	-1.14e-05			0.213	-2.807e-05			0.213	-3.652e-05
0.214	-1.15e-05			0.214	-2.842e-05			0.214	-3.701e-05
0.215	-1.16e-05			0.215	-2.876e-05			0.215	-3.749e-05
0.216	-1.17e-05			0.216	-2.912e-05			0.216	-3.795e-05
0.217	-1.18e-05			0.217	-2.945e-05			0.217	-3.844e-05
0.218	-1.19e-05			0.218	-2.982e-05			0.218	-3.89e-05
0.219	-1.2e-05			0.219	-3.016e-05			0.219	-3.936e-05
0.22	-1.21e-05			0.22	-3.05e-05			0.22	-3.982e-05
0.221	-1.21e-05			0.221	-3.085e-05			0.221	-4.026e-05
0.222	-1.22e-05			0.222	-3.117e-05			0.222	-4.073e-05
0.223	-1.23e-05			0.223	-3.152e-05			0.223	-4.116e-05
0.224	-1.24e-05			0.224	-3.185e-05			0.224	-4.161e-05
0.225	-1.25e-05			0.225	-3.217e-05			0.225	-4.206e-05
0.226	-1.25e-05			0.226	-3.25e-05			0.226	-4.247e-05
0.227	-1.26e-05			0.227	-3.282e-05			0.227	-4.292e-05
0.228	-1.27e-05			0.228	-3.315e-05			0.228	-4.333e-05
0.229	-1.28e-05			0.229	-3.346e-05			0.229	-4.375e-05
0.23	-1.28e-05			0.23	-3.377e-05			0.23	-4.417e-05
0.231	-1.29e-05			0.231	-3.409e-05			0.231	-4.456e-05
0.232	-1.3e-05			0.232	-3.437e-05			0.232	-4.498e-05
0.233	-1.3e-05			0.233	-3.469e-05			0.233	-4.536e-05
0.234	-1.31e-05			0.234	-3.499e-05			0.234	-4.577e-05
0.235	-1.32e-05			0.235	-3.528e-05			0.235	-4.616e-05
0.236	-1.32e-05			0.236	-3.558e-05			0.236	-4.654e-05
0.237	-1.33e-05			0.237	-3.586e-05			0.237	-4.693e-05
0.238	-1.33e-05			0.238	-3.616e-05			0.238	-4.729e-05
0.239	-1.34e-05			0.239	-3.643e-05			0.239	-4.765e-05
0.24	-1.35e-05			0.24	-3.67e-05			0.24	-4.801e-05
0.241	-1.35e-05			0.241	-3.699e-05			0.241	-4.835e-05
0.242	-1.36e-05			0.242	-3.724e-05			0.242	-4.871e-05
0.243	-1.36e-05			0.243	-3.753e-05			0.243	-4.904e-05
0.244	-1.37e-05			0.244	-3.779e-05			0.244	-4.939e-05
0.245	-1.37e-05			0.245	-3.804e-05			0.245	-4.971e-05
0.246	-1.38e-05			0.246	-3.831e-05			0.246	-5.001e-05
0.247	-1.38e-05			0.247	-3.854e-05			0.247	-5.033e-05
0.248	-1.39e-05			0.248	-3.88e-05			0.248	-5.062e-05
0.249	-1.39e-05			0.249	-3.904e-05			0.249	-5.093e-05
0.25	-1.4e-05			0.25	-3.928e-05			0.25	-5.123e-05
0.251	-1.4e-05			0.251	-3.952e-05			0.251	-5.15e-05
0.252	-1.41e-05			0.252	-3.973e-05			0.252	-5.18e-05
0.253	-1.41e-05			0.253	-3.997e-05			0.253	-5.205e-05
0.254	-1.41e-05			0.254	-4.018e-05			0.254	-5.233e-05
0.255	-1.42e-05			0.255	-4.039e-05			0.255	-5.259e-05
0.256	-1.43e-05			0.256	-4.062e-05			0.256	-5.285e-05
0.257	-1.44e-05			0.257	-4.081e-05			0.257	-5.311e-05
0.258	-1.44e-05			0.258	-4.101e-05			0.258	-5.333e-05
0.259	-1.44e-05			0.259	-4.121e-05			0.259	-5.358e-05
0.26	-1.44e-05			0.26	-4.14e-05			0.26	-5.381e-05
0.261	-1.44e-05			0.261	-4.159e-05			0.261	-5.402e-05
0.262	-1.44e-05			0.262	-4.177e-05			0.262	-5.426e-05
0.263	-1.45e-05			0.263	-4.196e-05			0.263	-5.446e-05
0.264	-1.45e-05			0.264	-4.213e-05			0.264	-5.467e-05
0.265	-1.45e-05			0.265	-4.229e-05			0.265	-5.487e-05
0.266	-1.45e-05			0.266	-4.247e-05			0.266	-5.504e-05
0.267	-1.46e-05			0.267	-4.262e-05			0.267	-5.525e-05
0.268	-1.46e-05			0.268	-4.279e-05			0.268	-5.541e-05
0.269	-1.46e-05			0.269	-4.294e-05			0.269	-5.56e-05
0.27	-1.46e-05			0.27	-4.309e-05			0.27	-5.576e-05
0.271	-1.46e-05			0.271	-4.324e-05			0.271	-5.591e-05
0.272	-1.47e-05			0.272	-4.336e-05			0.272	-5.608e-05
0.273	-1.47e-05			0.273	-4.352e-05			0.273	-5.621e-05
0.274	-1.47e-05			0.274	-4.364e-05			0.274	-5.636e-05
0.275	-1.47e-05			0.275	-4.377e-05			0.275	-5.651e-05
0.276	-1.47e-05			0.276	-4.391e-05			0.276	-5.664e-05
0.277	-1.47e-05			0.277	-4.401e-05			0.277	-5.677e-05
0.278	-1.47e-05			0.278	-4.414e-05			0.278	-5.689e-05
0.279	-1.48e-05			0.279	-4.425e-05			0.279	-5.701e-05
0.28	-1.48e-05			0.28	-4.435e-05			0.28	-5.713e-05
0.281	-1.48e-05			0.281	-4.447e-05			0.281	-5.723e-05
0.282	-1.48e-05			0.282	-4.456e-05			0.282	-5.734e-05
0.283	-1.48e-05			0.283	-4.467e-05			0.283	-5.743e-05
0.284	-1.48e-05			0.284	-4.476e-05			0.284	-5.753e-05
0.285	-1.48e-05			0.285	-4.485e-05			0.285	-5.762e-05
0.286	-1.48e-05			0.286	-4.495e-05			0.286	-5.77e-05
0.287	-1.48e-05			0.287	-4.502e-05			0.287	-5.779e-05
0.288	-1.48e-05			0.288	-4.512e-05			0.288	-5.786e-05
0.289	-1.49e-05			0.289	-4.52e-05			0.289	-5.795e-05
0.29	-1.49e-05			0.29	-4.526e-05			0.29	-5.8e-05
0.291	-1.49e-05			0.291	-4.535e-05			0.291	-5.806e-05
0.292	-1.49e-05			0.292	-4.54e-05			0.292	-5.814e-05
0.293	-1.49e-05			0.293	-4.548e-05			0.293	-5.818e-05
0.294	-1.49e-05			0.294	-4.554e-05			0.294	-5.825e-05
0.295	-1.49e-05			0.295	-4.56e-05			0.295	-5.83e-05
0.296	-1.49e-05			0.296	-4.567e-05			0.296	-5.833e-05
0.297	-1.49e-05			0.297	-4.571e-05			0.297	-5.839e-05
0.298	-1.49e-05			0.298	-4.578e-05			0.298	-5.842e-05
0.299	-1.49e-05			0.299	-4.582e-05			0.299	-5.846e-05
0.3	-1.49e-05			0.3	-4.586e-05			0.3	-5.85e-05
0.301	-1.49e-05			0.301	-4.593e-05			0.301	-5.852e-05
0.302	-1.49e-05			0.302	-4.595e-05			0.302	-5.857e-05
0.303	-1.49e-05			0.303	-4.601e-05			0.303	-5.857e-05
0.304	-1.49e-05			0.304	-4.604e-05			0.304	-5.86e-05
0.305	-1.49e-05			0.305	-4.607e-05			0.305	-5.863e-05
0.306	-1.49e-05			0.306	-4.612e-05			0.306	-5.863e-05
0.307	-1.49e-05			0.307	-4.614e-05			0.307	-5.867e-05
0.308	-1.49e-05			0.308	-4.619e-05			0.308	-5.867e-05
0.309	-1.49e-05			0.309	-4.62e-05			0.309	-5.868e-05
0.31	-1.49e-05			0.31	-4.623e-05			0.31	-5.869e-05
0.311	-1.49e-05			0.311	-4.626e-05			0.311	-5.868e-05
0.312	-1.49e-05			0.312	-4.627e-05			0.312	-5.87e-05
0.313	-1.49e-05			0.313	-4.63e-05			0.313	-5.869e-05
0.314	-1.49e-05			0.314	-4.632e-05			0.314	-5.87e-05
0.315	-1.49e-05			0.315	-4.633e-05			0.315	-5.87e-05
0.316	-1.49e-05			0.316	-4.635e-05			0.316	-5.868e-05
0.317	-1.49e-05			0.317	-4.635e-05			0.317	-5.869e-05
0.318	-1.49e-05			0.318	-4.638e-05			0.318	-5.867e-05
0.319	-1.49e-05			0.319	-4.638e-05			0.319	-5.867e-05
0.32	-1.49e-05			0.32	-4.639e-05			0.32	-5.866e-05
0.321	-1.49e-05			0.321	-4.642e-05			0.321	-5.864e-05
0.322	-1.49e-05			0.322	-4.64e-05			0.322	-5.863e-05
0.323	-1.48e-05			0.323	-4.642e-05			0.323	-5.861e-05
0.324	-1.49e-05			0.324	-4.642e-05			0.324	-5.86e-05
0.325	-1.48e-05			0.325	-4.641e-05			0.325	-5.858e-05
0.326	-1.48e-05			0.326	-4.643e-05			0.326	-5.855e-05
0.327	-1.48e-05			0.327	-4.642e-05			0.327	-5.855e-05
0.328	-1.48e-05			0.328	-4.643e-05			0.328	-5.851e-05
0.329	-1.48e-05			0.329	-4.643e-05			0.329	-5.85e-05
0.33	-1.48e-05			0.33	-4.642e-05			0.33	-5.847e-05
0.331	-1.48e-05			0.331	-4.643e-05			0.331	-5.844e-05
0.332	-1.48e-05			0.332	-4.641e-05			0.332	-5.843e-05
0.333	-1.48e-05			0.333	-4.642e-05			0.333	-5.838e-05
0.334	-1.48e-05			0.334	-4.641e-05			0.334	-5.836e-05
0.335	-1.48e-05			0.335	-4.639e-05			0.335	-5.833e-05
0.336	-1.48e-05			0.336	-4.64e-05			0.336	-5.829e-05
0.337	-1.48e-05			0.337	-4.638e-05			0.337	-5.828e-05
0.338	-1.48e-05			0.338	-4.638e-05			0.338	-5.823e-05
0.339	-1.48e-05			0.339	-4.638e-05			0.339	-5.822e-05
0.34	-1.48e-05			0.34	-4.636e-05			0.34	-5.819e-05
0.341	-1.48e-05			0.341	-4.636e-05			0.341	-5.813e-05
0.342	-1.48e-05			0.342	-4.634e-05			0.342	-5.812e-05
0.343	-1.48e-05			0.343	-4.634e-05			0.343	-5.807e-05
0.344	-1.48e-05			0.344	-4.632e-05			0.344	-5.804e-05
0.345	-1.48e-05			0.345	-4.631e-05			0.345	-5.801e-05
0.346	-1.48e-05			0.346	-4.631e-05			0.346	-5.797e-05
0.347	-1.48e-05			0.347	-4.628e-05			0.347	-5.794e-05
0.348	-1.48e-05			0.348	-4.628e-05			0.348	-5.789e-05
0.349	-1.48e-05			0.349	-4.626e-05			0.349	-5.786e-05
0.35	-1.48e-05			0.35	-4.624e-05			0.35	-5.783e-05
0.351	-1.48e-05			0.351	-4.624e-05			0.351	-5.778e-05
0.352	-1.48e-05			0.352	-4.621e-05			0.352	-5.775e-05
0.353	-1.48e-05			0.353	-4.621e-05			0.353	-5.77e-05
0.354	-1.48e-05			0.354	-4.618e-05			0.354	-5.767e-05
0.355	-1.48e-05			0.355	-4.616e-05			0.355	-5.763e-05
0.356	-1.48e-05			0.356	-4.616e-05			0.356	-5.758e-05
0.357	-1.48e-05			0.357	-4.613e-05			0.357	-5.755e-05
0.358	-1.48e-05			0.358	-4.613e-05			0.358	-5.75e-05
0.359	-1.48e-05			0.359	-4.611e-05			0.359	-5.747e-05
0.36	-1.48e-05			0.36	-4.608e-05			0.36	-5.742e-05
0.361	-1.48e-05			0.361	-4.607e-05			0.361	-5.737e-05
0.362	-1.48e-05			0.362	-4.604e-05			0.362	-5.734e-05
0.363	-1.48e-05			0.363	-4.603e-05			0.363	-5.728e-05
0.364	-1.48e-05			0.364	-4.601e-05			0.364	-5.725e-05
0.365	-1.48e-05			0.365	-4.599e-05			0.365	-5.721e-05
0.366	-1.48e-05			0.366	-4.598e-05			0.366	-5.716e-05
0.367	-1.48e-05			0.367	-4.594e-05			0.367	-5.713e-05
0.368	-1.48e-05			0.368	-4.593e-05			0.368	-5.707e-05
0.369	-1.49e-05			0.369	-4.591e-05			0.369	-5.703e-05
0.37	-1.49e-05			0.37	-4.588e-05			0.37	-5.699e-05
0.371	-1.49e-05			0.371	-4.588e-05			0.371	-5.694e-05
0.372	-1.49e-05			0.372	-4.585e-05			0.372	-5.691e-05
0.373	-1.49e-05			0.373	-4.583e-05			0.373	-5.684e-05
0.374	-1.49e-05			0.374	-4.581e-05			0.374	-5.681e-05
0.375	-1.49e-05			0.375	-4.578e-05			0.375	-5.677e-05
0.376	-1.49e-05			0.376	-4.577e-05			0.376	-5.671e-05
0.377	-1.49e-05			0.377	-4.574e-05			0.377	-5.668e-05
0.378	-1.49e-05			0.378	-4.573e-05			0.378	-5.663e-05
0.379	-1.49e-05			0.379	-4.57e-05			0.379	-5.659e-05
0.38	-1.49e-05			0.38	-4.567e-05			0.38	-5.654e-05
0.381	-1.49e-05			0.381	-4.566e-05			0.381	-5.648e-05
0.382	-1.49e-05			0.382	-4.562e-05			0.382	-5.645e-05
0.383	-1.49e-05			0.383	-4.561e-05			0.383	-5.639e-05
0.384	-1.49e-05			0.384	-4.559e-05			0.384	-5.636e-05
0.385	-1.49e-05			0.385	-4.556e-05			0.385	-5.631e-05
0.386	-1.49e-05			0.386	-4.554e-05			0.386	-5.625e-05
0.387	-1.49e-05			0.387	-4.551e-05			0.387	-5.622e-05
0.388	-1.49e-05			0.388	-4.55e-05			0.388	-5.616e-05
0.389	-1.49e-05			0.389	-4.547e-05			0.389	-5.612e-05
0.39	-1.49e-05			0.39	-4.544e-05			0.39	-5.608e-05
0.391	-1.49e-05			0.391	-4.543e-05			0.391	-5.602e-05
0.392	-1.49e-05			0.392	-4.539e-05			0.392	-5.598e-05
0.393	-1.49e-05			0.393	-4.538e-05			0.393	-5.592e-05
0.394	-1.49e-05			0.394	-4.535e-05			0.394	-5.588e-05
0.395	-1.49e-05			0.395	-4.532e-05			0.395	-5.584e-05
0.396	-1.49e-05			0.396	-4.531e-05			0.396	-5.578e-05
0.397	-1.49e-05			0.397	-4.527e-05			0.397	-5.575e-05
0.398	-1.49e-05			0.398	-4.526e-05			0.398	-5.569e-05
0.399	-1.49e-05			0.399	-4.523e-05			0.399	-5.565e-05
0.4	-1.46e-05			0.4	-4.455e-05			0.4	-5.489e-05
0.399	-1.32e-05			0.399	-4.225e-05			0.399	-5.238e-05
0.398	-1.24e-05			0.398	-4.075e-05			0.398	-5.078e-05
0.397	-1.19e-05			0.397	-3.977e-05			0.397	-4.97e-05
0.396	-1.16e-05			0.396	-3.901e-05			0.396	-4.886e-05
0.395	-1.13e-05			0.395	-3.837e-05			0.395	-4.814e-05
0.394	-1.11e-05			0.394	-3.78e-05			0.394	-4.748e-05
0.393	-1.09e-05			0.393	-3.727e-05			0.393	-4.69e-05
0.392	-1.07e-05			0.392	-3.68e-05			0.392	-4.634e-05
0.391	-1.05e-05			0.391	-3.635e-05			0.391	-4.583e-05
0.39	-1.04e-05			0.39	-3.592e-05			0.39	-4.533e-05
0.389	-1.02e-05			0.389	-3.553e-05			0.389	-4.485e-05
0.388	-1.01e-05			0.388	-3.513e-05			0.388	-4.442e-05
0.387	-9.96e-06			0.387	-3.477e-05			0.387	-4.398e-05
0.386	-9.84e-06			0.386	-3.441e-05			0.386	-4.357e-05
0.385	-9.73e-06			0.385	-3.407e-05			0.385	-4.317e-05
0.384	-9.62e-06			0.384	-3.375e-05			0.384	-4.276e-05
0.383	-9.52e-06			0.383	-3.341e-05			0.383	-4.239e-05
0.382	-9.41e-06			0.382	-3.311e-05			0.382	-4.201e-05
0.381	-9.32e-06			0.381	-3.28e-05			0.381	-4.166e-05
0.38	-9.22e-06			0.38	-3.249e-05			0.38	-4.13e-05
0.379	-9.13e-06			0.379	-3.222e-05			0.379	-4.095e-05
0.378	-9.04e-06			0.378	-3.191e-05			0.378	-4.062e-05
0.377	-8.95e-06			0.377	-3.164e-05			0.377	-4.028e-05
0.376	-8.87e-06			0.376	-3.137e-05			0.376	-3.997e-05
0.375	-8.79e-06			0.375	-3.108e-05			0.375	-3.965e-05
0.374	-8.71e-06			0.374	-3.084e-05			0.374	-3.932e-05
0.373	-8.63e-06			0.373	-3.056e-05			0.373	-3.903e-05
0.372	-8.55e-06			0.372	-3.031e-05			0.372	-3.872e-05
0.371	-8.48e-06			0.371	-3.005e-05			0.371	-3.842e-05
0.37	-8.4e-06			0.37	-2.979e-05			0.37	-3.812e-05
0.369	-8.33e-06			0.369	-2.956e-05			0.369	-3.781e-05
0.368	-8.26e-06			0.368	-2.93e-05			0.368	-3.754e-05
0.367	-8.18e-06			0.367	-2.907e-05			0.367	-3.724e-05
0.366	-8.13e-06			0.366	-2.884e-05			0.366	-3.698e-05
0.365	-8.05e-06			0.365	-2.86e-05			0.365	-3.669e-05
0.364	-7.98e-06			0.364	-2.838e-05			0.364	-3.641e-05
0.363	-7.92e-06			0.363	-2.815e-05			0.363	-3.616e-05
0.362	-7.85e-06			0.362	-2.793e-05			0.362	-3.588e-05
0.361	-7.79e-06			0.361	-2.771e-05			0.361	-3.562e-05
0.36	-7.73e-06			0.36	-2.748e-05			0.36	-3.537e-05
0.359	-7.66e-06			0.359	-2.728e-05			0.359	-3.509e-05
0.358	-7.6e-06			0.358	-2.704e-05			0.358	-3.484e-05
0.357	-7.53e-06			0.357	-2.684e-05			0.357	-3.458e-05
0.356	-7.48e-06			0.356	-2.662e-05			0.356	-3.434e-05
0.355	-7.41e-06			0.355	-2.641e-05			0.355	-3.41e-05
0.354	-7.35e-06			0.354	-2.622e-05			0.354	-3.384e-05
0.353	-7.3e-06			0.353	-2.6e-05			0.353	-3.361e-05
0.352	-7.23e-06			0.352	-2.58e-05			0.352	-3.335e-05
0.351	-7.17e-06			0.351	-2.56e-05			0.351	-3.311e-05
0.35	-7.12e-06			0.35	-2.539e-05			0.35	-3.288e-05
0.349	-7.05e-06			0.349	-2.52e-05			0.349	-3.262e-05
0.348	-7e-06			0.348	-2.499e-05			0.348	-3.24e-05
0.347	-6.94e-06			0.347	-2.481e-05			0.347	-3.216e-05
0.346	-6.89e-06			0.346	-2.46e-05			0.346	-3.193e-05
0.345	-6.83e-06			0.345	-2.44e-05			0.345	-3.17e-05
0.344	-6.77e-06			0.344	-2.423e-05			0.344	-3.145e-05
0.343	-6.72e-06			0.343	-2.402e-05			0.343	-3.124e-05
0.342	-6.66e-06			0.342	-2.384e-05			0.342	-3.1e-05
0.341	-6.61e-06			0.341	-2.365e-05			0.341	-3.078e-05
0.34	-6.55e-06			0.34	-2.345e-05			0.34	-3.055e-05
0.339	-6.48e-06			0.339	-2.327e-05			0.339	-3.031e-05
0.338	-6.44e-06			0.338	-2.307e-05			0.338	-3.009e-05
0.337	-6.38e-06			0.337	-2.29e-05			0.337	-2.986e-05
0.336	-6.33e-06			0.336	-2.271e-05			0.336	-2.964e-05
0.335	-6.27e-06			0.335	-2.252e-05			0.335	-2.942e-05
0.334	-6.22e-06			0.334	-2.235e-05			0.334	-2.92e-05
0.333	-6.17e-06			0.333	-2.215e-05			0.333	-2.899e-05
0.332	-6.11e-06			0.332	-2.197e-05			0.332	-2.875e-05
0.331	-6.06e-06			0.331	-2.179e-05			0.331	-2.854e-05
0.33	-6e-06			0.33	-2.16e-05			0.33	-2.833e-05
0.329	-5.95e-06			0.329	-2.143e-05			0.329	-2.81e-05
0.328	-5.9e-06			0.328	-2.124e-05			0.328	-2.79e-05
0.327	-5.84e-06			0.327	-2.107e-05			0.327	-2.767e-05
0.326	-5.79e-06			0.326	-2.089e-05			0.326	-2.746e-05
0.325	-5.74e-06			0.325	-2.071e-05			0.325	-2.724e-05
0.324	-5.68e-06			0.324	-2.055e-05			0.324	-2.702e-05
0.323	-5.64e-06			0.323	-2.036e-05			0.323	-2.683e-05
0.322	-5.58e-06			0.322	-2.019e-05			0.322	-2.66e-05
0.321	-5.53e-06			0.321	-2.002e-05			0.321	-2.64e-05
0.32	-5.47e-06			0.32	-1.983e-05			0.32	-2.618e-05
0.319	-5.42e-06			0.319	-1.966e-05			0.319	-2.595e-05
0.318	-5.37e-06			0.318	-1.948e-05			0.318	-2.576e-05
0.317	-5.31e-06			0.317	-1.932e-05			0.317	-2.553e-05
0.316	-5.26e-06			0.316	-1.914e-05			0.316	-2.533e-05
0.315	-5.21e-06			0.315	-1.896e-05			0.315	-2.512e-05
0.314	-5.16e-06			0.314	-1.88e-05			0.314	-2.489e-05
0.313	-5.11e-06			0.313	-1.861e-05			0.313	-2.469e-05
0.312	-5.05e-06			0.312	-1.846e-05			0.312	-2.447e-05
0.311	-5e-06			0.311	-1.83e-05			0.311	-2.427e-05
0.31	-4.95e-06			0.31	-1.812e-05			0.31	-2.407e-05
0.309	-4.9e-06			0.309	-1.795e-05			0.309	-2.384e-05
0.308	-4.85e-06			0.308	-1.777e-05			0.308	-2.364e-05
0.307	-4.78e-06			0.307	-1.76e-05			0.307	-2.341e-05
0.306	-4.74e-06			0.306	-1.742e-05			0.306	-2.32e-05
0.305	-4.69e-06			0.305	-1.725e-05			0.305	-2.299e-05
0.304	-4.63e-06			0.304	-1.709e-05			0.304	-2.277e-05
0.303	-4.58e-06			0.303	-1.689e-05			0.303	-2.257e-05
0.302	-4.52e-06			0.302	-1.674e-05			0.302	-2.235e-05
0.301	-4.47e-06			0.301	-1.656e-05			0.301	-2.213e-05
0.3	-4.42e-06			0.3	-1.638e-05			0.3	-2.191e-05
0.299	-4.36e-06			0.299	-1.622e-05			0.299	-2.169e-05
0.298	-4.31e-06			0.298	-1.604e-05			0.298	-2.149e-05
0.297	-4.25e-06			0.297	-1.587e-05			0.297	-2.126e-05
0.296	-4.2e-06			0.296	-1.57e-05			0.296	-2.106e-05
0.295	-4.15e-06			0.295	-1.552e-05			0.295	-2.084e-05
0.294	-4.09e-06			0.294	-1.535e-05			0.294	-2.06e-05
0.293	-4.03e-06			0.293	-1.516e-05			0.293	-2.041e-05
0.292	-3.97e-06			0.292	-1.5e-05			0.292	-2.018e-05
0.291	-3.93e-06			0.291	-1.482e-05			0.291	-1.997e-05
0.29	-3.87e-06			0.29	-1.464e-05			0.29	-1.975e-05
0.289	-3.81e-06			0.289	-1.448e-05			0.289	-1.952e-05
0.288	-3.76e-06			0.288	-1.427e-05			0.288	-1.931e-05
0.287	-3.69e-06			0.287	-1.41e-05			0.287	-1.907e-05
0.286	-3.65e-06			0.286	-1.393e-05			0.286	-1.887e-05
0.285	-3.59e-06			0.285	-1.374e-05			0.285	-1.863e-05
0.284	-3.53e-06			0.284	-1.358e-05			0.284	-1.841e-05
0.283	-3.48e-06			0.283	-1.339e-05			0.283	-1.822e-05
0.282	-3.41e-06			0.282	-1.321e-05			0.282	-1.797e-05
0.281	-3.36e-06			0.281	-1.303e-05			0.281	-1.775e-05
0.28	-3.3e-06			0.28	-1.284e-05			0.28	-1.752e-05
0.279	-3.23e-06			0.279	-1.267e-05			0.279	-1.728e-05
0.278	-3.18e-06			0.278	-1.248e-05			0.278	-1.707e-05
0.277	-3.11e-06			0.277	-1.231e-05			0.277	-1.682e-05
0.276	-3.06e-06			0.276	-1.212e-05			0.276	-1.659e-05
0.275	-2.99e-06			0.275	-1.192e-05			0.275	-1.636e-05
0.274	-2.93e-06			0.274	-1.175e-05			0.274	-1.611e-05
0.273	-2.88e-06			0.273	-1.155e-05			0.273	-1.589e-05
0.272	-2.81e-06			0.272	-1.138e-05			0.272	-1.564e-05
0.271	-2.76e-06			0.271	-1.119e-05			0.271	-1.541e-05
0.27	-2.71e-06			0.27	-1.099e-05			0.27	-1.517e-05
0.269	-2.64e-06			0.269	-1.081e-05			0.269	-1.491e-05
0.268	-2.58e-06			0.268	-1.06e-05			0.268	-1.468e-05
0.267	-2.51e-06			0.267	-1.042e-05			0.267	-1.441e-05
0.266	-2.45e-06			0.266	-1.022e-05			0.266	-1.417e-05
0.265	-2.38e-06			0.265	-1.003e-05			0.265	-1.392e-05
0.264	-2.32e-06			0.264	-9.847e-06			0.264	-1.367e-05
0.263	-2.25e-06			0.263	-9.633e-06			0.263	-1.343e-05
0.262	-2.18e-06			0.262	-9.443e-06			0.262	-1.315e-05
0.261	-2.12e-06			0.261	-9.24e-06			0.261	-1.291e-05
0.26	-2.05e-06			0.26	-9.036e-06			0.26	-1.265e-05
0.259	-1.98e-06			0.259	-8.851e-06			0.259	-1.239e-05
0.258	-1.92e-06			0.258	-8.633e-06			0.258	-1.214e-05
0.257	-1.84e-06			0.257	-8.447e-06			0.257	-1.187e-05
0.256	-1.78e-06			0.256	-8.231e-06			0.256	-1.16e-05
0.255	-1.7e-06			0.255	-8.012e-06			0.255	-1.133e-05
0.254	-1.63e-06			0.254	-7.824e-06			0.254	-1.106e-05
0.253	-1.57e-06			0.253	-7.596e-06			0.253	-1.08e-05
0.252	-1.49e-06			0.252	-7.401e-06			0.252	-1.052e-05
0.251	-1.43e-06			0.251	-7.191e-06			0.251	-1.026e-05
0.25	-1.35e-06			0.25	-6.965e-06			0.25	-9.98e-06
0.249	-1.27e-06			0.249	-6.76e-06			0.249	-9.687e-06
0.248	-1.21e-06			0.248	-6.528e-06			0.248	-9.43e-06
0.247	-1.13e-06			0.247	-6.322e-06			0.247	-9.129e-06
0.246	-1.06e-06			0.246	-6.104e-06			0.246	-8.859e-06
0.245	-9.86e-07			0.245	-5.871e-06			0.245	-8.575e-06
0.244	-9.07e-07			0.244	-5.666e-06			0.244	-8.283e-06
0.243	-8.33e-07			0.243	-5.423e-06			0.243	-8e-06
0.242	-7.49e-07			0.242	-5.21e-06			0.242	-7.69e-06
0.241	-6.84e-07			0.241	-4.989e-06			0.241	-7.415e-06
0.24	-6.06e-07			0.24	-4.752e-06			0.24	-7.118e-06
0.239	-5.24e-07			0.239	-4.538e-06			0.239	-6.802e-06
0.238	-4.57e-07			0.238	-4.299e-06			0.238	-6.524e-06
0.237	-3.64e-07			0.237	-4.074e-06			0.237	-6.195e-06
0.236	-2.9e-07			0.236	-3.836e-06			0.236	-5.899e-06
0.235	-2.09e-07			0.235	-3.604e-06			0.235	-5.597e-06
0.234	-1.24e-07			0.234	-3.377e-06			0.234	-5.275e-06
0.233	-4.82e-08			0.233	-3.128e-06			0.233	-4.986e-06
0.232	3.88e-08			0.232	-2.905e-06			0.232	-4.665e-06
0.231	1.14e-07			0.231	-2.675e-06			0.231	-4.361e-06
0.23	1.99e-07			0.23	-2.427e-06			0.23	-4.044e-06
0.229	2.88e-07			0.229	-2.197e-06			0.229	-3.713e-06
0.228	3.65e-07			0.228	-1.937e-06			0.228	-3.41e-06
0.227	4.6e-07			0.227	-1.704e-06			0.227	-3.073e-06
0.226	5.38e-07			0.226	-1.453e-06			0.226	-2.773e-06
0.225	6.2e-07			0.225	-1.205e-06			0.225	-2.454e-06
0.224	7.13e-07			0.224	-9.641e-07			0.224	-2.107e-06
0.223	7.96e-07			0.223	-6.937e-07			0.223	-1.793e-06
0.222	8.87e-07			0.222	-4.689e-07			0.222	-1.454e-06
0.221	9.71e-07			0.221	-2.086e-07			0.221	-1.132e-06
0.22	1.06e-06			0.22	5.399e-08			0.22	-7.969e-07
0.219	1.15e-06			0.219	2.878e-07			0.219	-4.602e-07
0.218	1.24e-06			0.218	5.674e-07			0.218	-1.313e-07
0.217	1.34e-06			0.217	8.134e-07			0.217	2.252e-07
0.216	1.42e-06			0.216	1.074e-06			0.216	5.521e-07
0.215	1.51e-06			0.215	1.349e-06			0.215	9.003e-07
0.214	1.61e-06			0.214	1.597e-06			0.214	1.255e-06
0.213	1.7e-06			0.213	1.877e-06			0.213	1.589e-06
0.212	1.79e-06			0.212	2.126e-06			0.212	1.955e-06
0.211	1.88e-06			0.211	2.396e-06			0.211	2.29e-06
0.21	1.97e-06			0.21	2.67e-06			0.21	2.642e-06
0.209	2.06e-06			0.209	2.914e-06			0.209	3e-06
0.208	2.15e-06			0.208	3.197e-06			0.208	3.33e-06
0.207	2.25e-06			0.207	3.451e-06			0.207	3.704e-06
0.206	2.33e-06			0.206	3.716e-06			0.206	4.039e-06
0.205	2.44e-06			0.205	4.014e-06			0.205	4.411e-06
0.204	2.54e-06			0.204	4.275e-06			0.204	4.791e-06
0.203	2.62e-06			0.203	4.55e-06			0.203	5.117e-06
0.202	2.72e-06			0.202	4.809e-06			0.202	5.496e-06
0.201	2.81e-06			0.201	5.079e-06			0.201	5.837e-06
0.2	2.9e-06			0.2	5.356e-06			0.2	6.194e-06
0.199	3e-06			0.199	5.616e-06			0.199	6.57e-06
0.198	3.08e-06			0.198	5.906e-06			0.198	6.915e-06
0.197	3.18e-06			0.197	6.166e-06			0.197	7.29e-06
0.196	3.27e-06			0.196	6.441e-06			0.196	7.631e-06
0.195	3.36e-06			0.195	6.722e-06			0.195	7.998e-06
0.194	3.46e-06			0.194	6.98e-06			0.194	8.376e-06
0.193	3.54e-06			0.193	7.261e-06			0.193	8.714e-06
0.192	3.65e-06			0.192	7.529e-06			0.192	9.104e-06
0.191	3.74e-06			0.191	7.811e-06			0.191	9.465e-06
0.19	3.83e-06			0.19	8.084e-06			0.19	9.824e-06
0.189	3.92e-06			0.189	8.347e-06			0.189	1.02e-05
0.188	4.01e-06			0.188	8.636e-06			0.188	1.055e-05
0.187	4.11e-06			0.187	8.888e-06			0.187	1.092e-05
0.186	4.19e-06			0.186	9.178e-06			0.186	1.127e-05
0.185	4.29e-06			0.185	9.465e-06			0.185	1.164e-05
0.184	4.38e-06			0.184	9.72e-06			0.184	1.201e-05
0.183	4.46e-06			0.183	1.001e-05			0.183	1.235e-05
0.182	4.56e-06			0.182	1.026e-05			0.182	1.273e-05
0.181	4.64e-06			0.181	1.054e-05			0.181	1.306e-05
0.18	4.73e-06			0.18	1.081e-05			0.18	1.341e-05
0.179	4.82e-06			0.179	1.107e-05			0.179	1.378e-05
0.178	4.9e-06			0.178	1.135e-05			0.178	1.413e-05
0.177	5e-06			0.177	1.16e-05			0.177	1.45e-05
0.176	5.07e-06			0.176	1.187e-05			0.176	1.484e-05
0.175	5.16e-06			0.175	1.215e-05			0.175	1.519e-05
0.174	5.25e-06			0.174	1.239e-05			0.174	1.555e-05
0.173	5.33e-06			0.173	1.268e-05			0.173	1.589e-05
0.172	5.42e-06			0.172	1.292e-05			0.172	1.626e-05
0.171	5.49e-06			0.171	1.316e-05			0.171	1.659e-05
0.17	5.58e-06			0.17	1.343e-05			0.17	1.695e-05
0.169	5.66e-06			0.169	1.368e-05			0.169	1.731e-05
0.168	5.73e-06			0.168	1.394e-05			0.168	1.763e-05
0.167	5.82e-06			0.167	1.418e-05			0.167	1.799e-05
0.166	5.89e-06			0.166	1.445e-05			0.166	1.832e-05
0.165	5.97e-06			0.165	1.471e-05			0.165	1.866e-05
0.164	6.05e-06			0.164	1.494e-05			0.164	1.9e-05
0.163	6.12e-06			0.163	1.519e-05			0.163	1.932e-05
0.162	6.2e-06			0.162	1.543e-05			0.162	1.967e-05
0.161	6.26e-06			0.161	1.567e-05			0.161	1.998e-05
0.16	6.34e-06			0.16	1.593e-05			0.16	2.031e-05
0.159	6.42e-06			0.159	1.616e-05			0.159	2.065e-05
0.158	6.47e-06			0.158	1.64e-05			0.158	2.094e-05
0.157	6.55e-06			0.157	1.663e-05			0.157	2.128e-05
0.156	6.61e-06			0.156	1.687e-05			0.156	2.159e-05
0.155	6.67e-06			0.155	1.711e-05			0.155	2.19e-05
0.154	6.74e-06			0.154	1.733e-05			0.154	2.223e-05
0.153	6.8e-06			0.153	1.758e-05			0.153	2.252e-05
0.152	6.87e-06			0.152	1.779e-05			0.152	2.284e-05
0.151	6.92e-06			0.151	1.801e-05			0.151	2.313e-05
0.15	6.98e-06			0.15	1.824e-05			0.15	2.343e-05
0.149	7.04e-06			0.149	1.844e-05			0.149	2.373e-05
0.148	7.09e-06			0.148	1.867e-05			0.148	2.401e-05
0.147	7.15e-06			0.147	1.887e-05			0.147	2.432e-05
0.146	7.2e-06			0.146	1.909e-05			0.146	2.46e-05
0.145	7.25e-06			0.145	1.93e-05			0.145	2.488e-05
0.144	7.3e-06			0.144	1.949e-05			0.144	2.518e-05
0.143	7.34e-06			0.143	1.971e-05			0.143	2.544e-05
0.142	7.4e-06			0.142	1.989e-05			0.142	2.572e-05
0.141	7.44e-06			0.141	2.009e-05			0.141	2.599e-05
0.14	7.49e-06			0.14	2.03e-05			0.14	2.626e-05
0.139	7.53e-06			0.139	2.047e-05			0.139	2.653e-05
0.138	7.57e-06			0.138	2.068e-05			0.138	2.677e-05
0.137	7.62e-06			0.137	2.084e-05			0.137	2.704e-05
0.136	7.65e-06			0.136	2.103e-05			0.136	2.728e-05
0.135	7.69e-06			0.135	2.123e-05			0.135	2.753e-05
0.134	7.73e-06			0.134	2.139e-05			0.134	2.78e-05
0.133	7.76e-06			0.133	2.158e-05			0.133	2.802e-05
0.132	7.8e-06			0.132	2.174e-05			0.132	2.827e-05
0.131	7.82e-06			0.131	2.191e-05			0.131	2.849e-05
0.13	7.86e-06			0.13	2.208e-05			0.13	2.872e-05
0.129	7.89e-06			0.129	2.223e-05			0.129	2.895e-05
0.128	7.91e-06			0.128	2.241e-05			0.128	2.916e-05
0.127	7.95e-06			0.127	2.256e-05			0.127	2.94e-05
0.126	7.97e-06			0.126	2.271e-05			0.126	2.96e-05
0.125	8e-06			0.125	2.288e-05			0.125	2.982e-05
0.124	8.02e-06			0.124	2.301e-05			0.124	3.004e-05
0.123	8.04e-06			0.123	2.317e-05			0.123	3.022e-05
0.122	8.06e-06			0.122	2.331e-05			0.122	3.045e-05
0.121	8.08e-06			0.121	2.346e-05			0.121	3.064e-05
0.12	8.1e-06			0.12	2.36e-05			0.12	3.083e-05
0.119	8.12e-06			0.119	2.373e-05			0.119	3.103e-05
0.118	8.13e-06			0.118	2.387e-05			0.118	3.119e-05
0.117	8.15e-06			0.117	2.399e-05			0.117	3.14e-05
0.116	8.16e-06			0.116	2.412e-05			0.116	3.156e-05
0.115	8.18e-06			0.115	2.426e-05			0.115	3.175e-05
0.114	8.2e-06			0.114	2.437e-05			0.114	3.193e-05
0.113	8.2e-06			0.113	2.451e-05			0.113	3.207e-05
0.112	8.22e-06			0.112	2.461e-05			0.112	3.226e-05
0.111	8.22e-06			0.111	2.473e-05			0.111	3.241e-05
0.11	8.23e-06			0.11	2.485e-05			0.11	3.256e-05
0.109	8.25e-06			0.109	2.496e-05			0.109	3.274e-05
0.108	8.25e-06			0.108	2.509e-05			0.108	3.288e-05
0.107	8.26e-06			0.107	2.517e-05			0.107	3.304e-05
0.106	8.26e-06			0.106	2.529e-05			0.106	3.318e-05
0.105	8.26e-06			0.105	2.539e-05			0.105	3.331e-05
0.104	8.27e-06			0.104	2.548e-05			0.104	3.346e-05
0.103	8.27e-06			0.103	2.559e-05			0.103	3.358e-05
0.102	8.28e-06			0.102	2.569e-05			0.102	3.374e-05
0.101	8.28e-06			0.101	2.578e-05			0.101	3.385e-05
0.1	8.28e-06			0.1	2.587e-05			0.1	3.396e-05
0.099	8.28e-06			0.099	2.594e-05			0.099	3.41e-05
0.098	8.28e-06			0.098	2.604e-05			0.098	3.42e-05
0.097	8.28e-06			0.097	2.611e-05			0.097	3.432e-05
0.096	8.27e-06			0.096	2.619e-05			0.096	3.442e-05
0.095	8.27e-06			0.095	2.628e-05			0.095	3.453e-05
0.094	8.27e-06			0.094	2.633e-05			0.094	3.464e-05
0.093	8.26e-06			0.093	2.643e-05			0.093	3.471e-05
0.092	8.27e-06			0.092	2.648e-05			0.092	3.483e-05
0.091	8.25e-06			0.091	2.655e-05			0.091	3.49e-05
0.09	8.25e-06			0.09	2.663e-05			0.09	3.5e-05
0.089	8.25e-06			0.089	2.668e-05			0.089	3.51e-05
0.088	8.24e-06			0.088	2.675e-05			0.088	3.516e-05
0.087	8.24e-06			0.087	2.68e-05			0.087	3.526e-05
0.086	8.23e-06			0.086	2.685e-05			0.086	3.532e-05
0.085	8.22e-06			0.085	2.692e-05			0.085	3.539e-05
0.084	8.22e-06			0.084	2.696e-05			0.084	3.547e-05
0.083	8.2e-06			0.083	2.702e-05			0.083	3.553e-05
0.082	8.21e-06			0.082	2.706e-05			0.082	3.56e-05
0.081	8.19e-06			0.081	2.711e-05			0.081	3.565e-05
0.08	8.18e-06			0.08	2.716e-05			0.08	3.571e-05
0.079	8.18e-06			0.079	2.719e-05			0.079	3.577e-05
0.078	8.16e-06			0.078	2.724e-05			0.078	3.58e-05
0.077	8.16e-06			0.077	2.727e-05			0.077	3.587e-05
0.076	8.14e-06			0.076	2.731e-05			0.076	3.59e-05
0.075	8.13e-06			0.075	2.735e-05			0.075	3.594e-05
0.074	8.12e-06			0.074	2.737e-05			0.074	3.6e-05
0.073	8.11e-06			0.073	2.742e-05			0.073	3.602e-05
0.072	8.1e-06			0.072	2.743e-05			0.072	3.606e-05
0.071	8.09e-06			0.071	2.747e-05			0.071	3.608e-05
0.07	8.08e-06			0.07	2.75e-05			0.07	3.611e-05
0.069	8.07e-06			0.069	2.751e-05			0.069	3.615e-05
0.068	8.05e-06			0.068	2.754e-05			0.068	3.616e-05
0.067	8.05e-06			0.067	2.755e-05			0.067	3.619e-05
0.066	8.03e-06			0.066	2.756e-05			0.066	3.62e-05
0.065	8.02e-06			0.065	2.758e-05			0.065	3.621e-05
0.064	8.01e-06			0.064	2.759e-05			0.064	3.624e-05
0.063	8e-06			0.063	2.762e-05			0.063	3.624e-05
0.062	7.99e-06			0.062	2.761e-05			0.062	3.625e-05
0.061	7.97e-06			0.061	2.763e-05			0.061	3.625e-05
0.06	7.96e-06			0.06	2.764e-05			0.06	3.625e-05
0.059	7.95e-06			0.059	2.763e-05			0.059	3.626e-05
0.058	7.93e-06			0.058	2.765e-05			0.058	3.624e-05
0.057	7.92e-06			0.057	2.764e-05			0.057	3.626e-05
0.056	7.9e-06			0.056	2.764e-05			0.056	3.624e-05
0.055	7.89e-06			0.055	2.765e-05			0.055	3.623e-05
0.054	7.88e-06			0.054	2.763e-05			0.054	3.623e-05
0.053	7.86e-06			0.053	2.763e-05			0.053	3.62e-05
0.052	7.85e-06			0.052	2.762e-05			0.052	3.62e-05
0.051	7.84e-06			0.051	2.762e-05			0.051	3.618e-05
0.05	7.82e-06			0.05	2.762e-05			0.05	3.616e-05
0.049	7.81e-06			0.049	2.759e-05			0.049	3.614e-05
0.048	7.79e-06			0.048	2.759e-05			0.048	3.61e-05
0.047	7.79e-06			0.047	2.757e-05			0.047	3.609e-05
0.046	7.76e-06			0.046	2.755e-05			0.046	3.605e-05
0.045	7.75e-06			0.045	2.755e-05			0.045	3.603e-05
0.044	7.74e-06			0.044	2.752e-05			0.044	3.601e-05
0.043	7.72e-06			0.043	2.751e-05			0.043	3.596e-05
0.042	7.71e-06			0.042	2.748e-05			0.042	3.594e-05
0.041	7.69e-06			0.041	2.746e-05			0.041	3.589e-05
0.04	7.67e-06			0.04	2.744e-05			0.04	3.585e-05
0.039	7.67e-06			0.039	2.74e-05			0.039	3.583e-05
0.038	7.65e-06			0.038	2.739e-05			0.038	3.577e-05
0.037	7.64e-06			0.037	2.736e-05			0.037	3.575e-05
0.036	7.62e-06			0.036	2.733e-05			0.036	3.569e-05
0.035	7.6e-06			0.035	2.73e-05			0.035	3.564e-05
0.034	7.59e-06			0.034	2.726e-05			0.034	3.561e-05
0.033	7.57e-06			0.033	2.724e-05			0.033	3.554e-05
0.032	7.56e-06			0.032	2.72e-05			0.032	3.551e-05
0.031	7.54e-06			0.031	2.716e-05			0.031	3.546e-05
0.03	7.53e-06			0.03	2.713e-05			0.03	3.54e-05
0.029	7.52e-06			0.029	2.708e-05			0.029	3.536e-05
0.028	7.49e-06			0.028	2.706e-05			0.028	3.529e-05
0.027	7.49e-06			0.027	2.7e-05			0.027	3.524e-05
0.026	7.47e-06			0.026	2.697e-05			0.026	3.518e-05
0.025	7.45e-06			0.025	2.694e-05			0.025	3.512e-05
0.024	7.44e-06			0.024	2.688e-05			0.024	3.507e-05
0.023	7.42e-06			0.023	2.685e-05			0.023	3.5e-05
0.022	7.41e-06			0.022	2.68e-05			0.022	3.495e-05
0.021	7.39e-06			0.021	2.676e-05			0.021	3.488e-05
0.02	7.38e-06			0.02	2.672e-05			0.02	3.482e-05
0.019	7.37e-06			0.019	2.667e-05			0.019	3.476e-05
0.018	7.35e-06			0.018	2.663e-05			0.018	3.469e-05
0.017	7.34e-06			0.017	2.657e-05			0.017	3.463e-05
0.016	7.32e-06			0.016	2.652e-05			0.016	3.456e-05
0.015	7.3e-06			0.015	2.648e-05			0.015	3.449e-05
0.014	7.29e-06			0.014	2.641e-05			0.014	3.444e-05
0.013	7.27e-06			0.013	2.638e-05			0.013	3.436e-05
0.012	7.26e-06			0.012	2.632e-05			0.012	3.43e-05
0.011	7.24e-06			0.011	2.627e-05			0.011	3.422e-05
0.01	7.23e-06			0.01	2.622e-05			0.01	3.415e-05
0.009	7.22e-06			0.009	2.616e-05			0.009	3.409e-05
0.008	7.19e-06			0.008	2.612e-05			0.008	3.399e-05
0.007	7.19e-06			0.007	2.605e-05			0.007	3.394e-05
0.006	7.17e-06			0.006	2.6e-05			0.006	3.386e-05
0.005	7.16e-06			0.005	2.595e-05			0.005	3.379e-05
0.004	7.15e-06			0.004	2.588e-05			0.004	3.372e-05
0.003	7.12e-06			0.003	2.583e-05			0.003	3.363e-05
0.002	7.12e-06			0.002	2.577e-05			0.002	3.357e-05
0.001	7.1e-06			0.001	2.571e-05			0.001	3.348e-05
0	6.67e-06			0	2.497e-05			0	3.267e-05
0.001	5.41e-06			0.001	2.287e-05			0.001	3.044e-05
0.002	4.77e-06			0.002	2.177e-05			0.002	2.92e-05
0.003	4.45e-06			0.003	2.109e-05			0.003	2.846e-05
0.004	4.23e-06			0.004	2.058e-05			0.004	2.785e-05
0.005	4.06e-06			0.005	2.016e-05			0.005	2.734e-05
0.006	3.93e-06			0.006	1.976e-05			0.006	2.688e-05
0.007	3.8e-06			0.007	1.942e-05			0.007	2.644e-05
0.008	3.7e-06			0.008	1.909e-05			0.008	2.606e-05
0.009	3.6e-06			0.009	1.878e-05			0.009	2.567e-05
0.01	3.51e-06			0.01	1.85e-05			0.01	2.53e-05
0.011	3.43e-06			0.011	1.82e-05			0.011	2.496e-05
0.012	3.34e-06			0.012	1.795e-05			0.012	2.46e-05
0.013	3.27e-06			0.013	1.768e-05			0.013	2.43e-05
0.014	3.2e-06			0.014	1.743e-05			0.014	2.398e-05
0.015	3.13e-06			0.015	1.719e-05			0.015	2.367e-05
0.016	3.08e-06			0.016	1.695e-05			0.016	2.339e-05
0.017	3.01e-06			0.017	1.673e-05			0.017	2.308e-05
0.018	2.96e-06			0.018	1.65e-05			0.018	2.282e-05
0.019	2.89e-06			0.019	1.627e-05			0.019	2.254e-05
0.02	2.84e-06			0.02	1.607e-05			0.02	2.227e-05
0.021	2.79e-06			0.021	1.586e-05			0.021	2.202e-05
0.022	2.73e-06			0.022	1.567e-05			0.022	2.175e-05
0.023	2.69e-06			0.023	1.546e-05			0.023	2.151e-05
0.024	2.64e-06			0.024	1.526e-05			0.024	2.125e-05
0.025	2.58e-06			0.025	1.508e-05			0.025	2.101e-05
0.026	2.54e-06			0.026	1.488e-05			0.026	2.078e-05
0.027	2.48e-06			0.027	1.471e-05			0.027	2.053e-05
0.028	2.45e-06			0.028	1.452e-05			0.028	2.031e-05
0.029	2.4e-06			0.029	1.434e-05			0.029	2.008e-05
0.03	2.35e-06			0.03	1.418e-05			0.03	1.985e-05
0.031	2.31e-06			0.031	1.399e-05			0.031	1.965e-05
0.032	2.26e-06			0.032	1.383e-05			0.032	1.94e-05
0.033	2.23e-06			0.033	1.365e-05			0.033	1.92e-05
0.034	2.19e-06			0.034	1.349e-05			0.034	1.899e-05
0.035	2.14e-06			0.035	1.333e-05			0.035	1.878e-05
0.036	2.11e-06			0.036	1.315e-05			0.036	1.858e-05
0.037	2.06e-06			0.037	1.301e-05			0.037	1.836e-05
0.038	2.03e-06			0.038	1.286e-05			0.038	1.817e-05
0.039	1.98e-06			0.039	1.27e-05			0.039	1.796e-05
0.04	1.95e-06			0.04	1.256e-05			0.04	1.776e-05
0.041	1.91e-06			0.041	1.239e-05			0.041	1.758e-05
0.042	1.87e-06			0.042	1.225e-05			0.042	1.737e-05
0.043	1.84e-06			0.043	1.209e-05			0.043	1.719e-05
0.044	1.8e-06			0.044	1.194e-05			0.044	1.698e-05
0.045	1.76e-06			0.045	1.18e-05			0.045	1.679e-05
0.046	1.73e-06			0.046	1.164e-05			0.046	1.661e-05
0.047	1.69e-06			0.047	1.151e-05			0.047	1.641e-05
0.048	1.66e-06			0.048	1.135e-05			0.048	1.624e-05
0.049	1.61e-06			0.049	1.121e-05			0.049	1.604e-05
0.05	1.58e-06			0.05	1.108e-05			0.05	1.586e-05
0.051	1.54e-06			0.051	1.092e-05			0.051	1.568e-05
0.052	1.5e-06			0.052	1.079e-05			0.052	1.548e-05
0.053	1.47e-06			0.053	1.066e-05			0.053	1.534e-05
0.054	1.43e-06			0.054	1.051e-05			0.054	1.514e-05
0.055	1.4e-06			0.055	1.039e-05			0.055	1.497e-05
0.056	1.37e-06			0.056	1.024e-05			0.056	1.48e-05
0.057	1.33e-06			0.057	1.011e-05			0.057	1.461e-05
0.058	1.3e-06			0.058	9.967e-06			0.058	1.445e-05
0.059	1.26e-06			0.059	9.832e-06			0.059	1.427e-05
0.06	1.22e-06			0.06	9.708e-06			0.06	1.409e-05
0.061	1.19e-06			0.061	9.562e-06			0.061	1.394e-05
0.062	1.14e-06			0.062	9.437e-06			0.062	1.375e-05
0.063	1.12e-06			0.063	9.292e-06			0.063	1.359e-05
0.064	1.07e-06			0.064	9.155e-06			0.064	1.34e-05
0.065	1.04e-06			0.065	9.025e-06			0.065	1.323e-05
0.066	1.01e-06			0.066	8.887e-06			0.066	1.308e-05
0.067	9.68e-07			0.067	8.769e-06			0.067	1.291e-05
0.068	9.37e-07			0.068	8.622e-06			0.068	1.276e-05
0.069	8.98e-07			0.069	8.497e-06			0.069	1.258e-05
0.07	8.6e-07			0.07	8.367e-06			0.07	1.24e-05
0.071	8.27e-07			0.071	8.221e-06			0.071	1.224e-05
0.072	7.91e-07			0.072	8.106e-06			0.072	1.206e-05
0.073	7.59e-07			0.073	7.963e-06			0.073	1.191e-05
0.074	7.16e-07			0.074	7.832e-06			0.074	1.173e-05
0.075	6.8e-07			0.075	7.715e-06			0.075	1.156e-05
0.076	6.46e-07			0.076	7.563e-06			0.076	1.14e-05
0.077	6.05e-07			0.077	7.447e-06			0.077	1.121e-05
0.078	5.73e-07			0.078	7.303e-06			0.078	1.106e-05
0.079	5.33e-07			0.079	7.174e-06			0.079	1.088e-05
0.08	4.93e-07			0.08	7.056e-06			0.08	1.07e-05
0.081	4.57e-07			0.081	6.905e-06			0.081	1.054e-05
0.082	4.15e-07			0.082	6.79e-06			0.082	1.036e-05
0.083	3.78e-07			0.083	6.644e-06			0.083	1.02e-05
0.084	3.29e-07			0.084	6.504e-06			0.084	1.001e-05
0.085	2.95e-07			0.085	6.387e-06			0.085	9.836e-06
0.086	2.57e-07			0.086	6.232e-06			0.086	9.666e-06
0.087	2.11e-07			0.087	6.11e-06			0.087	9.469e-06
0.088	1.79e-07			0.088	5.965e-06			0.088	9.313e-06
0.089	1.27e-07			0.089	5.824e-06			0.089	9.113e-06
0.09	8.24e-08			0.09	5.69e-06			0.09	8.925e-06
0.091	4.58e-08			0.091	5.546e-06			0.091	8.761e-06
0.092	-3.76e-09			0.092	5.416e-06			0.092	8.562e-06
0.093	-4.01e-08			0.093	5.267e-06			0.093	8.395e-06
0.094	-9.03e-08			0.094	5.122e-06			0.094	8.197e-06
0.095	-1.36e-07			0.095	4.992e-06			0.095	8.012e-06
0.096	-1.81e-07			0.096	4.828e-06			0.096	7.83e-06
0.097	-2.35e-07			0.097	4.695e-06			0.097	7.625e-06
0.098	-2.71e-07			0.098	4.547e-06			0.098	7.456e-06
0.099	-3.24e-07			0.099	4.397e-06			0.099	7.245e-06
0.1	-3.78e-07			0.1	4.259e-06			0.1	7.055e-06
0.101	-4.2e-07			0.101	4.099e-06			0.101	6.872e-06
0.102	-4.84e-07			0.102	3.954e-06			0.102	6.657e-06
0.103	-5.3e-07			0.103	3.785e-06			0.103	6.462e-06
0.104	-5.8e-07			0.104	3.64e-06			0.104	6.257e-06
0.105	-6.33e-07			0.105	3.492e-06			0.105	6.055e-06
0.106	-6.8e-07			0.106	3.322e-06			0.106	5.862e-06
0.107	-7.4e-07			0.107	3.178e-06			0.107	5.64e-06
0.108	-7.87e-07			0.108	3.009e-06			0.108	5.445e-06
0.109	-8.5e-07			0.109	2.849e-06			0.109	5.216e-06
0.11	-9.06e-07			0.11	2.696e-06			0.11	5.001e-06
0.111	-9.6e-07			0.111	2.515e-06			0.111	4.801e-06
0.112	-1.02e-06			0.112	2.363e-06			0.112	4.564e-06
0.113	-1.08e-06			0.113	2.18e-06			0.113	4.356e-06
0.114	-1.14e-06			0.114	2.014e-06			0.114	4.126e-06
0.115	-1.21e-06			0.115	1.846e-06			0.115	3.891e-06
0.116	-1.27e-06			0.116	1.652e-06			0.116	3.667e-06
0.117	-1.33e-06			0.117	1.495e-06			0.117	3.425e-06
0.118	-1.39e-06			0.118	1.301e-06			0.118	3.205e-06
0.119	-1.46e-06			0.119	1.115e-06			0.119	2.957e-06
0.12	-1.53e-06			0.12	9.401e-07			0.12	2.719e-06
0.121	-1.6e-06			0.121	7.361e-07			0.121	2.475e-06
0.122	-1.68e-06			0.122	5.626e-07			0.122	2.207e-06
0.123	-1.74e-06			0.123	3.612e-07			0.123	1.981e-06
0.124	-1.82e-06			0.124	1.718e-07			0.124	1.713e-06
0.125	-1.89e-06			0.125	-1.684e-08			0.125	1.455e-06
0.126	-1.95e-06			0.126	-2.311e-07			0.126	1.193e-06
0.127	-2.04e-06			0.127	-4.143e-07			0.127	9.098e-07
0.128	-2.11e-06			0.128	-6.269e-07			0.128	6.623e-07
0.129	-2.19e-06			0.129	-8.32e-07			0.129	3.713e-07
0.13	-2.26e-06			0.13	-1.024e-06			0.13	1.088e-07
0.131	-2.34e-06			0.131	-1.251e-06			0.131	-1.665e-07
0.132	-2.44e-06			0.132	-1.453e-06			0.132	-4.689e-07
0.133	-2.51e-06			0.133	-1.678e-06			0.133	-7.311e-07
0.134	-2.6e-06			0.134	-1.898e-06			0.134	-1.036e-06
0.135	-2.69e-06			0.135	-2.112e-06			0.135	-1.335e-06
0.136	-2.76e-06			0.136	-2.35e-06			0.136	-1.618e-06
0.137	-2.84e-06			0.137	-2.56e-06			0.137	-1.939e-06
0.138	-2.92e-06			0.138	-2.797e-06			0.138	-2.223e-06
0.139	-3.02e-06			0.139	-3.02e-06			0.139	-2.55e-06
0.14	-3.11e-06			0.14	-3.248e-06			0.14	-2.852e-06
0.141	-3.2e-06			0.141	-3.506e-06			0.141	-3.161e-06
0.142	-3.3e-06			0.142	-3.728e-06			0.142	-3.496e-06
0.143	-3.38e-06			0.143	-3.984e-06			0.143	-3.8e-06
0.144	-3.48e-06			0.144	-4.231e-06			0.144	-4.147e-06
0.145	-3.58e-06			0.145	-4.475e-06			0.145	-4.482e-06
0.146	-3.67e-06			0.146	-4.732e-06			0.146	-4.802e-06
0.147	-3.78e-06			0.147	-4.98e-06			0.147	-5.166e-06
0.148	-3.87e-06			0.148	-5.257e-06			0.148	-5.503e-06
0.149	-3.97e-06			0.149	-5.508e-06			0.149	-5.856e-06
0.15	-4.07e-06			0.15	-5.767e-06			0.15	-6.215e-06
0.151	-4.17e-06			0.151	-6.054e-06			0.151	-6.57e-06
0.152	-4.28e-06			0.152	-6.306e-06			0.152	-6.949e-06
0.153	-4.38e-06			0.153	-6.601e-06			0.153	-7.307e-06
0.154	-4.5e-06			0.154	-6.891e-06			0.154	-7.701e-06
0.155	-4.6e-06			0.155	-7.156e-06			0.155	-8.071e-06
0.156	-4.7e-06			0.156	-7.452e-06			0.156	-8.44e-06
0.157	-4.81e-06			0.157	-7.719e-06			0.157	-8.831e-06
0.158	-4.91e-06			0.158	-8.019e-06			0.158	-9.202e-06
0.159	-5.02e-06			0.159	-8.309e-06			0.159	-9.609e-06
0.16	-5.14e-06			0.16	-8.595e-06			0.16	-1.001e-05
0.161	-5.24e-06			0.161	-8.909e-06			0.161	-1.04e-05
0.162	-5.36e-06			0.162	-9.182e-06			0.162	-1.081e-05
0.163	-5.46e-06			0.163	-9.502e-06			0.163	-1.12e-05
0.164	-5.58e-06			0.164	-9.807e-06			0.164	-1.163e-05
0.165	-5.69e-06			0.165	-1.01e-05			0.165	-1.203e-05
0.166	-5.8e-06			0.166	-1.043e-05			0.166	-1.245e-05
0.167	-5.92e-06			0.167	-1.073e-05			0.167	-1.289e-05
0.168	-6.03e-06			0.168	-1.105e-05			0.168	-1.329e-05
0.169	-6.15e-06			0.169	-1.136e-05			0.169	-1.374e-05
0.17	-6.26e-06			0.17	-1.167e-05			0.17	-1.416e-05
0.171	-6.37e-06			0.171	-1.201e-05			0.171	-1.46e-05
0.172	-6.5e-06			0.172	-1.232e-05			0.172	-1.506e-05
0.173	-6.61e-06			0.173	-1.266e-05			0.173	-1.549e-05
0.174	-6.74e-06			0.174	-1.299e-05			0.174	-1.595e-05
0.175	-6.85e-06			0.175	-1.33e-05			0.175	-1.639e-05
0.176	-6.96e-06			0.176	-1.365e-05			0.176	-1.683e-05
0.177	-7.08e-06			0.177	-1.397e-05			0.177	-1.731e-05
0.178	-7.19e-06			0.178	-1.432e-05			0.178	-1.774e-05
0.179	-7.31e-06			0.179	-1.466e-05			0.179	-1.822e-05
0.18	-7.43e-06			0.18	-1.5e-05			0.18	-1.866e-05
0.181	-7.53e-06			0.181	-1.534e-05			0.181	-1.911e-05
0.182	-7.66e-06			0.182	-1.567e-05			0.182	-1.959e-05
0.183	-7.76e-06			0.183	-1.603e-05			0.183	-2.004e-05
0.184	-7.88e-06			0.184	-1.637e-05			0.184	-2.052e-05
0.185	-8e-06			0.185	-1.671e-05			0.185	-2.099e-05
0.186	-8.11e-06			0.186	-1.707e-05			0.186	-2.146e-05
0.187	-8.23e-06			0.187	-1.74e-05			0.187	-2.195e-05
0.188	-8.33e-06			0.188	-1.776e-05			0.188	-2.241e-05
0.189	-8.45e-06			0.189	-1.811e-05			0.189	-2.291e-05
0.19	-8.56e-06			0.19	-1.844e-05			0.19	-2.339e-05
0.191	-8.66e-06			0.191	-1.88e-05			0.191	-2.386e-05
0.192	-8.78e-06			0.192	-1.914e-05			0.192	-2.436e-05
0.193	-8.89e-06			0.193	-1.951e-05			0.193	-2.482e-05
0.194	-8.99e-06			0.194	-1.984e-05			0.194	-2.531e-05
0.195	-9.1e-06			0.195	-2.02e-05			0.195	-2.579e-05
0.196	-9.21e-06			0.196	-2.056e-05			0.196	-2.627e-05
0.197	-9.32e-06			0.197	-2.089e-05			0.197	-2.676e-05
0.198	-9.42e-06			0.198	-2.127e-05			0.198	-2.723e-05
0.199	-9.53e-06			0.199	-2.163e-05			0.199	-2.774e-05
0.2	-9.63e-06			0.2	-2.196e-05			0.2	-2.82e-05
0.201	-9.73e-06			0.201	-2.234e-05			0.201	-2.868e-05
0.202	-9.84e-06			0.202	-2.267e-05			0.202	-2.917e-05
0.203	-9.94e-06			0.203	-2.304e-05			0.203	-2.964e-05
0.204	-1e-05			0.204	-2.339e-05			0.204	-3.014e-05
0.205	-1.02e-05			0.205	-2.376e-05			0.205	-3.065e-05
0.206	-1.02e-05			0.206	-2.412e-05			0.206	-3.111e-05
0.207	-1.03e-05			0.207	-2.444e-05			0.207	-3.16e-05
0.208	-1.04e-05			0.208	-2.48e-05			0.208	-3.205e-05
0.209	-1.05e-05			0.209	-2.514e-05			0.209	-3.253e-05
0.21	-1.06e-05			0.21	-2.547e-05			0.21	-3.299e-05
0.211	-1.07e-05			0.211	-2.583e-05			0.211	-3.346e-05
0.212	-1.08e-05			0.212	-2.617e-05			0.212	-3.394e-05
0.213	-1.09e-05			0.213	-2.652e-05			0.213	-3.436e-05
0.214	-1.1e-05			0.214	-2.685e-05			0.214	-3.484e-05
0.215	-1.11e-05			0.215	-2.718e-05			0.215	-3.53e-05
0.216	-1.11e-05			0.216	-2.753e-05			0.216	-3.574e-05
0.217	-1.12e-05			0.217	-2.785e-05			0.217	-3.621e-05
0.218	-1.13e-05			0.218	-2.82e-05			0.218	-3.664e-05
0.219	-1.14e-05			0.219	-2.852e-05			0.219	-3.71e-05
0.22	-1.15e-05			0.22	-2.884e-05			0.22	-3.753e-05
0.221	-1.16e-05			0.221	-2.918e-05			0.221	-3.797e-05
0.222	-1.16e-05			0.222	-2.949e-05			0.222	-3.842e-05
0.223	-1.17e-05			0.223	-2.982e-05			0.223	-3.883e-05
0.224	-1.18e-05			0.224	-3.014e-05			0.224	-3.928e-05
0.225	-1.19e-05			0.225	-3.045e-05			0.225	-3.97e-05
0.226	-1.19e-05			0.226	-3.078e-05			0.226	-4.01e-05
0.227	-1.2e-05			0.227	-3.107e-05			0.227	-4.052e-05
0.228	-1.21e-05			0.228	-3.14e-05			0.228	-4.091e-05
0.229	-1.21e-05			0.229	-3.169e-05			0.229	-4.133e-05
0.23	-1.22e-05			0.23	-3.199e-05			0.23	-4.172e-05
0.231	-1.23e-05			0.231	-3.23e-05			0.231	-4.211e-05
0.232	-1.23e-05			0.232	-3.257e-05			0.232	-4.25e-05
0.233	-1.24e-05			0.233	-3.287e-05			0.233	-4.287e-05
0.234	-1.25e-05			0.234	-3.316e-05			0.234	-4.326e-05
0.235	-1.25e-05			0.235	-3.343e-05			0.235	-4.362e-05
0.236	-1.26e-05			0.236	-3.373e-05			0.236	-4.398e-05
0.237	-1.26e-05			0.237	-3.399e-05			0.237	-4.435e-05
0.238	-1.27e-05			0.238	-3.427e-05			0.238	-4.469e-05
0.239	-1.27e-05			0.239	-3.453e-05			0.239	-4.505e-05
0.24	-1.28e-05			0.24	-3.479e-05			0.24	-4.539e-05
0.241	-1.28e-05			0.241	-3.507e-05			0.241	-4.573e-05
0.242	-1.29e-05			0.242	-3.531e-05			0.242	-4.607e-05
0.243	-1.29e-05			0.243	-3.558e-05			0.243	-4.639e-05
0.244	-1.3e-05			0.244	-3.583e-05			0.244	-4.673e-05
0.245	-1.3e-05			0.245	-3.605e-05			0.245	-4.702e-05
0.246	-1.31e-05			0.246	-3.631e-05			0.246	-4.733e-05
0.247	-1.31e-05			0.247	-3.653e-05			0.247	-4.764e-05
0.248	-1.32e-05			0.248	-3.677e-05			0.248	-4.791e-05
0.249	-1.32e-05			0.249	-3.7e-05			0.249	-4.821e-05
0.25	-1.33e-05			0.25	-3.723e-05			0.25	-4.849e-05
0.251	-1.33e-05			0.251	-3.746e-05			0.251	-4.876e-05
0.252	-1.33e-05			0.252	-3.766e-05			0.252	-4.904e-05
0.253	-1.34e-05			0.253	-3.789e-05			0.253	-4.928e-05
0.254	-1.34e-05			0.254	-3.81e-05			0.254	-4.955e-05
0.255	-1.34e-05			0.255	-3.83e-05			0.255	-4.98e-05
0.256	-1.35e-05			0.256	-3.852e-05			0.256	-5.003e-05
0.257	-1.35e-05			0.257	-3.87e-05			0.257	-5.028e-05
0.258	-1.35e-05			0.258	-3.89e-05			0.258	-5.048e-05
0.259	-1.36e-05			0.259	-3.908e-05			0.259	-5.072e-05
0.26	-1.36e-05			0.26	-3.926e-05			0.26	-5.093e-05
0.261	-1.36e-05			0.261	-3.945e-05			0.261	-5.113e-05
0.262	-1.37e-05			0.262	-3.961e-05			0.262	-5.136e-05
0.263	-1.37e-05			0.263	-3.98e-05			0.263	-5.154e-05
0.264	-1.37e-05			0.264	-3.996e-05			0.264	-5.174e-05
0.265	-1.37e-05			0.265	-4.011e-05			0.265	-5.193e-05
0.266	-1.37e-05			0.266	-4.028e-05			0.266	-5.21e-05
0.267	-1.38e-05			0.267	-4.042e-05			0.267	-5.229e-05
0.268	-1.38e-05			0.268	-4.058e-05			0.268	-5.245e-05
0.269	-1.38e-05			0.269	-4.073e-05			0.269	-5.263e-05
0.27	-1.38e-05			0.27	-4.086e-05			0.27	-5.279e-05
0.271	-1.38e-05			0.271	-4.101e-05			0.271	-5.293e-05
0.272	-1.39e-05			0.272	-4.113e-05			0.272	-5.309e-05
0.273	-1.39e-05			0.273	-4.128e-05			0.273	-5.322e-05
0.274	-1.39e-05			0.274	-4.139e-05			0.274	-5.336e-05
0.275	-1.39e-05			0.275	-4.151e-05			0.275	-5.35e-05
0.276	-1.39e-05			0.276	-4.165e-05			0.276	-5.363e-05
0.277	-1.39e-05			0.277	-4.174e-05			0.277	-5.376e-05
0.278	-1.39e-05			0.278	-4.187e-05			0.278	-5.386e-05
0.279	-1.4e-05			0.279	-4.198e-05			0.279	-5.4e-05
0.28	-1.4e-05			0.28	-4.207e-05			0.28	-5.409e-05
0.281	-1.4e-05			0.281	-4.219e-05			0.281	-5.419e-05
0.282	-1.4e-05			0.282	-4.227e-05			0.282	-5.431e-05
0.283	-1.4e-05			0.283	-4.237e-05			0.283	-5.438e-05
0.284	-1.4e-05			0.284	-4.247e-05			0.284	-5.449e-05
0.285	-1.4e-05			0.285	-4.254e-05			0.285	-5.457e-05
0.286	-1.4e-05			0.286	-4.264e-05			0.286	-5.464e-05
0.287	-1.4e-05			0.287	-4.271e-05			0.287	-5.473e-05
0.288	-1.4e-05			0.288	-4.28e-05			0.288	-5.479e-05
0.289	-1.41e-05			0.289	-4.288e-05			0.289	-5.488e-05
0.29	-1.41e-05			0.29	-4.293e-05			0.29	-5.493e-05
0.291	-1.41e-05			0.291	-4.302e-05			0.291	-5.499e-05
0.292	-1.41e-05			0.292	-4.308e-05			0.292	-5.507e-05
0.293	-1.41e-05			0.293	-4.314e-05			0.293	-5.51e-05
0.294	-1.41e-05			0.294	-4.321e-05			0.294	-5.517e-05
0.295	-1.41e-05			0.295	-4.327e-05			0.295	-5.522e-05
0.296	-1.41e-05			0.296	-4.333e-05			0.296	-5.524e-05
0.297	-1.41e-05			0.297	-4.336e-05			0.297	-5.531e-05
0.298	-1.41e-05			0.298	-4.343e-05			0.298	-5.533e-05
0.299	-1.41e-05			0.299	-4.347e-05			0.299	-5.538e-05
0.3	-1.41e-05			0.3	-4.351e-05			0.3	-5.541e-05
0.301	-1.41e-05			0.301	-4.357e-05			0.301	-5.543e-05
0.302	-1.41e-05			0.302	-4.36e-05			0.302	-5.547e-05
0.303	-1.41e-05			0.303	-4.365e-05			0.303	-5.547e-05
0.304	-1.41e-05			0.304	-4.368e-05			0.304	-5.551e-05
0.305	-1.41e-05			0.305	-4.371e-05			0.305	-5.553e-05
0.306	-1.41e-05			0.306	-4.375e-05			0.306	-5.554e-05
0.307	-1.41e-05			0.307	-4.378e-05			0.307	-5.558e-05
0.308	-1.41e-05			0.308	-4.382e-05			0.308	-5.558e-05
0.309	-1.41e-05			0.309	-4.384e-05			0.309	-5.559e-05
0.31	-1.41e-05			0.31	-4.386e-05			0.31	-5.559e-05
0.311	-1.41e-05			0.311	-4.389e-05			0.311	-5.559e-05
0.312	-1.41e-05			0.312	-4.39e-05			0.312	-5.561e-05
0.313	-1.41e-05			0.313	-4.393e-05			0.313	-5.56e-05
0.314	-1.41e-05			0.314	-4.395e-05			0.314	-5.561e-05
0.315	-1.41e-05			0.315	-4.396e-05			0.315	-5.56e-05
0.316	-1.41e-05			0.316	-4.398e-05			0.316	-5.559e-05
0.317	-1.41e-05			0.317	-4.398e-05			0.317	-5.56e-05
0.318	-1.41e-05			0.318	-4.401e-05			0.318	-5.557e-05
0.319	-1.41e-05			0.319	-4.401e-05			0.319	-5.558e-05
0.32	-1.41e-05			0.32	-4.402e-05			0.32	-5.557e-05
0.321	-1.41e-05			0.321	-4.405e-05			0.321	-5.555e-05
0.322	-1.41e-05			0.322	-4.403e-05			0.322	-5.554e-05
0.323	-1.41e-05			0.323	-4.405e-05			0.323	-5.551e-05
0.324	-1.41e-05			0.324	-4.405e-05			0.324	-5.551e-05
0.325	-1.41e-05			0.325	-4.405e-05			0.325	-5.549e-05
0.326	-1.41e-05			0.326	-4.407e-05			0.326	-5.547e-05
0.327	-1.41e-05			0.327	-4.406e-05			0.327	-5.547e-05
0.328	-1.41e-05			0.328	-4.406e-05			0.328	-5.542e-05
0.329	-1.41e-05			0.329	-4.406e-05			0.329	-5.542e-05
0.33	-1.41e-05			0.33	-4.406e-05			0.33	-5.539e-05
0.331	-1.41e-05			0.331	-4.407e-05			0.331	-5.536e-05
0.332	-1.41e-05			0.332	-4.405e-05			0.332	-5.535e-05
0.333	-1.41e-05			0.333	-4.406e-05			0.333	-5.531e-05
0.334	-1.41e-05			0.334	-4.405e-05			0.334	-5.529e-05
0.335	-1.41e-05			0.335	-4.404e-05			0.335	-5.526e-05
0.336	-1.41e-05			0.336	-4.405e-05			0.336	-5.523e-05
0.337	-1.41e-05			0.337	-4.403e-05			0.337	-5.521e-05
0.338	-1.41e-05			0.338	-4.403e-05			0.338	-5.516e-05
0.339	-1.41e-05			0.339	-4.402e-05			0.339	-5.515e-05
0.34	-1.41e-05			0.34	-4.401e-05			0.34	-5.512e-05
0.341	-1.41e-05			0.341	-4.401e-05			0.341	-5.508e-05
0.342	-1.41e-05			0.342	-4.399e-05			0.342	-5.506e-05
0.343	-1.41e-05			0.343	-4.399e-05			0.343	-5.501e-05
0.344	-1.41e-05			0.344	-4.398e-05			0.344	-5.499e-05
0.345	-1.41e-05			0.345	-4.396e-05			0.345	-5.496e-05
0.346	-1.41e-05			0.346	-4.397e-05			0.346	-5.492e-05
0.347	-1.41e-05			0.347	-4.394e-05			0.347	-5.489e-05
0.348	-1.41e-05			0.348	-4.394e-05			0.348	-5.484e-05
0.349	-1.41e-05			0.349	-4.393e-05			0.349	-5.482e-05
0.35	-1.41e-05			0.35	-4.391e-05			0.35	-5.478e-05
0.351	-1.41e-05			0.351	-4.39e-05			0.351	-5.474e-05
0.352	-1.41e-05			0.352	-4.388e-05			0.352	-5.472e-05
0.353	-1.41e-05			0.353	-4.388e-05			0.353	-5.467e-05
0.354	-1.41e-05			0.354	-4.386e-05			0.354	-5.464e-05
0.355	-1.41e-05			0.355	-4.384e-05			0.355	-5.46e-05
0.356	-1.41e-05			0.356	-4.384e-05			0.356	-5.456e-05
[truncated: 2,043 more rows]

## Sheet: 2% POPS
Dec. 8	2017 17:13:16			Dec. 8	2017 17:34:09			Dec. 8	2017 17:55:20
Cyclic Voltammetry				Cyclic Voltammetry				Cyclic Voltammetry
File:				File:				File:
Data Source: Experiment				Data Source: Experiment				Data Source: Experiment
Instrument Model: CHI600E				Instrument Model: CHI600E				Instrument Model: CHI600E
Data Proc: Smoothing				Data Proc: Smoothing				Data Proc: Smoothing
Ref. Electrode:				Ref. Electrode:				Ref. Electrode:
Header:				Header:				Header:
Note:				Note:				Note:
Init E (V) = 0				Init E (V) = 0				Init E (V) = 0
High E (V) = 0.4				High E (V) = 0.4				High E (V) = 0.4
Low E (V) = 0				Low E (V) = 0				Low E (V) = 0
Init P/N = P				Init P/N = P				Init P/N = P
Scan Rate (V/s) = 0.1				Scan Rate (V/s) = 0.1				Scan Rate (V/s) = 0.1
Segment = 10				Segment = 10				Segment = 10
Sample Interval (V) = 0.001				Sample Interval (V) = 0.001				Sample Interval (V) = 0.001
Quiet Time (sec) = 2				Quiet Time (sec) = 2				Quiet Time (sec) = 2
Sensitivity (A/V) = 1e-4				Sensitivity (A/V) = 1e-4				Sensitivity (A/V) = 1e-4
Segment 1:				Segment 1:				Segment 1:
Ep = 0.296V				Ep = 0.279V				Ep = 0.263V
ip = -2.252e-5A				ip = -3.620e-5A				ip = -5.060e-5A
Ap = -2.920e-5C				Ap = -5.139e-5C				Ap = -6.866e-5C
Segment 2:				Segment 2:				Segment 2:
								Ep = 0.111V
Segment 3:				Segment 3:				ip = 4.177e-5A
				Ep = 0.279V				Ap = 7.100e-5C
Segment 4:				ip = -3.847e-5A
				Ap = -6.130e-5C				Segment 3:
Segment 5:								Ep = 0.263V
				Segment 4:				ip = -5.366e-5A
Segment 6:								Ap = -7.936e-5C
				Segment 5:
Segment 7:				Ep = 0.278V				Segment 4:
				ip = -3.917e-5A				Ep = 0.105V
Segment 8:				Ap = -6.352e-5C				ip = 3.821e-5A
								Ap = 6.454e-5C
Segment 9:				Segment 6:
								Segment 5:
Segment 10:				Segment 7:				Ep = 0.263V
				Ep = 0.276V				ip = -5.402e-5A
Potential/V	Current/A			ip = -4.002e-5A				Ap = -8.133e-5C
0	-7.72e-08			Ap = -6.486e-5C
0.001	-3.98e-07							Segment 6:
0.002	-6.55e-07			Segment 8:				Ep = 0.101V
0.003	-8.48e-07							ip = 3.637e-5A
0.004	-9.57e-07			Segment 9:				Ap = 6.189e-5C
0.005	-1.02e-06			Ep = 0.276V
0.006	-1.07e-06			ip = -4.025e-5A				Segment 7:
0.007	-1.12e-06			Ap = -6.569e-5C				Ep = 0.262V
0.008	-1.17e-06							ip = -5.444e-5A
0.009	-1.21e-06			Segment 10:				Ap = -8.224e-5C
0.01	-1.25e-06
0.011	-1.29e-06			Potential/V	Current/A			Segment 8:
0.012	-1.32e-06			0	1.9e-08			Ep = 0.100V
0.013	-1.36e-06			0.001	-3.22e-07			ip = 3.563e-5A
0.014	-1.39e-06			0.002	-5.96e-07			Ap = 6.043e-5C
0.015	-1.42e-06			0.003	-8.02e-07
0.016	-1.45e-06			0.004	-9.2e-07			Segment 9:
0.017	-1.48e-06			0.005	-9.91e-07			Ep = 0.262V
0.018	-1.5e-06			0.006	-1.04e-06			ip = -5.453e-5A
0.019	-1.53e-06			0.007	-1.1e-06			Ap = -8.276e-5C
0.02	-1.56e-06			0.008	-1.15e-06
0.021	-1.58e-06			0.009	-1.2e-06			Segment 10:
0.022	-1.61e-06			0.01	-1.24e-06			Ep = 0.100V
0.023	-1.63e-06			0.011	-1.28e-06			ip = 3.532e-5A
0.024	-1.66e-06			0.012	-1.32e-06			Ap = 5.953e-5C
0.025	-1.68e-06			0.013	-1.35e-06
0.026	-1.71e-06			0.014	-1.39e-06			Potential/V	Current/A
0.027	-1.73e-06			0.015	-1.42e-06			0	1.46e-07
0.028	-1.75e-06			0.016	-1.45e-06			0.001	-1.94e-07
0.029	-1.78e-06			0.017	-1.48e-06			0.002	-4.66e-07
0.03	-1.8e-06			0.018	-1.51e-06			0.003	-6.69e-07
0.031	-1.83e-06			0.019	-1.55e-06			0.004	-7.84e-07
0.032	-1.85e-06			0.02	-1.57e-06			0.005	-8.52e-07
0.033	-1.88e-06			0.021	-1.6e-06			0.006	-9.03e-07
0.034	-1.9e-06			0.022	-1.63e-06			0.007	-9.59e-07
0.035	-1.93e-06			0.023	-1.66e-06			0.008	-1.01e-06
0.036	-1.95e-06			0.024	-1.69e-06			0.009	-1.05e-06
0.037	-1.98e-06			0.025	-1.72e-06			0.01	-1.1e-06
0.038	-2.01e-06			0.026	-1.74e-06			0.011	-1.14e-06
0.039	-2.03e-06			0.027	-1.77e-06			0.012	-1.18e-06
0.04	-2.06e-06			0.028	-1.8e-06			0.013	-1.21e-06
0.041	-2.09e-06			0.029	-1.82e-06			0.014	-1.25e-06
0.042	-2.12e-06			0.03	-1.85e-06			0.015	-1.28e-06
0.043	-2.14e-06			0.031	-1.88e-06			0.016	-1.31e-06
0.044	-2.17e-06			0.032	-1.91e-06			0.017	-1.35e-06
0.045	-2.2e-06			0.033	-1.93e-06			0.018	-1.38e-06
0.046	-2.23e-06			0.034	-1.96e-06			0.019	-1.41e-06
0.047	-2.27e-06			0.035	-1.99e-06			0.02	-1.44e-06
0.048	-2.3e-06			0.036	-2.02e-06			0.021	-1.47e-06
0.049	-2.33e-06			0.037	-2.05e-06			0.022	-1.5e-06
0.05	-2.36e-06			0.038	-2.08e-06			0.023	-1.53e-06
0.051	-2.4e-06			0.039	-2.11e-06			0.024	-1.56e-06
0.052	-2.43e-06			0.04	-2.14e-06			0.025	-1.59e-06
0.053	-2.47e-06			0.041	-2.17e-06			0.026	-1.61e-06
0.054	-2.5e-06			0.042	-2.2e-06			0.027	-1.64e-06
0.055	-2.54e-06			0.043	-2.23e-06			0.028	-1.67e-06
0.056	-2.58e-06			0.044	-2.27e-06			0.029	-1.7e-06
0.057	-2.62e-06			0.045	-2.3e-06			0.03	-1.73e-06
0.058	-2.66e-06			0.046	-2.33e-06			0.031	-1.76e-06
0.059	-2.7e-06			0.047	-2.37e-06			0.032	-1.79e-06
0.06	-2.74e-06			0.048	-2.4e-06			0.033	-1.82e-06
0.061	-2.78e-06			0.049	-2.44e-06			0.034	-1.85e-06
0.062	-2.82e-06			0.05	-2.48e-06			0.035	-1.88e-06
0.063	-2.86e-06			0.051	-2.51e-06			0.036	-1.91e-06
0.064	-2.9e-06			0.052	-2.55e-06			0.037	-1.94e-06
0.065	-2.95e-06			0.053	-2.59e-06			0.038	-1.97e-06
0.066	-3e-06			0.054	-2.63e-06			0.039	-2e-06
0.067	-3.05e-06			0.055	-2.67e-06			0.04	-2.03e-06
0.068	-3.1e-06			0.056	-2.71e-06			0.041	-2.07e-06
0.069	-3.15e-06			0.057	-2.75e-06			0.042	-2.1e-06
0.07	-3.21e-06			0.058	-2.79e-06			0.043	-2.13e-06
0.071	-3.27e-06			0.059	-2.83e-06			0.044	-2.17e-06
0.072	-3.32e-06			0.06	-2.87e-06			0.045	-2.2e-06
0.073	-3.38e-06			0.061	-2.91e-06			0.046	-2.24e-06
0.074	-3.44e-06			0.062	-2.96e-06			0.047	-2.28e-06
0.075	-3.5e-06			0.063	-3.01e-06			0.048	-2.31e-06
0.076	-3.57e-06			0.064	-3.06e-06			0.049	-2.35e-06
0.077	-3.63e-06			0.065	-3.11e-06			0.05	-2.39e-06
0.078	-3.7e-06			0.066	-3.16e-06			0.051	-2.44e-06
0.079	-3.77e-06			0.067	-3.22e-06			0.052	-2.48e-06
0.08	-3.84e-06			0.068	-3.27e-06			0.053	-2.52e-06
0.081	-3.92e-06			0.069	-3.33e-06			0.054	-2.56e-06
0.082	-3.99e-06			0.07	-3.39e-06			0.055	-2.6e-06
0.083	-4.07e-06			0.071	-3.45e-06			0.056	-2.65e-06
0.084	-4.15e-06			0.072	-3.51e-06			0.057	-2.7e-06
0.085	-4.23e-06			0.073	-3.57e-06			0.058	-2.74e-06
0.086	-4.32e-06			0.074	-3.63e-06			0.059	-2.79e-06
0.087	-4.41e-06			0.075	-3.7e-06			0.06	-2.83e-06
0.088	-4.5e-06			0.076	-3.77e-06			0.061	-2.88e-06
0.089	-4.59e-06			0.077	-3.84e-06			0.062	-2.93e-06
0.09	-4.69e-06			0.078	-3.91e-06			0.063	-2.98e-06
0.091	-4.78e-06			0.079	-3.99e-06			0.064	-3.04e-06
0.092	-4.88e-06			0.08	-4.06e-06			0.065	-3.1e-06
0.093	-4.98e-06			0.081	-4.14e-06			0.066	-3.15e-06
0.094	-5.09e-06			0.082	-4.22e-06			0.067	-3.21e-06
0.095	-5.2e-06			0.083	-4.31e-06			0.068	-3.28e-06
0.096	-5.31e-06			0.084	-4.39e-06			0.069	-3.34e-06
0.097	-5.43e-06			0.085	-4.48e-06			0.07	-3.4e-06
0.098	-5.54e-06			0.086	-4.57e-06			0.071	-3.47e-06
0.099	-5.67e-06			0.087	-4.66e-06			0.072	-3.54e-06
0.1	-5.8e-06			0.088	-4.75e-06			0.073	-3.61e-06
0.101	-5.93e-06			0.089	-4.85e-06			0.074	-3.69e-06
0.102	-6.06e-06			0.09	-4.95e-06			0.075	-3.76e-06
0.103	-6.2e-06			0.091	-5.06e-06			0.076	-3.84e-06
0.104	-6.35e-06			0.092	-5.16e-06			0.077	-3.92e-06
0.105	-6.49e-06			0.093	-5.27e-06			0.078	-4e-06
0.106	-6.64e-06			0.094	-5.39e-06			0.079	-4.08e-06
0.107	-6.8e-06			0.095	-5.5e-06			0.08	-4.17e-06
0.108	-6.96e-06			0.096	-5.63e-06			0.081	-4.26e-06
0.109	-7.12e-06			0.097	-5.75e-06			0.082	-4.35e-06
0.11	-7.29e-06			0.098	-5.88e-06			0.083	-4.45e-06
0.111	-7.46e-06			0.099	-6.01e-06			0.084	-4.55e-06
0.112	-7.63e-06			0.1	-6.14e-06			0.085	-4.65e-06
0.113	-7.81e-06			0.101	-6.28e-06			0.086	-4.75e-06
0.114	-8e-06			0.102	-6.43e-06			0.087	-4.85e-06
0.115	-8.19e-06			0.103	-6.58e-06			0.088	-4.97e-06
0.116	-8.38e-06			0.104	-6.73e-06			0.089	-5.08e-06
0.117	-8.58e-06			0.105	-6.89e-06			0.09	-5.2e-06
0.118	-8.78e-06			0.106	-7.05e-06			0.091	-5.32e-06
0.119	-8.99e-06			0.107	-7.21e-06			0.092	-5.44e-06
0.12	-9.21e-06			0.108	-7.38e-06			0.093	-5.57e-06
0.121	-9.43e-06			0.109	-7.55e-06			0.094	-5.7e-06
0.122	-9.66e-06			0.11	-7.73e-06			0.095	-5.84e-06
0.123	-9.9e-06			0.111	-7.91e-06			0.096	-5.98e-06
0.124	-1.01e-05			0.112	-8.1e-06			0.097	-6.12e-06
0.125	-1.04e-05			0.113	-8.3e-06			0.098	-6.27e-06
0.126	-1.06e-05			0.114	-8.49e-06			0.099	-6.43e-06
0.127	-1.09e-05			0.115	-8.7e-06			0.1	-6.59e-06
0.128	-1.12e-05			0.116	-8.91e-06			0.101	-6.75e-06
0.129	-1.14e-05			0.117	-9.12e-06			0.102	-6.92e-06
0.13	-1.17e-05			0.118	-9.34e-06			0.103	-7.1e-06
0.131	-1.2e-05			0.119	-9.57e-06			0.104	-7.28e-06
0.132	-1.23e-05			0.12	-9.8e-06			0.105	-7.46e-06
0.133	-1.26e-05			0.121	-1e-05			0.106	-7.64e-06
0.134	-1.29e-05			0.122	-1.03e-05			0.107	-7.84e-06
0.135	-1.32e-05			0.123	-1.06e-05			0.108	-8.04e-06
0.136	-1.35e-05			0.124	-1.08e-05			0.109	-8.24e-06
0.137	-1.38e-05			0.125	-1.11e-05			0.11	-8.45e-06
0.138	-1.42e-05			0.126	-1.14e-05			0.111	-8.67e-06
0.139	-1.45e-05			0.127	-1.16e-05			0.112	-8.89e-06
0.14	-1.49e-05			0.128	-1.19e-05			0.113	-9.12e-06
0.141	-1.52e-05			0.129	-1.22e-05			0.114	-9.36e-06
0.142	-1.56e-05			0.13	-1.25e-05			0.115	-9.6e-06
0.143	-1.6e-05			0.131	-1.28e-05			0.116	-9.85e-06
0.144	-1.64e-05			0.132	-1.31e-05			0.117	-1.01e-05
0.145	-1.68e-05			0.133	-1.35e-05			0.118	-1.04e-05
0.146	-1.72e-05			0.134	-1.38e-05			0.119	-1.06e-05
0.147	-1.76e-05			0.135	-1.42e-05			0.12	-1.09e-05
0.148	-1.8e-05			0.136	-1.45e-05			0.121	-1.12e-05
0.149	-1.84e-05			0.137	-1.49e-05			0.122	-1.15e-05
0.15	-1.88e-05			0.138	-1.52e-05			0.123	-1.18e-05
0.151	-1.93e-05			0.139	-1.56e-05			0.124	-1.21e-05
0.152	-1.97e-05			0.14	-1.6e-05			0.125	-1.24e-05
0.153	-2.02e-05			0.141	-1.64e-05			0.126	-1.28e-05
0.154	-2.07e-05			0.142	-1.68e-05			0.127	-1.31e-05
0.155	-2.11e-05			0.143	-1.72e-05			0.128	-1.35e-05
0.156	-2.16e-05			0.144	-1.76e-05			0.129	-1.38e-05
0.157	-2.21e-05			0.145	-1.81e-05			0.13	-1.42e-05
0.158	-2.26e-05			0.146	-1.85e-05			0.131	-1.46e-05
0.159	-2.31e-05			0.147	-1.9e-05			0.132	-1.49e-05
0.16	-2.37e-05			0.148	-1.94e-05			0.133	-1.53e-05
0.161	-2.42e-05			0.149	-1.99e-05			0.134	-1.57e-05
0.162	-2.47e-05			0.15	-2.04e-05			0.135	-1.62e-05
0.163	-2.53e-05			0.151	-2.09e-05			0.136	-1.66e-05
0.164	-2.58e-05			0.152	-2.14e-05			0.137	-1.7e-05
0.165	-2.64e-05			0.153	-2.19e-05			0.138	-1.75e-05
0.166	-2.7e-05			0.154	-2.24e-05			0.139	-1.79e-05
0.167	-2.76e-05			0.155	-2.29e-05			0.14	-1.84e-05
0.168	-2.82e-05			0.156	-2.35e-05			0.141	-1.89e-05
0.169	-2.88e-05			0.157	-2.4e-05			0.142	-1.93e-05
0.17	-2.94e-05			0.158	-2.46e-05			0.143	-1.98e-05
0.171	-3e-05			0.159	-2.52e-05			0.144	-2.03e-05
0.172	-3.06e-05			0.16	-2.57e-05			0.145	-2.09e-05
0.173	-3.13e-05			0.161	-2.63e-05			0.146	-2.14e-05
0.174	-3.19e-05			0.162	-2.69e-05			0.147	-2.2e-05
0.175	-3.26e-05			0.163	-2.75e-05			0.148	-2.25e-05
0.176	-3.32e-05			0.164	-2.82e-05			0.149	-2.31e-05
0.177	-3.39e-05			0.165	-2.88e-05			0.15	-2.37e-05
0.178	-3.46e-05			0.166	-2.94e-05			0.151	-2.43e-05
0.179	-3.53e-05			0.167	-3.01e-05			0.152	-2.49e-05
0.18	-3.59e-05			0.168	-3.07e-05			0.153	-2.55e-05
0.181	-3.66e-05			0.169	-3.14e-05			0.154	-2.61e-05
0.182	-3.73e-05			0.17	-3.21e-05			0.155	-2.68e-05
0.183	-3.81e-05			0.171	-3.28e-05			0.156	-2.74e-05
0.184	-3.88e-05			0.172	-3.35e-05			0.157	-2.81e-05
0.185	-3.95e-05			0.173	-3.42e-05			0.158	-2.88e-05
0.186	-4.02e-05			0.174	-3.49e-05			0.159	-2.95e-05
0.187	-4.1e-05			0.175	-3.56e-05			0.16	-3.02e-05
0.188	-4.17e-05			0.176	-3.63e-05			0.161	-3.09e-05
0.189	-4.25e-05			0.177	-3.71e-05			0.162	-3.16e-05
0.19	-4.32e-05			0.178	-3.78e-05			0.163	-3.24e-05
0.191	-4.4e-05			0.179	-3.86e-05			0.164	-3.31e-05
0.192	-4.48e-05			0.18	-3.93e-05			0.165	-3.39e-05
0.193	-4.55e-05			0.181	-4.01e-05			0.166	-3.46e-05
0.194	-4.63e-05			0.182	-4.08e-05			0.167	-3.54e-05
0.195	-4.71e-05			0.183	-4.16e-05			0.168	-3.62e-05
0.196	-4.79e-05			0.184	-4.24e-05			0.169	-3.7e-05
0.197	-4.86e-05			0.185	-4.32e-05			0.17	-3.78e-05
0.198	-4.94e-05			0.186	-4.4e-05			0.171	-3.87e-05
0.199	-5.02e-05			0.187	-4.48e-05			0.172	-3.95e-05
0.2	-5.1e-05			0.188	-4.56e-05			0.173	-4.04e-05
0.201	-5.18e-05			0.189	-4.64e-05			0.174	-4.12e-05
0.202	-5.26e-05			0.19	-4.72e-05			0.175	-4.21e-05
0.203	-5.34e-05			0.191	-4.8e-05			0.176	-4.3e-05
0.204	-5.42e-05			0.192	-4.88e-05			0.177	-4.39e-05
0.205	-5.5e-05			0.193	-4.97e-05			0.178	-4.48e-05
0.206	-5.58e-05			0.194	-5.05e-05			0.179	-4.57e-05
0.207	-5.66e-05			0.195	-5.13e-05			0.18	-4.66e-05
0.208	-5.74e-05			0.196	-5.21e-05			0.181	-4.75e-05
0.209	-5.82e-05			0.197	-5.29e-05			0.182	-4.84e-05
0.21	-5.9e-05			0.198	-5.38e-05			0.183	-4.94e-05
0.211	-5.97e-05			0.199	-5.46e-05			0.184	-5.03e-05
0.212	-6.05e-05			0.2	-5.54e-05			0.185	-5.12e-05
0.213	-6.13e-05			0.201	-5.63e-05			0.186	-5.22e-05
0.214	-6.21e-05			0.202	-5.71e-05			0.187	-5.31e-05
0.215	-6.29e-05			0.203	-5.79e-05			0.188	-5.41e-05
0.216	-6.36e-05			0.204	-5.87e-05			0.189	-5.51e-05
0.217	-6.44e-05			0.205	-5.95e-05			0.19	-5.61e-05
0.218	-6.52e-05			0.206	-6.04e-05			0.191	-5.7e-05
0.219	-6.59e-05			0.207	-6.12e-05			0.192	-5.8e-05
0.22	-6.67e-05			0.208	-6.2e-05			0.193	-5.9e-05
0.221	-6.74e-05			0.209	-6.28e-05			0.194	-6e-05
0.222	-6.82e-05			0.21	-6.35e-05			0.195	-6.09e-05
0.223	-6.89e-05			0.211	-6.43e-05			0.196	-6.19e-05
0.224	-6.96e-05			0.212	-6.51e-05			0.197	-6.29e-05
0.225	-7.03e-05			0.213	-6.59e-05			0.198	-6.39e-05
0.226	-7.1e-05			0.214	-6.66e-05			0.199	-6.49e-05
0.227	-7.17e-05			0.215	-6.74e-05			0.2	-6.58e-05
0.228	-7.24e-05			0.216	-6.81e-05			0.201	-6.68e-05
0.229	-7.31e-05			0.217	-6.89e-05			0.202	-6.78e-05
0.23	-7.38e-05			0.218	-6.96e-05			0.203	-6.87e-05
0.231	-7.45e-05			0.219	-7.03e-05			0.204	-6.97e-05
0.232	-7.51e-05			0.22	-7.1e-05			0.205	-7.07e-05
0.233	-7.58e-05			0.221	-7.17e-05			0.206	-7.16e-05
0.234	-7.64e-05			0.222	-7.24e-05			0.207	-7.26e-05
0.235	-7.7e-05			0.223	-7.31e-05			0.208	-7.35e-05
0.236	-7.76e-05			0.224	-7.37e-05			0.209	-7.44e-05
0.237	-7.82e-05			0.225	-7.44e-05			0.21	-7.53e-05
0.238	-7.88e-05			0.226	-7.5e-05			0.211	-7.62e-05
0.239	-7.94e-05			0.227	-7.56e-05			0.212	-7.71e-05
0.24	-8e-05			0.228	-7.63e-05			0.213	-7.8e-05
0.241	-8.05e-05			0.229	-7.69e-05			0.214	-7.89e-05
0.242	-8.11e-05			0.23	-7.75e-05			0.215	-7.97e-05
0.243	-8.16e-05			0.231	-7.8e-05			0.216	-8.06e-05
0.244	-8.21e-05			0.232	-7.86e-05			0.217	-8.14e-05
0.245	-8.26e-05			0.233	-7.91e-05			0.218	-8.22e-05
0.246	-8.31e-05			0.234	-7.97e-05			0.219	-8.3e-05
0.247	-8.36e-05			0.235	-8.02e-05			0.22	-8.38e-05
0.248	-8.41e-05			0.236	-8.07e-05			0.221	-8.46e-05
0.249	-8.45e-05			0.237	-8.12e-05			0.222	-8.54e-05
0.25	-8.5e-05			0.238	-8.16e-05			0.223	-8.61e-05
0.251	-8.54e-05			0.239	-8.21e-05			0.224	-8.68e-05
0.252	-8.59e-05			0.24	-8.25e-05			0.225	-8.75e-05
0.253	-8.63e-05			0.241	-8.3e-05			0.226	-8.82e-05
0.254	-8.67e-05			0.242	-8.34e-05			0.227	-8.89e-05
0.255	-8.7e-05			0.243	-8.38e-05			0.228	-8.96e-05
0.256	-8.74e-05			0.244	-8.42e-05			0.229	-9.02e-05
0.257	-8.78e-05			0.245	-8.46e-05			0.23	-9.08e-05
0.258	-8.81e-05			0.246	-8.49e-05			0.231	-9.14e-05
0.259	-8.84e-05			0.247	-8.53e-05			0.232	-9.2e-05
0.26	-8.88e-05			0.248	-8.56e-05			0.233	-9.25e-05
0.261	-8.91e-05			0.249	-8.59e-05			0.234	-9.31e-05
0.262	-8.94e-05			0.25	-8.62e-05			0.235	-9.36e-05
0.263	-8.97e-05			0.251	-8.65e-05			0.236	-9.41e-05
0.264	-8.99e-05			0.252	-8.68e-05			0.237	-9.46e-05
0.265	-9.02e-05			0.253	-8.71e-05			0.238	-9.5e-05
0.266	-9.04e-05			0.254	-8.73e-05			0.239	-9.55e-05
0.267	-9.07e-05			0.255	-8.75e-05			0.24	-9.59e-05
0.268	-9.09e-05			0.256	-8.78e-05			0.241	-9.63e-05
0.269	-9.11e-05			0.257	-8.8e-05			0.242	-9.67e-05
0.27	-9.13e-05			0.258	-8.82e-05			0.243	-9.7e-05
0.271	-9.15e-05			0.259	-8.84e-05			0.244	-9.73e-05
0.272	-9.17e-05			0.26	-8.85e-05			0.245	-9.77e-05
0.273	-9.19e-05			0.261	-8.87e-05			0.246	-9.8e-05
0.274	-9.21e-05			0.262	-8.89e-05			0.247	-9.82e-05
0.275	-9.22e-05			0.263	-8.9e-05			0.248	-9.85e-05
0.276	-9.24e-05			0.264	-8.91e-05			0.249	-9.87e-05
0.277	-9.25e-05			0.265	-8.93e-05			0.25	-9.89e-05
0.278	-9.26e-05			0.266	-8.94e-05			0.251	-9.91e-05
0.279	-9.27e-05			0.267	-8.95e-05			0.252	-9.93e-05
0.28	-9.29e-05			0.268	-8.96e-05			0.253	-9.95e-05
0.281	-9.3e-05			0.269	-8.96e-05			0.254	-9.96e-05
0.282	-9.31e-05			0.27	-8.97e-05			0.255	-9.98e-05
0.283	-9.31e-05			0.271	-8.98e-05			0.256	-9.99e-05
0.284	-9.32e-05			0.272	-8.98e-05			0.257	-0.0001
0.285	-9.33e-05			0.273	-8.99e-05			0.258	-0.0001
0.286	-9.34e-05			0.274	-8.99e-05			0.259	-0.0001
0.287	-9.34e-05			0.275	-8.99e-05			0.26	-0.0001
0.288	-9.35e-05			0.276	-9e-05			0.261	-0.0001
0.289	-9.35e-05			0.277	-9e-05			0.262	-0.0001
0.29	-9.36e-05			0.278	-9e-05			0.263	-0.0001
0.291	-9.36e-05			0.279	-9e-05			0.264	-0.0001
0.292	-9.36e-05			0.28	-9e-05			0.265	-0.0001
0.293	-9.37e-05			0.281	-9e-05			0.266	-0.0001
0.294	-9.37e-05			0.282	-9e-05			0.267	-0.0001
0.295	-9.37e-05			0.283	-8.99e-05			0.268	-0.0001
0.296	-9.37e-05			0.284	-8.99e-05			0.269	-0.0001
0.297	-9.37e-05			0.285	-8.99e-05			0.27	-9.99e-05
0.298	-9.37e-05			0.286	-8.98e-05			0.271	-9.98e-05
0.299	-9.37e-05			0.287	-8.98e-05			0.272	-9.97e-05
0.3	-9.37e-05			0.288	-8.97e-05			0.273	-9.96e-05
0.301	-9.37e-05			0.289	-8.97e-05			0.274	-9.95e-05
0.302	-9.37e-05			0.29	-8.96e-05			0.275	-9.94e-05
0.303	-9.36e-05			0.291	-8.96e-05			0.276	-9.92e-05
0.304	-9.36e-05			0.292	-8.95e-05			0.277	-9.91e-05
0.305	-9.36e-05			0.293	-8.95e-05			0.278	-9.89e-05
0.306	-9.35e-05			0.294	-8.94e-05			0.279	-9.88e-05
0.307	-9.35e-05			0.295	-8.93e-05			0.28	-9.86e-05
0.308	-9.35e-05			0.296	-8.93e-05			0.281	-9.85e-05
0.309	-9.34e-05			0.297	-8.92e-05			0.282	-9.83e-05
0.31	-9.34e-05			0.298	-8.91e-05			0.283	-9.81e-05
0.311	-9.33e-05			0.299	-8.9e-05			0.284	-9.79e-05
0.312	-9.33e-05			0.3	-8.89e-05			0.285	-9.78e-05
0.313	-9.32e-05			0.301	-8.88e-05			0.286	-9.76e-05
0.314	-9.32e-05			0.302	-8.88e-05			0.287	-9.74e-05
0.315	-9.31e-05			0.303	-8.87e-05			0.288	-9.72e-05
0.316	-9.3e-05			0.304	-8.86e-05			0.289	-9.7e-05
0.317	-9.3e-05			0.305	-8.85e-05			0.29	-9.68e-05
0.318	-9.29e-05			0.306	-8.84e-05			0.291	-9.66e-05
0.319	-9.29e-05			0.307	-8.83e-05			0.292	-9.64e-05
0.32	-9.28e-05			0.308	-8.82e-05			0.293	-9.62e-05
0.321	-9.27e-05			0.309	-8.81e-05			0.294	-9.6e-05
0.322	-9.27e-05			0.31	-8.8e-05			0.295	-9.57e-05
0.323	-9.26e-05			0.311	-8.79e-05			0.296	-9.55e-05
0.324	-9.25e-05			0.312	-8.78e-05			0.297	-9.53e-05
0.325	-9.24e-05			0.313	-8.77e-05			0.298	-9.51e-05
0.326	-9.24e-05			0.314	-8.76e-05			0.299	-9.49e-05
0.327	-9.23e-05			0.315	-8.75e-05			0.3	-9.47e-05
0.328	-9.22e-05			0.316	-8.74e-05			0.301	-9.44e-05
0.329	-9.21e-05			0.317	-8.73e-05			0.302	-9.42e-05
0.33	-9.2e-05			0.318	-8.72e-05			0.303	-9.4e-05
0.331	-9.2e-05			0.319	-8.71e-05			0.304	-9.38e-05
0.332	-9.19e-05			0.32	-8.69e-05			0.305	-9.36e-05
0.333	-9.18e-05			0.321	-8.68e-05			0.306	-9.33e-05
0.334	-9.17e-05			0.322	-8.67e-05			0.307	-9.31e-05
0.335	-9.16e-05			0.323	-8.66e-05			0.308	-9.29e-05
0.336	-9.15e-05			0.324	-8.65e-05			0.309	-9.27e-05
0.337	-9.15e-05			0.325	-8.64e-05			0.31	-9.25e-05
0.338	-9.14e-05			0.326	-8.63e-05			0.311	-9.22e-05
0.339	-9.13e-05			0.327	-8.62e-05			0.312	-9.2e-05
0.34	-9.12e-05			0.328	-8.61e-05			0.313	-9.18e-05
0.341	-9.11e-05			0.329	-8.6e-05			0.314	-9.16e-05
0.342	-9.1e-05			0.33	-8.59e-05			0.315	-9.14e-05
0.343	-9.09e-05			0.331	-8.58e-05			0.316	-9.12e-05
0.344	-9.09e-05			0.332	-8.56e-05			0.317	-9.09e-05
0.345	-9.08e-05			0.333	-8.55e-05			0.318	-9.07e-05
0.346	-9.07e-05			0.334	-8.54e-05			0.319	-9.05e-05
0.347	-9.06e-05			0.335	-8.53e-05			0.32	-9.03e-05
0.348	-9.05e-05			0.336	-8.52e-05			0.321	-9.01e-05
0.349	-9.04e-05			0.337	-8.51e-05			0.322	-8.99e-05
0.35	-9.03e-05			0.338	-8.5e-05			0.323	-8.97e-05
0.351	-9.02e-05			0.339	-8.49e-05			0.324	-8.95e-05
0.352	-9.01e-05			0.34	-8.48e-05			0.325	-8.93e-05
0.353	-9e-05			0.341	-8.47e-05			0.326	-8.91e-05
0.354	-9e-05			0.342	-8.46e-05			0.327	-8.89e-05
0.355	-8.99e-05			0.343	-8.45e-05			0.328	-8.87e-05
0.356	-8.98e-05			0.344	-8.43e-05			0.329	-8.85e-05
0.357	-8.97e-05			0.345	-8.42e-05			0.33	-8.83e-05
0.358	-8.96e-05			0.346	-8.41e-05			0.331	-8.81e-05
0.359	-8.95e-05			0.347	-8.4e-05			0.332	-8.79e-05
0.36	-8.94e-05			0.348	-8.39e-05			0.333	-8.77e-05
0.361	-8.93e-05			0.349	-8.38e-05			0.334	-8.75e-05
0.362	-8.92e-05			0.35	-8.37e-05			0.335	-8.73e-05
0.363	-8.91e-05			0.351	-8.36e-05			0.336	-8.71e-05
0.364	-8.9e-05			0.352	-8.35e-05			0.337	-8.69e-05
0.365	-8.89e-05			0.353	-8.34e-05			0.338	-8.67e-05
0.366	-8.88e-05			0.354	-8.33e-05			0.339	-8.65e-05
0.367	-8.87e-05			0.355	-8.32e-05			0.34	-8.64e-05
0.368	-8.86e-05			0.356	-8.31e-05			0.341	-8.62e-05
0.369	-8.85e-05			0.357	-8.3e-05			0.342	-8.6e-05
0.37	-8.85e-05			0.358	-8.29e-05			0.343	-8.58e-05
0.371	-8.84e-05			0.359	-8.28e-05			0.344	-8.56e-05
0.372	-8.83e-05			0.36	-8.27e-05			0.345	-8.54e-05
0.373	-8.82e-05			0.361	-8.26e-05			0.346	-8.53e-05
0.374	-8.81e-05			0.362	-8.25e-05			0.347	-8.51e-05
0.375	-8.8e-05			0.363	-8.24e-05			0.348	-8.49e-05
0.376	-8.79e-05			0.364	-8.23e-05			0.349	-8.47e-05
0.377	-8.78e-05			0.365	-8.22e-05			0.35	-8.46e-05
0.378	-8.77e-05			0.366	-8.21e-05			0.351	-8.44e-05
0.379	-8.76e-05			0.367	-8.2e-05			0.352	-8.42e-05
0.38	-8.75e-05			0.368	-8.19e-05			0.353	-8.41e-05
0.381	-8.74e-05			0.369	-8.18e-05			0.354	-8.39e-05
0.382	-8.73e-05			0.37	-8.17e-05			0.355	-8.37e-05
0.383	-8.72e-05			0.371	-8.16e-05			0.356	-8.36e-05
0.384	-8.71e-05			0.372	-8.15e-05			0.357	-8.34e-05
0.385	-8.7e-05			0.373	-8.14e-05			0.358	-8.32e-05
0.386	-8.69e-05			0.374	-8.13e-05			0.359	-8.31e-05
0.387	-8.68e-05			0.375	-8.12e-05			0.36	-8.29e-05
0.388	-8.67e-05			0.376	-8.11e-05			0.361	-8.28e-05
0.389	-8.66e-05			0.377	-8.1e-05			0.362	-8.26e-05
0.39	-8.65e-05			0.378	-8.09e-05			0.363	-8.25e-05
0.391	-8.64e-05			0.379	-8.08e-05			0.364	-8.23e-05
0.392	-8.63e-05			0.38	-8.07e-05			0.365	-8.21e-05
0.393	-8.62e-05			0.381	-8.06e-05			0.366	-8.2e-05
0.394	-8.62e-05			0.382	-8.05e-05			0.367	-8.18e-05
0.395	-8.61e-05			0.383	-8.04e-05			0.368	-8.17e-05
0.396	-8.6e-05			0.384	-8.03e-05			0.369	-8.15e-05
0.397	-8.59e-05			0.385	-8.02e-05			0.37	-8.14e-05
0.398	-8.58e-05			0.386	-8.01e-05			0.371	-8.13e-05
0.399	-8.57e-05			0.387	-8e-05			0.372	-8.11e-05
0.4	-8.48e-05			0.388	-8e-05			0.373	-8.1e-05
0.399	-8.29e-05			0.389	-7.99e-05			0.374	-8.08e-05
0.398	-8.11e-05			0.39	-7.98e-05			0.375	-8.07e-05
0.397	-7.96e-05			0.391	-7.97e-05			0.376	-8.05e-05
0.396	-7.83e-05			0.392	-7.96e-05			0.377	-8.04e-05
0.395	-7.72e-05			0.393	-7.95e-05			0.378	-8.02e-05
0.394	-7.62e-05			0.394	-7.94e-05			0.379	-8.01e-05
0.393	-7.53e-05			0.395	-7.93e-05			0.38	-8e-05
0.392	-7.44e-05			0.396	-7.92e-05			0.381	-7.98e-05
0.391	-7.35e-05			0.397	-7.91e-05			0.382	-7.97e-05
0.39	-7.27e-05			0.398	-7.9e-05			0.383	-7.96e-05
0.389	-7.19e-05			0.399	-7.89e-05			0.384	-7.94e-05
0.388	-7.12e-05			0.4	-7.81e-05			0.385	-7.93e-05
0.387	-7.05e-05			0.399	-7.62e-05			0.386	-7.91e-05
0.386	-6.98e-05			0.398	-7.45e-05			0.387	-7.9e-05
0.385	-6.91e-05			0.397	-7.31e-05			0.388	-7.89e-05
0.384	-6.84e-05			0.396	-7.19e-05			0.389	-7.87e-05
0.383	-6.78e-05			0.395	-7.09e-05			0.39	-7.86e-05
0.382	-6.71e-05			0.394	-7e-05			0.391	-7.85e-05
0.381	-6.65e-05			0.393	-6.92e-05			0.392	-7.84e-05
0.38	-6.59e-05			0.392	-6.84e-05			0.393	-7.82e-05
0.379	-6.54e-05			0.391	-6.77e-05			0.394	-7.81e-05
0.378	-6.48e-05			0.39	-6.7e-05			0.395	-7.8e-05
0.377	-6.42e-05			0.389	-6.63e-05			0.396	-7.78e-05
0.376	-6.37e-05			0.388	-6.56e-05			0.397	-7.77e-05
0.375	-6.31e-05			0.387	-6.5e-05			0.398	-7.76e-05
0.374	-6.26e-05			0.386	-6.44e-05			0.399	-7.75e-05
0.373	-6.21e-05			0.385	-6.39e-05			0.4	-7.66e-05
0.372	-6.16e-05			0.384	-6.33e-05			0.399	-7.48e-05
0.371	-6.11e-05			0.383	-6.27e-05			0.398	-7.33e-05
0.37	-6.06e-05			0.382	-6.22e-05			0.397	-7.21e-05
0.369	-6.01e-05			0.381	-6.17e-05			0.396	-7.11e-05
0.368	-5.96e-05			0.38	-6.12e-05			0.395	-7.03e-05
0.367	-5.91e-05			0.379	-6.07e-05			0.394	-6.95e-05
0.366	-5.87e-05			0.378	-6.02e-05			0.393	-6.89e-05
0.365	-5.82e-05			0.377	-5.97e-05			0.392	-6.82e-05
0.364	-5.78e-05			0.376	-5.92e-05			0.391	-6.76e-05
0.363	-5.73e-05			0.375	-5.88e-05			0.39	-6.7e-05
0.362	-5.69e-05			0.374	-5.83e-05			0.389	-6.65e-05
0.361	-5.64e-05			0.373	-5.79e-05			0.388	-6.59e-05
0.36	-5.6e-05			0.372	-5.75e-05			0.387	-6.54e-05
0.359	-5.56e-05			0.371	-5.7e-05			0.386	-6.49e-05
0.358	-5.51e-05			0.37	-5.66e-05			0.385	-6.45e-05
0.357	-5.47e-05			0.369	-5.62e-05			0.384	-6.4e-05
0.356	-5.43e-05			0.368	-5.58e-05			0.383	-6.35e-05
0.355	-5.39e-05			0.367	-5.54e-05			0.382	-6.31e-05
0.354	-5.35e-05			0.366	-5.5e-05			0.381	-6.27e-05
0.353	-5.3e-05			0.365	-5.46e-05			0.38	-6.22e-05
0.352	-5.26e-05			0.364	-5.42e-05			0.379	-6.18e-05
0.351	-5.22e-05			0.363	-5.38e-05			0.378	-6.14e-05
0.35	-5.19e-05			0.362	-5.34e-05			0.377	-6.1e-05
0.349	-5.15e-05			0.361	-5.31e-05			0.376	-6.06e-05
0.348	-5.11e-05			0.36	-5.27e-05			0.375	-6.02e-05
0.347	-5.07e-05			0.359	-5.23e-05			0.374	-5.98e-05
0.346	-5.03e-05			0.358	-5.2e-05			0.373	-5.95e-05
0.345	-4.99e-05			0.357	-5.16e-05			0.372	-5.91e-05
0.344	-4.96e-05			0.356	-5.12e-05			0.371	-5.87e-05
0.343	-4.92e-05			0.355	-5.09e-05			0.37	-5.84e-05
0.342	-4.88e-05			0.354	-5.06e-05			0.369	-5.8e-05
0.341	-4.85e-05			0.353	-5.02e-05			0.368	-5.77e-05
0.34	-4.81e-05			0.352	-4.99e-05			0.367	-5.73e-05
0.339	-4.77e-05			0.351	-4.95e-05			0.366	-5.7e-05
0.338	-4.74e-05			0.35	-4.92e-05			0.365	-5.67e-05
0.337	-4.7e-05			0.349	-4.89e-05			0.364	-5.63e-05
0.336	-4.66e-05			0.348	-4.85e-05			0.363	-5.6e-05
0.335	-4.63e-05			0.347	-4.82e-05			0.362	-5.57e-05
0.334	-4.59e-05			0.346	-4.79e-05			0.361	-5.54e-05
0.333	-4.56e-05			0.345	-4.76e-05			0.36	-5.51e-05
0.332	-4.52e-05			0.344	-4.72e-05			0.359	-5.47e-05
0.331	-4.49e-05			0.343	-4.69e-05			0.358	-5.44e-05
0.33	-4.45e-05			0.342	-4.66e-05			0.357	-5.41e-05
0.329	-4.42e-05			0.341	-4.63e-05			0.356	-5.38e-05
0.328	-4.38e-05			0.34	-4.6e-05			0.355	-5.35e-05
0.327	-4.35e-05			0.339	-4.56e-05			0.354	-5.32e-05
0.326	-4.31e-05			0.338	-4.53e-05			0.353	-5.29e-05
0.325	-4.28e-05			0.337	-4.5e-05			0.352	-5.26e-05
0.324	-4.24e-05			0.336	-4.47e-05			0.351	-5.23e-05
0.323	-4.21e-05			0.335	-4.44e-05			0.35	-5.2e-05
0.322	-4.18e-05			0.334	-4.41e-05			0.349	-5.17e-05
0.321	-4.14e-05			0.333	-4.38e-05			0.348	-5.14e-05
0.32	-4.11e-05			0.332	-4.35e-05			0.347	-5.11e-05
0.319	-4.08e-05			0.331	-4.32e-05			0.346	-5.08e-05
0.318	-4.04e-05			0.33	-4.29e-05			0.345	-5.06e-05
0.317	-4.01e-05			0.329	-4.26e-05			0.344	-5.03e-05
0.316	-3.97e-05			0.328	-4.23e-05			0.343	-5e-05
0.315	-3.94e-05			0.327	-4.2e-05			0.342	-4.97e-05
0.314	-3.91e-05			0.326	-4.17e-05			0.341	-4.94e-05
0.313	-3.87e-05			0.325	-4.14e-05			0.34	-4.92e-05
0.312	-3.84e-05			0.324	-4.11e-05			0.339	-4.89e-05
0.311	-3.81e-05			0.323	-4.08e-05			0.338	-4.86e-05
0.31	-3.77e-05			0.322	-4.05e-05			0.337	-4.83e-05
0.309	-3.74e-05			0.321	-4.02e-05			0.336	-4.81e-05
0.308	-3.71e-05			0.32	-3.99e-05			0.335	-4.78e-05
0.307	-3.67e-05			0.319	-3.96e-05			0.334	-4.75e-05
0.306	-3.64e-05			0.318	-3.93e-05			0.333	-4.72e-05
0.305	-3.61e-05			0.317	-3.9e-05			0.332	-4.69e-05
0.304	-3.57e-05			0.316	-3.87e-05			0.331	-4.67e-05
0.303	-3.54e-05			0.315	-3.84e-05			0.33	-4.64e-05
0.302	-3.51e-05			0.314	-3.81e-05			0.329	-4.61e-05
0.301	-3.47e-05			0.313	-3.78e-05			0.328	-4.58e-05
0.3	-3.44e-05			0.312	-3.75e-05			0.327	-4.56e-05
0.299	-3.41e-05			0.311	-3.72e-05			0.326	-4.53e-05
0.298	-3.37e-05			0.31	-3.69e-05			0.325	-4.5e-05
0.297	-3.34e-05			0.309	-3.66e-05			0.324	-4.47e-05
0.296	-3.31e-05			0.308	-3.63e-05			0.323	-4.45e-05
0.295	-3.27e-05			0.307	-3.6e-05			0.322	-4.42e-05
0.294	-3.24e-05			0.306	-3.57e-05			0.321	-4.39e-05
0.293	-3.21e-05			0.305	-3.54e-05			0.32	-4.36e-05
0.292	-3.17e-05			0.304	-3.52e-05			0.319	-4.34e-05
0.291	-3.14e-05			0.303	-3.48e-05			0.318	-4.31e-05
0.29	-3.1e-05			0.302	-3.46e-05			0.317	-4.28e-05
0.289	-3.07e-05			0.301	-3.42e-05			0.316	-4.25e-05
0.288	-3.04e-05			0.3	-3.39e-05			0.315	-4.22e-05
0.287	-3e-05			0.299	-3.36e-05			0.314	-4.2e-05
0.286	-2.97e-05			0.298	-3.33e-05			0.313	-4.17e-05
0.285	-2.93e-05			0.297	-3.3e-05			0.312	-4.14e-05
0.284	-2.9e-05			0.296	-3.27e-05			0.311	-4.11e-05
0.283	-2.86e-05			0.295	-3.24e-05			0.31	-4.08e-05
0.282	-2.83e-05			0.294	-3.21e-05			0.309	-4.05e-05
0.281	-2.79e-05			0.293	-3.18e-05			0.308	-4.03e-05
0.28	-2.76e-05			0.292	-3.15e-05			0.307	-4e-05
0.279	-2.72e-05			0.291	-3.12e-05			0.306	-3.97e-05
0.278	-2.69e-05			0.29	-3.08e-05			0.305	-3.94e-05
0.277	-2.65e-05			0.289	-3.05e-05			0.304	-3.91e-05
0.276	-2.62e-05			0.288	-3.02e-05			0.303	-3.88e-05
0.275	-2.58e-05			0.287	-2.99e-05			0.302	-3.85e-05
0.274	-2.54e-05			0.286	-2.95e-05			0.301	-3.82e-05
0.273	-2.51e-05			0.285	-2.92e-05			0.3	-3.79e-05
0.272	-2.47e-05			0.284	-2.89e-05			0.299	-3.76e-05
0.271	-2.43e-05			0.283	-2.85e-05			0.298	-3.73e-05
0.27	-2.4e-05			0.282	-2.82e-05			0.297	-3.69e-05
0.269	-2.36e-05			0.281	-2.79e-05			0.296	-3.66e-05
0.268	-2.32e-05			0.28	-2.75e-05			0.295	-3.63e-05
0.267	-2.28e-05			0.279	-2.72e-05			0.294	-3.6e-05
0.266	-2.25e-05			0.278	-2.68e-05			0.293	-3.57e-05
0.265	-2.21e-05			0.277	-2.65e-05			0.292	-3.54e-05
0.264	-2.17e-05			0.276	-2.61e-05			0.291	-3.5e-05
0.263	-2.13e-05			0.275	-2.58e-05			0.29	-3.47e-05
0.262	-2.09e-05			0.274	-2.54e-05			0.289	-3.44e-05
0.261	-2.05e-05			0.273	-2.51e-05			0.288	-3.41e-05
0.26	-2.02e-05			0.272	-2.47e-05			0.287	-3.37e-05
0.259	-1.98e-05			0.271	-2.43e-05			0.286	-3.34e-05
0.258	-1.94e-05			0.27	-2.39e-05			0.285	-3.3e-05
0.257	-1.9e-05			0.269	-2.36e-05			0.284	-3.27e-05
0.256	-1.86e-05			0.268	-2.32e-05			0.283	-3.23e-05
0.255	-1.82e-05			0.267	-2.28e-05			0.282	-3.2e-05
0.254	-1.78e-05			0.266	-2.24e-05			0.281	-3.16e-05
0.253	-1.74e-05			0.265	-2.2e-05			0.28	-3.13e-05
0.252	-1.7e-05			0.264	-2.16e-05			0.279	-3.09e-05
0.251	-1.65e-05			0.263	-2.12e-05			0.278	-3.05e-05
0.25	-1.61e-05			0.262	-2.08e-05			0.277	-3.01e-05
0.249	-1.57e-05			0.261	-2.04e-05			0.276	-2.98e-05
0.248	-1.53e-05			0.26	-2e-05			0.275	-2.94e-05
0.247	-1.49e-05			0.259	-1.96e-05			0.274	-2.9e-05
0.246	-1.44e-05			0.258	-1.92e-05			0.273	-2.86e-05
0.245	-1.4e-05			0.257	-1.87e-05			0.272	-2.82e-05
0.244	-1.36e-05			0.256	-1.83e-05			0.271	-2.78e-05
0.243	-1.32e-05			0.255	-1.79e-05			0.27	-2.74e-05
0.242	-1.27e-05			0.254	-1.75e-05			0.269	-2.7e-05
0.241	-1.23e-05			0.253	-1.7e-05			0.268	-2.65e-05
0.24	-1.18e-05			0.252	-1.66e-05			0.267	-2.61e-05
0.239	-1.14e-05			0.251	-1.61e-05			0.266	-2.57e-05
0.238	-1.1e-05			0.25	-1.57e-05			0.265	-2.52e-05
0.237	-1.05e-05			0.249	-1.52e-05			0.264	-2.48e-05
0.236	-1.01e-05			0.248	-1.47e-05			0.263	-2.44e-05
0.235	-9.61e-06			0.247	-1.43e-05			0.262	-2.39e-05
0.234	-9.16e-06			0.246	-1.38e-05			0.261	-2.34e-05
0.233	-8.71e-06			0.245	-1.33e-05			0.26	-2.3e-05
0.232	-8.25e-06			0.244	-1.28e-05			0.259	-2.25e-05
0.231	-7.79e-06			0.243	-1.23e-05			0.258	-2.2e-05
0.23	-7.33e-06			0.242	-1.18e-05			0.257	-2.15e-05
0.229	-6.87e-06			0.241	-1.13e-05			0.256	-2.1e-05
0.228	-6.4e-06			0.24	-1.08e-05			0.255	-2.05e-05
0.227	-5.93e-06			0.239	-1.03e-05			0.254	-2e-05
0.226	-5.46e-06			0.238	-9.82e-06			0.253	-1.95e-05
0.225	-4.99e-06			0.237	-9.31e-06			0.252	-1.9e-05
0.224	-4.52e-06			0.236	-8.79e-06			0.251	-1.85e-05
0.223	-4.05e-06			0.235	-8.27e-06			0.25	-1.8e-05
0.222	-3.57e-06			0.234	-7.74e-06			0.249	-1.75e-05
0.221	-3.1e-06			0.233	-7.2e-06			0.248	-1.69e-05
0.22	-2.63e-06			0.232	-6.66e-06			0.247	-1.64e-05
0.219	-2.15e-06			0.231	-6.12e-06			0.246	-1.58e-05
0.218	-1.67e-06			0.23	-5.57e-06			0.245	-1.53e-05
0.217	-1.19e-06			0.229	-5.02e-06			0.244	-1.47e-05
0.216	-7.1e-07			0.228	-4.47e-06			0.243	-1.41e-05
0.215	-2.29e-07			0.227	-3.91e-06			0.242	-1.35e-05
0.214	2.55e-07			0.226	-3.36e-06			0.241	-1.29e-05
0.213	7.42e-07			0.225	-2.79e-06			0.24	-1.24e-05
0.212	1.23e-06			0.224	-2.23e-06			0.239	-1.18e-05
0.211	1.72e-06			0.223	-1.66e-06			0.238	-1.12e-05
0.21	2.21e-06			0.222	-1.09e-06			0.237	-1.05e-05
0.209	2.69e-06			0.221	-5.1e-07			0.236	-9.92e-06
0.208	3.18e-06			0.22	6.89e-08			0.235	-9.3e-06
0.207	3.67e-06			0.219	6.53e-07			0.234	-8.67e-06
0.206	4.15e-06			0.218	1.24e-06			0.233	-8.04e-06
0.205	4.65e-06			0.217	1.84e-06			0.232	-7.4e-06
0.204	5.14e-06			0.216	2.43e-06			0.231	-6.75e-06
0.203	5.63e-06			0.215	3.02e-06			0.23	-6.1e-06
0.202	6.12e-06			0.214	3.62e-06			0.229	-5.43e-06
0.201	6.6e-06			0.213	4.21e-06			0.228	-4.77e-06
0.2	7.08e-06			0.212	4.81e-06			0.227	-4.1e-06
0.199	7.57e-06			0.211	5.41e-06			0.226	-3.43e-06
0.198	8.05e-06			0.21	6.01e-06			0.225	-2.76e-06
0.197	8.54e-06			0.209	6.6e-06			0.224	-2.08e-06
0.196	9.02e-06			0.208	7.2e-06			0.223	-1.39e-06
0.195	9.51e-06			0.207	7.8e-06			0.222	-7e-07
0.194	9.99e-06			0.206	8.41e-06			0.221	-4.68e-09
0.193	1.05e-05			0.205	9.02e-06			0.22	6.96e-07
0.192	1.1e-05			0.204	9.64e-06			0.219	1.4e-06
0.191	1.14e-05			0.203	1.03e-05			0.218	2.12e-06
0.19	1.19e-05			0.202	1.09e-05			0.217	2.83e-06
0.189	1.24e-05			0.201	1.15e-05			0.216	3.54e-06
0.188	1.28e-05			0.2	1.2e-05			0.215	4.26e-06
0.187	1.33e-05			0.199	1.26e-05			0.214	4.98e-06
0.186	1.38e-05			0.198	1.32e-05			0.213	5.7e-06
0.185	1.42e-05			0.197	1.38e-05			0.212	6.43e-06
0.184	1.47e-05			0.196	1.44e-05			0.211	7.15e-06
0.183	1.52e-05			0.195	1.5e-05			0.21	7.88e-06
0.182	1.56e-05			0.194	1.56e-05			0.209	8.61e-06
0.181	1.61e-05			0.193	1.62e-05			0.208	9.35e-06
0.18	1.65e-05			0.192	1.68e-05			0.207	1.01e-05
0.179	1.7e-05			0.191	1.73e-05			0.206	1.08e-05
0.178	1.74e-05			0.19	1.79e-05			0.205	1.16e-05
0.177	1.79e-05			0.189	1.85e-05			0.204	1.23e-05
0.176	1.83e-05			0.188	1.91e-05			0.203	1.3e-05
0.175	1.88e-05			0.187	1.96e-05			0.202	1.38e-05
0.174	1.92e-05			0.186	2.02e-05			0.201	1.45e-05
0.173	1.96e-05			0.185	2.08e-05			0.2	1.52e-05
0.172	2.01e-05			0.184	2.13e-05			0.199	1.59e-05
0.171	2.05e-05			0.183	2.19e-05			0.198	1.67e-05
0.17	2.09e-05			0.182	2.24e-05			0.197	1.74e-05
0.169	2.14e-05			0.181	2.29e-05			0.196	1.81e-05
0.168	2.18e-05			0.18	2.35e-05			0.195	1.89e-05
0.167	2.22e-05			0.179	2.4e-05			0.194	1.96e-05
0.166	2.26e-05			0.178	2.45e-05			0.193	2.03e-05
0.165	2.3e-05			0.177	2.5e-05			0.192	2.1e-05
0.164	2.34e-05			0.176	2.56e-05			0.191	2.17e-05
0.163	2.38e-05			0.175	2.61e-05			0.19	2.24e-05
0.162	2.42e-05			0.174	2.66e-05			0.189	2.31e-05
0.161	2.46e-05			0.173	2.71e-05			0.188	2.38e-05
0.16	2.5e-05			0.172	2.75e-05			0.187	2.45e-05
0.159	2.54e-05			0.171	2.8e-05			0.186	2.52e-05
0.158	2.58e-05			0.17	2.85e-05			0.185	2.59e-05
0.157	2.62e-05			0.169	2.89e-05			0.184	2.66e-05
0.156	2.65e-05			0.168	2.94e-05			0.183	2.72e-05
0.155	2.69e-05			0.167	2.98e-05			0.182	2.79e-05
0.154	2.73e-05			0.166	3.03e-05			0.181	2.86e-05
0.153	2.77e-05			0.165	3.07e-05			0.18	2.92e-05
0.152	2.8e-05			0.164	3.11e-05			0.179	2.99e-05
0.151	2.84e-05			0.163	3.16e-05			0.178	3.05e-05
0.15	2.87e-05			0.162	3.2e-05			0.177	3.11e-05
0.149	2.91e-05			0.161	3.24e-05			0.176	3.17e-05
0.148	2.94e-05			0.16	3.28e-05			0.175	3.24e-05
0.147	2.97e-05			0.159	3.32e-05			0.174	3.3e-05
0.146	3.01e-05			0.158	3.36e-05			0.173	3.36e-05
0.145	3.04e-05			0.157	3.39e-05			0.172	3.42e-05
0.144	3.07e-05			0.156	3.43e-05			0.171	3.48e-05
0.143	3.11e-05			0.155	3.47e-05			0.17	3.53e-05
0.142	3.14e-05			0.154	3.5e-05			0.169	3.59e-05
0.141	3.17e-05			0.153	3.53e-05			0.168	3.64e-05
0.14	3.2e-05			0.152	3.57e-05			0.167	3.7e-05
0.139	3.23e-05			0.151	3.6e-05			0.166	3.75e-05
0.138	3.26e-05			0.15	3.63e-05			0.165	3.81e-05
0.137	3.29e-05			0.149	3.66e-05			0.164	3.86e-05
0.136	3.32e-05			0.148	3.69e-05			0.163	3.91e-05
0.135	3.35e-05			0.147	3.72e-05			0.162	3.96e-05
0.134	3.38e-05			0.146	3.75e-05			0.161	4.01e-05
0.133	3.41e-05			0.145	3.78e-05			0.16	4.05e-05
0.132	3.43e-05			0.144	3.8e-05			0.159	4.1e-05
0.131	3.46e-05			0.143	3.83e-05			0.158	4.15e-05
0.13	3.49e-05			0.142	3.86e-05			0.157	4.19e-05
0.129	3.51e-05			0.141	3.88e-05			0.156	4.23e-05
0.128	3.54e-05			0.14	3.9e-05			0.155	4.28e-05
0.127	3.57e-05			0.139	3.93e-05			0.154	4.32e-05
0.126	3.59e-05			0.138	3.95e-05			0.153	4.36e-05
0.125	3.62e-05			0.137	3.97e-05			0.152	4.4e-05
0.124	3.64e-05			0.136	3.99e-05			0.151	4.43e-05
0.123	3.66e-05			0.135	4.01e-05			0.15	4.47e-05
0.122	3.69e-05			0.134	4.03e-05			0.149	4.51e-05
0.121	3.71e-05			0.133	4.05e-05			0.148	4.54e-05
0.12	3.73e-05			0.132	4.07e-05			0.147	4.57e-05
0.119	3.76e-05			0.131	4.09e-05			0.146	4.61e-05
0.118	3.78e-05			0.13	4.1e-05			0.145	4.64e-05
0.117	3.8e-05			0.129	4.12e-05			0.144	4.67e-05
0.116	3.82e-05			0.128	4.13e-05			0.143	4.7e-05
0.115	3.84e-05			0.127	4.15e-05			0.142	4.72e-05
0.114	3.86e-05			0.126	4.16e-05			0.141	4.75e-05
0.113	3.88e-05			0.125	4.18e-05			0.14	4.78e-05
0.112	3.9e-05			0.124	4.19e-05			0.139	4.8e-05
0.111	3.92e-05			0.123	4.2e-05			0.138	4.83e-05
0.11	3.94e-05			0.122	4.21e-05			0.137	4.85e-05
0.109	3.95e-05			0.121	4.22e-05			0.136	4.87e-05
0.108	3.97e-05			0.12	4.23e-05			0.135	4.89e-05
0.107	3.99e-05			0.119	4.24e-05			0.134	4.91e-05
0.106	4.01e-05			0.118	4.25e-05			0.133	4.93e-05
0.105	4.02e-05			0.117	4.26e-05			0.132	4.95e-05
0.104	4.04e-05			0.116	4.27e-05			0.131	4.97e-05
0.103	4.06e-05			0.115	4.28e-05			0.13	4.98e-05
0.102	4.07e-05			0.114	4.29e-05			0.129	5e-05
0.101	4.09e-05			0.113	4.29e-05			0.128	5.01e-05
0.1	4.1e-05			0.112	4.3e-05			0.127	5.02e-05
0.099	4.12e-05			0.111	4.3e-05			0.126	5.04e-05
0.098	4.13e-05			0.11	4.31e-05			0.125	5.05e-05
0.097	4.14e-05			0.109	4.32e-05			0.124	5.06e-05
0.096	4.16e-05			0.108	4.32e-05			0.123	5.07e-05
0.095	4.17e-05			0.107	4.32e-05			0.122	5.08e-05
0.094	4.18e-05			0.106	4.33e-05			0.121	5.09e-05
0.093	4.19e-05			0.105	4.33e-05			0.12	5.09e-05
0.092	4.2e-05			0.104	4.33e-05			0.119	5.1e-05
0.091	4.21e-05			0.103	4.34e-05			0.118	5.1e-05
0.09	4.23e-05			0.102	4.34e-05			0.117	5.11e-05
0.089	4.24e-05			0.101	4.34e-05			0.116	5.11e-05
0.088	4.25e-05			0.1	4.34e-05			0.115	5.12e-05
0.087	4.26e-05			0.099	4.35e-05			0.114	5.12e-05
0.086	4.26e-05			0.098	4.35e-05			0.113	5.12e-05
0.085	4.27e-05			0.097	4.35e-05			0.112	5.12e-05
0.084	4.28e-05			0.096	4.35e-05			0.111	5.12e-05
0.083	4.29e-05			0.095	4.35e-05			0.11	5.12e-05
0.082	4.3e-05			0.094	4.35e-05			0.109	5.12e-05
0.081	4.31e-05			0.093	4.35e-05			0.108	5.12e-05
0.08	4.31e-05			0.092	4.35e-05			0.107	5.12e-05
0.079	4.32e-05			0.091	4.35e-05			0.106	5.11e-05
0.078	4.33e-05			0.09	4.34e-05			0.105	5.11e-05
0.077	4.33e-05			0.089	4.34e-05			0.104	5.11e-05
0.076	4.34e-05			0.088	4.34e-05			0.103	5.1e-05
0.075	4.34e-05			0.087	4.34e-05			0.102	5.1e-05
0.074	4.35e-05			0.086	4.34e-05			0.101	5.09e-05
0.073	4.35e-05			0.085	4.34e-05			0.1	5.09e-05
0.072	4.36e-05			0.084	4.33e-05			0.099	5.08e-05
0.071	4.36e-05			0.083	4.33e-05			0.098	5.07e-05
0.07	4.36e-05			0.082	4.33e-05			0.097	5.07e-05
0.069	4.37e-05			0.081	4.32e-05			0.096	5.06e-05
0.068	4.37e-05			0.08	4.32e-05			0.095	5.05e-05
0.067	4.37e-05			0.079	4.32e-05			0.094	5.04e-05
0.066	4.38e-05			0.078	4.31e-05			0.093	5.03e-05
0.065	4.38e-05			0.077	4.31e-05			0.092	5.03e-05
0.064	4.38e-05			0.076	4.31e-05			0.091	5.02e-05
0.063	4.38e-05			0.075	4.3e-05			0.09	5.01e-05
0.062	4.38e-05			0.074	4.3e-05			0.089	5e-05
0.061	4.38e-05			0.073	4.29e-05			0.088	4.99e-05
0.06	4.38e-05			0.072	4.29e-05			0.087	4.97e-05
0.059	4.38e-05			0.071	4.28e-05			0.086	4.96e-05
0.058	4.38e-05			0.07	4.28e-05			0.085	4.95e-05
0.057	4.38e-05			0.069	4.27e-05			0.084	4.94e-05
0.056	4.38e-05			0.068	4.27e-05			0.083	4.93e-05
0.055	4.38e-05			0.067	4.26e-05			0.082	4.92e-05
0.054	4.38e-05			0.066	4.26e-05			0.081	4.9e-05
0.053	4.38e-05			0.065	4.25e-05			0.08	4.89e-05
0.052	4.38e-05			0.064	4.25e-05			0.079	4.88e-05
0.051	4.38e-05			0.063	4.24e-05			0.078	4.86e-05
0.05	4.37e-05			0.062	4.24e-05			0.077	4.85e-05
0.049	4.37e-05			0.061	4.23e-05			0.076	4.84e-05
0.048	4.37e-05			0.06	4.22e-05			0.075	4.82e-05
0.047	4.37e-05			0.059	4.22e-05			0.074	4.81e-05
0.046	4.36e-05			0.058	4.21e-05			0.073	4.8e-05
0.045	4.36e-05			0.057	4.2e-05			0.072	4.78e-05
0.044	4.35e-05			0.056	4.2e-05			0.071	4.77e-05
0.043	4.35e-05			0.055	4.19e-05			0.07	4.75e-05
0.042	4.35e-05			0.054	4.18e-05			0.069	4.74e-05
0.041	4.34e-05			0.053	4.18e-05			0.068	4.72e-05
0.04	4.34e-05			0.052	4.17e-05			0.067	4.71e-05
0.039	4.33e-05			0.051	4.16e-05			0.066	4.69e-05
0.038	4.33e-05			0.05	4.16e-05			0.065	4.68e-05
0.037	4.32e-05			0.049	4.15e-05			0.064	4.67e-05
0.036	4.32e-05			0.048	4.14e-05			0.063	4.65e-05
0.035	4.31e-05			0.047	4.14e-05			0.062	4.64e-05
0.034	4.3e-05			0.046	4.13e-05			0.061	4.62e-05
0.033	4.3e-05			0.045	4.12e-05			0.06	4.61e-05
0.032	4.29e-05			0.044	4.11e-05			0.059	4.59e-05
0.031	4.28e-05			0.043	4.11e-05			0.058	4.58e-05
0.03	4.28e-05			0.042	4.1e-05			0.057	4.56e-05
0.029	4.27e-05			0.041	4.09e-05			0.056	4.54e-05
0.028	4.26e-05			0.04	4.08e-05			0.055	4.53e-05
0.027	4.26e-05			0.039	4.07e-05			0.054	4.51e-05
0.026	4.25e-05			0.038	4.07e-05			0.053	4.5e-05
0.025	4.24e-05			0.037	4.06e-05			0.052	4.48e-05
0.024	4.23e-05			0.036	4.05e-05			0.051	4.47e-05
0.023	4.23e-05			0.035	4.04e-05			0.05	4.45e-05
0.022	4.22e-05			0.034	4.03e-05			0.049	4.44e-05
0.021	4.21e-05			0.033	4.02e-05			0.048	4.42e-05
0.02	4.2e-05			0.032	4.02e-05			0.047	4.41e-05
0.019	4.19e-05			0.031	4.01e-05			0.046	4.39e-05
0.018	4.18e-05			0.03	4e-05			0.045	4.38e-05
0.017	4.17e-05			0.029	3.99e-05			0.044	4.36e-05
0.016	4.17e-05			0.028	3.98e-05			0.043	4.35e-05
0.015	4.16e-05			0.027	3.97e-05			0.042	4.33e-05
0.014	4.15e-05			0.026	3.96e-05			0.041	4.32e-05
0.013	4.14e-05			0.025	3.96e-05			0.04	4.3e-05
0.012	4.13e-05			0.024	3.95e-05			0.039	4.29e-05
0.011	4.12e-05			0.023	3.94e-05			0.038	4.27e-05
0.01	4.11e-05			0.022	3.93e-05			0.037	4.26e-05
0.009	4.1e-05			0.021	3.92e-05			0.036	4.24e-05
0.008	4.09e-05			0.02	3.91e-05			0.035	4.23e-05
0.007	4.08e-05			0.019	3.9e-05			0.034	4.21e-05
0.006	4.07e-05			0.018	3.89e-05			0.033	4.2e-05
0.005	4.06e-05			0.017	3.88e-05			0.032	4.18e-05
0.004	4.05e-05			0.016	3.87e-05			0.031	4.17e-05
0.003	4.04e-05			0.015	3.87e-05			0.03	4.15e-05
0.002	4.03e-05			0.014	3.86e-05			0.029	4.14e-05
0.001	4.02e-05			0.013	3.85e-05			0.028	4.12e-05
0	3.93e-05			0.012	3.84e-05			0.027	4.11e-05
0.001	3.79e-05			0.011	3.83e-05			0.026	4.09e-05
0.002	3.67e-05			0.01	3.82e-05			0.025	4.08e-05
0.003	3.57e-05			0.009	3.81e-05			0.024	4.06e-05
0.004	3.49e-05			0.008	3.8e-05			0.023	4.05e-05
0.005	3.42e-05			0.007	3.79e-05			0.022	4.04e-05
0.006	3.36e-05			0.006	3.78e-05			0.021	4.02e-05
0.007	3.3e-05			0.005	3.77e-05			0.02	4.01e-05
0.008	3.25e-05			0.004	3.76e-05			0.019	3.99e-05
0.009	3.2e-05			0.003	3.75e-05			0.018	3.98e-05
0.01	3.15e-05			0.002	3.74e-05			0.017	3.96e-05
0.011	3.1e-05			0.001	3.73e-05			0.016	3.95e-05
0.012	3.05e-05			0	3.65e-05			0.015	3.94e-05
0.013	3.01e-05			0.001	3.52e-05			0.014	3.92e-05
0.014	2.97e-05			0.002	3.41e-05			0.013	3.91e-05
0.015	2.92e-05			0.003	3.31e-05			0.012	3.89e-05
0.016	2.89e-05			0.004	3.24e-05			0.011	3.88e-05
0.017	2.85e-05			0.005	3.18e-05			0.01	3.87e-05
0.018	2.81e-05			0.006	3.13e-05			0.009	3.85e-05
0.019	2.77e-05			0.007	3.08e-05			0.008	3.84e-05
0.02	2.74e-05			0.008	3.03e-05			0.007	3.83e-05
0.021	2.7e-05			0.009	2.99e-05			0.006	3.81e-05
0.022	2.67e-05			0.01	2.94e-05			0.005	3.8e-05
0.023	2.63e-05			0.011	2.9e-05			0.004	3.79e-05
0.024	2.6e-05			0.012	2.86e-05			0.003	3.77e-05
0.025	2.57e-05			0.013	2.82e-05			0.002	3.76e-05
0.026	2.53e-05			0.014	2.79e-05			0.001	3.75e-05
0.027	2.5e-05			0.015	2.75e-05			0	3.66e-05
0.028	2.47e-05			0.016	2.72e-05			0.001	3.54e-05
0.029	2.44e-05			0.017	2.68e-05			0.002	3.43e-05
0.03	2.41e-05			0.018	2.65e-05			0.003	3.34e-05
0.031	2.38e-05			0.019	2.62e-05			0.004	3.27e-05
0.032	2.35e-05			0.02	2.59e-05			0.005	3.21e-05
0.033	2.33e-05			0.021	2.55e-05			0.006	3.17e-05
0.034	2.3e-05			0.022	2.52e-05			0.007	3.12e-05
0.035	2.27e-05			0.023	2.49e-05			0.008	3.08e-05
0.036	2.24e-05			0.024	2.46e-05			0.009	3.04e-05
0.037	2.22e-05			0.025	2.44e-05			0.01	3e-05
0.038	2.19e-05			0.026	2.41e-05			0.011	2.96e-05
0.039	2.17e-05			0.027	2.38e-05			0.012	2.92e-05
0.04	2.14e-05			0.028	2.35e-05			0.013	2.89e-05
0.041	2.12e-05			0.029	2.33e-05			0.014	2.85e-05
0.042	2.09e-05			0.03	2.3e-05			0.015	2.82e-05
0.043	2.07e-05			0.031	2.27e-05			0.016	2.79e-05
0.044	2.04e-05			0.032	2.25e-05			0.017	2.76e-05
0.045	2.02e-05			0.033	2.22e-05			0.018	2.73e-05
0.046	1.99e-05			0.034	2.2e-05			0.019	2.7e-05
0.047	1.97e-05			0.035	2.17e-05			0.02	2.67e-05
0.048	1.95e-05			0.036	2.15e-05			0.021	2.64e-05
0.049	1.92e-05			0.037	2.13e-05			0.022	2.61e-05
0.05	1.9e-05			0.038	2.1e-05			0.023	2.58e-05
0.051	1.88e-05			0.039	2.08e-05			0.024	2.56e-05
0.052	1.85e-05			0.04	2.05e-05			0.025	2.53e-05
0.053	1.83e-05			0.041	2.03e-05			0.026	2.5e-05
0.054	1.81e-05			0.042	2.01e-05			0.027	2.48e-05
0.055	1.79e-05			0.043	1.99e-05			0.028	2.45e-05
0.056	1.76e-05			0.044	1.96e-05			0.029	2.43e-05
0.057	1.74e-05			0.045	1.94e-05			0.03	2.4e-05
0.058	1.72e-05			0.046	1.92e-05			0.031	2.38e-05
0.059	1.7e-05			0.047	1.9e-05			0.032	2.35e-05
0.06	1.68e-05			0.048	1.88e-05			0.033	2.33e-05
0.061	1.65e-05			0.049	1.86e-05			0.034	2.31e-05
0.062	1.63e-05			0.05	1.83e-05			0.035	2.28e-05
0.063	1.61e-05			0.051	1.81e-05			0.036	2.26e-05
0.064	1.59e-05			0.052	1.79e-05			0.037	2.24e-05
0.065	1.57e-05			0.053	1.77e-05			0.038	2.22e-05
0.066	1.55e-05			0.054	1.75e-05			0.039	2.19e-05
0.067	1.53e-05			0.055	1.73e-05			0.04	2.17e-05
0.068	1.5e-05			0.056	1.71e-05			0.041	2.15e-05
0.069	1.48e-05			0.057	1.69e-05			0.042	2.13e-05
0.07	1.46e-05			0.058	1.67e-05			0.043	2.11e-05
0.071	1.44e-05			0.059	1.65e-05			0.044	2.09e-05
0.072	1.42e-05			0.06	1.63e-05			0.045	2.06e-05
0.073	1.4e-05			0.061	1.61e-05			0.046	2.04e-05
0.074	1.38e-05			0.062	1.59e-05			0.047	2.02e-05
0.075	1.36e-05			0.063	1.57e-05			0.048	2e-05
0.076	1.34e-05			0.064	1.55e-05			0.049	1.98e-05
0.077	1.32e-05			0.065	1.53e-05			0.05	1.96e-05
0.078	1.3e-05			0.066	1.51e-05			0.051	1.94e-05
0.079	1.28e-05			0.067	1.49e-05			0.052	1.92e-05
0.08	1.26e-05			0.068	1.47e-05			0.053	1.9e-05
0.081	1.23e-05			0.069	1.45e-05			0.054	1.88e-05
0.082	1.21e-05			0.07	1.43e-05			0.055	1.86e-05
0.083	1.19e-05			0.071	1.41e-05			0.056	1.84e-05
0.084	1.17e-05			0.072	1.39e-05			0.057	1.82e-05
0.085	1.15e-05			0.073	1.37e-05			0.058	1.8e-05
0.086	1.13e-05			0.074	1.35e-05			0.059	1.78e-05
0.087	1.11e-05			0.075	1.33e-05			0.06	1.76e-05
0.088	1.09e-05			0.076	1.31e-05			0.061	1.74e-05
0.089	1.06e-05			0.077	1.29e-05			0.062	1.72e-05
0.09	1.04e-05			0.078	1.27e-05			0.063	1.7e-05
0.091	1.02e-05			0.079	1.25e-05			0.064	1.68e-05
0.092	9.97e-06			0.08	1.23e-05			0.065	1.66e-05
0.093	9.75e-06			0.081	1.21e-05			0.066	1.64e-05
0.094	9.53e-06			0.082	1.19e-05			0.067	1.62e-05
0.095	9.3e-06			0.083	1.16e-05			0.068	1.6e-05
0.096	9.07e-06			0.084	1.14e-05			0.069	1.58e-05
0.097	8.84e-06			0.085	1.12e-05			0.07	1.56e-05
0.098	8.61e-06			0.086	1.1e-05			0.071	1.54e-05
0.099	8.38e-06			0.087	1.08e-05			0.072	1.52e-05
0.1	8.14e-06			0.088	1.06e-05			0.073	1.5e-05
0.101	7.91e-06			0.089	1.04e-05			0.074	1.48e-05
0.102	7.67e-06			0.09	1.02e-05			0.075	1.46e-05
0.103	7.43e-06			0.091	9.93e-06			0.076	1.44e-05
0.104	7.19e-06			0.092	9.71e-06			0.077	1.42e-05
0.105	6.94e-06			0.093	9.48e-06			0.078	1.4e-05
0.106	6.7e-06			0.094	9.25e-06			0.079	1.38e-05
0.107	6.45e-06			0.095	9.02e-06			0.08	1.35e-05
0.108	6.2e-06			0.096	8.79e-06			0.081	1.33e-05
0.109	5.94e-06			0.097	8.55e-06			0.082	1.31e-05
0.11	5.69e-06			0.098	8.32e-06			0.083	1.29e-05
0.111	5.43e-06			0.099	8.08e-06			0.084	1.27e-05
0.112	5.16e-06			0.1	7.84e-06			0.085	1.25e-05
0.113	4.9e-06			0.101	7.59e-06			0.086	1.23e-05
0.114	4.63e-06			0.102	7.35e-06			0.087	1.2e-05
0.115	4.36e-06			0.103	7.1e-06			0.088	1.18e-05
0.116	4.08e-06			0.104	6.85e-06			0.089	1.16e-05
0.117	3.8e-06			0.105	6.59e-06			0.09	1.13e-05
0.118	3.52e-06			0.106	6.34e-06			0.091	1.11e-05
0.119	3.24e-06			0.107	6.08e-06			0.092	1.09e-05
0.12	2.95e-06			0.108	5.81e-06			0.093	1.06e-05
0.121	2.65e-06			0.109	5.54e-06			0.094	1.04e-05
0.122	2.35e-06			0.11	5.26e-06			0.095	1.02e-05
0.123	2.05e-06			0.111	4.99e-06			0.096	9.9e-06
0.124	1.75e-06			0.112	4.71e-06			0.097	9.64e-06
0.125	1.43e-06			0.113	4.43e-06			0.098	9.38e-06
0.126	1.11e-06			0.114	4.14e-06			0.099	9.12e-06
0.127	7.92e-07			0.115	3.84e-06			0.1	8.86e-06
0.128	4.68e-07			0.116	3.54e-06			0.101	8.59e-06
0.129	1.41e-07			0.117	3.24e-06			0.102	8.32e-06
0.13	-1.9e-07			0.118	2.94e-06			0.103	8.04e-06
0.131	-5.25e-07			0.119	2.63e-06			0.104	7.76e-06
0.132	-8.66e-07			0.12	2.31e-06			0.105	7.48e-06
0.133	-1.21e-06			0.121	1.99e-06			0.106	7.2e-06
0.134	-1.57e-06			0.122	1.66e-06			0.107	6.91e-06
0.135	-1.92e-06			0.123	1.32e-06			0.108	6.61e-06
0.136	-2.28e-06			0.124	9.75e-07			0.109	6.31e-06
0.137	-2.65e-06			0.125	6.27e-07			0.11	6e-06
0.138	-3.02e-06			0.126	2.75e-07			0.111	5.69e-06
0.139	-3.39e-06			0.127	-8.03e-08			0.112	5.38e-06
0.14	-3.78e-06			0.128	-4.41e-07			0.113	5.05e-06
0.141	-4.16e-06			0.129	-8.07e-07			0.114	4.73e-06
0.142	-4.56e-06			0.13	-1.18e-06			0.115	4.39e-06
0.143	-4.96e-06			0.131	-1.56e-06			0.116	4.05e-06
0.144	-5.36e-06			0.132	-1.95e-06			0.117	3.71e-06
0.145	-5.78e-06			0.133	-2.34e-06			0.118	3.36e-06
0.146	-6.2e-06			0.134	-2.74e-06			0.119	3e-06
0.147	-6.63e-06			0.135	-3.14e-06			0.12	2.64e-06
0.148	-7.06e-06			0.136	-3.55e-06			0.121	2.27e-06
0.149	-7.5e-06			0.137	-3.97e-06			0.122	1.89e-06
0.15	-7.94e-06			0.138	-4.4e-06			0.123	1.5e-06
0.151	-8.39e-06			0.139	-4.83e-06			0.124	1.1e-06
0.152	-8.85e-06			0.14	-5.28e-06			0.125	7.01e-07
0.153	-9.31e-06			0.141	-5.73e-06			0.126	2.92e-07
0.154	-9.78e-06			0.142	-6.19e-06			0.127	-1.21e-07
0.155	-1.03e-05			0.143	-6.66e-06			0.128	-5.42e-07
0.156	-1.07e-05			0.144	-7.13e-06			0.129	-9.7e-07
0.157	-1.12e-05			0.145	-7.62e-06			0.13	-1.41e-06
0.158	-1.17e-05			0.146	-8.11e-06			0.131	-1.85e-06
0.159	-1.22e-05			0.147	-8.6e-06			0.132	-2.31e-06
0.16	-1.27e-05			0.148	-9.11e-06			0.133	-2.76e-06
0.161	-1.32e-05			0.149	-9.62e-06			0.134	-3.23e-06
0.162	-1.38e-05			0.15	-1.01e-05			0.135	-3.71e-06
0.163	-1.43e-05			0.151	-1.07e-05			0.136	-4.2e-06
0.164	-1.48e-05			0.152	-1.12e-05			0.137	-4.7e-06
0.165	-1.54e-05			0.153	-1.18e-05			0.138	-5.2e-06
0.166	-1.59e-05			0.154	-1.23e-05			0.139	-5.72e-06
0.167	-1.65e-05			0.155	-1.29e-05			0.14	-6.25e-06
0.168	-1.7e-05			0.156	-1.34e-05			0.141	-6.79e-06
0.169	-1.76e-05			0.157	-1.4e-05			0.142	-7.34e-06
0.17	-1.81e-05			0.158	-1.46e-05			0.143	-7.89e-06
0.171	-1.87e-05			0.159	-1.52e-05			0.144	-8.46e-06
0.172	-1.93e-05			0.16	-1.58e-05			0.145	-9.03e-06
0.173	-1.99e-05			0.161	-1.64e-05			0.146	-9.62e-06
0.174	-2.05e-05			0.162	-1.7e-05			0.147	-1.02e-05
0.175	-2.11e-05			0.163	-1.77e-05			0.148	-1.08e-05
0.176	-2.17e-05			0.164	-1.83e-05			0.149	-1.14e-05
0.177	-2.23e-05			0.165	-1.89e-05			0.15	-1.21e-05
0.178	-2.29e-05			0.166	-1.96e-05			0.151	-1.27e-05
0.179	-2.36e-05			0.167	-2.02e-05			0.152	-1.33e-05
0.18	-2.42e-05			0.168	-2.09e-05			0.153	-1.4e-05
0.181	-2.48e-05			0.169	-2.16e-05			0.154	-1.47e-05
0.182	-2.55e-05			0.17	-2.22e-05			0.155	-1.54e-05
0.183	-2.61e-05			0.171	-2.29e-05			0.156	-1.6e-05
0.184	-2.68e-05			0.172	-2.36e-05			0.157	-1.67e-05
0.185	-2.74e-05			0.173	-2.43e-05			0.158	-1.74e-05
0.186	-2.81e-05			0.174	-2.5e-05			0.159	-1.81e-05
0.187	-2.87e-05			0.175	-2.58e-05			0.16	-1.89e-05
0.188	-2.94e-05			0.176	-2.65e-05			0.161	-1.96e-05
0.189	-3.01e-05			0.177	-2.72e-05			0.162	-2.03e-05
0.19	-3.08e-05			0.178	-2.79e-05			0.163	-2.11e-05
0.191	-3.14e-05			0.179	-2.87e-05			0.164	-2.19e-05
0.192	-3.21e-05			0.18	-2.94e-05			0.165	-2.27e-05
0.193	-3.28e-05			0.181	-3.02e-05			0.166	-2.34e-05
0.194	-3.35e-05			0.182	-3.09e-05			0.167	-2.42e-05
0.195	-3.42e-05			0.183	-3.17e-05			0.168	-2.5e-05
0.196	-3.49e-05			0.184	-3.24e-05			0.169	-2.59e-05
0.197	-3.56e-05			0.185	-3.32e-05			0.17	-2.67e-05
0.198	-3.63e-05			0.186	-3.4e-05			0.171	-2.75e-05
0.199	-3.7e-05			0.187	-3.47e-05			0.172	-2.84e-05
0.2	-3.77e-05			0.188	-3.55e-05			0.173	-2.92e-05
0.201	-3.84e-05			0.189	-3.63e-05			0.174	-3.01e-05
0.202	-3.91e-05			0.19	-3.7e-05			0.175	-3.09e-05
0.203	-3.98e-05			0.191	-3.78e-05			0.176	-3.18e-05
0.204	-4.05e-05			0.192	-3.86e-05			0.177	-3.27e-05
0.205	-4.12e-05			0.193	-3.94e-05			0.178	-3.36e-05
0.206	-4.19e-05			0.194	-4.02e-05			0.179	-3.45e-05
0.207	-4.26e-05			0.195	-4.1e-05			0.18	-3.53e-05
0.208	-4.33e-05			0.196	-4.17e-05			0.181	-3.62e-05
0.209	-4.4e-05			0.197	-4.25e-05			0.182	-3.72e-05
0.21	-4.47e-05			0.198	-4.33e-05			0.183	-3.81e-05
0.211	-4.54e-05			0.199	-4.41e-05			0.184	-3.9e-05
0.212	-4.61e-05			0.2	-4.49e-05			0.185	-3.99e-05
0.213	-4.68e-05			0.201	-4.56e-05			0.186	-4.09e-05
0.214	-4.75e-05			0.202	-4.64e-05			0.187	-4.18e-05
0.215	-4.82e-05			0.203	-4.72e-05			0.188	-4.27e-05
0.216	-4.89e-05			0.204	-4.8e-05			0.189	-4.37e-05
0.217	-4.95e-05			0.205	-4.87e-05			0.19	-4.46e-05
0.218	-5.02e-05			0.206	-4.95e-05			0.191	-4.55e-05
0.219	-5.09e-05			0.207	-5.02e-05			0.192	-4.65e-05
0.22	-5.15e-05			0.208	-5.1e-05			0.193	-4.74e-05
0.221	-5.22e-05			0.209	-5.17e-05			0.194	-4.84e-05
0.222	-5.29e-05			0.21	-5.24e-05			0.195	-4.93e-05
0.223	-5.35e-05			0.211	-5.32e-05			0.196	-5.02e-05
0.224	-5.42e-05			0.212	-5.39e-05			0.197	-5.12e-05
0.225	-5.48e-05			0.213	-5.46e-05			0.198	-5.21e-05
0.226	-5.55e-05			0.214	-5.53e-05			0.199	-5.3e-05
0.227	-5.61e-05			0.215	-5.6e-05			0.2	-5.4e-05
0.228	-5.67e-05			0.216	-5.67e-05			0.201	-5.49e-05
0.229	-5.73e-05			0.217	-5.74e-05			0.202	-5.58e-05
0.23	-5.79e-05			0.218	-5.8e-05			0.203	-5.68e-05
0.231	-5.85e-05			0.219	-5.87e-05			0.204	-5.77e-05
0.232	-5.91e-05			0.22	-5.93e-05			0.205	-5.86e-05
0.233	-5.97e-05			0.221	-6e-05			0.206	-5.95e-05
0.234	-6.03e-05			0.222	-6.06e-05			0.207	-6.04e-05
0.235	-6.08e-05			0.223	-6.12e-05			0.208	-6.13e-05
0.236	-6.14e-05			0.224	-6.18e-05			0.209	-6.21e-05
0.237	-6.2e-05			0.225	-6.24e-05			0.21	-6.3e-05
0.238	-6.25e-05			0.226	-6.3e-05			0.211	-6.39e-05
0.239	-6.31e-05			0.227	-6.36e-05			0.212	-6.47e-05
0.24	-6.36e-05			0.228	-6.41e-05			0.213	-6.55e-05
0.241	-6.41e-05			0.229	-6.47e-05			0.214	-6.63e-05
0.242	-6.46e-05			0.23	-6.52e-05			0.215	-6.72e-05
0.243	-6.51e-05			0.231	-6.57e-05			0.216	-6.8e-05
0.244	-6.56e-05			0.232	-6.62e-05			0.217	-6.87e-05
0.245	-6.61e-05			0.233	-6.67e-05			0.218	-6.95e-05
0.246	-6.65e-05			0.234	-6.72e-05			0.219	-7.03e-05
0.247	-6.7e-05			0.235	-6.77e-05			0.22	-7.1e-05
0.248	-6.74e-05			0.236	-6.81e-05			0.221	-7.17e-05
0.249	-6.79e-05			0.237	-6.86e-05			0.222	-7.25e-05
0.25	-6.83e-05			0.238	-6.9e-05			0.223	-7.32e-05
0.251	-6.87e-05			0.239	-6.94e-05			0.224	-7.38e-05
0.252	-6.91e-05			0.24	-6.98e-05			0.225	-7.45e-05
0.253	-6.95e-05			0.241	-7.02e-05			0.226	-7.51e-05
0.254	-6.99e-05			0.242	-7.06e-05			0.227	-7.58e-05
0.255	-7.03e-05			0.243	-7.1e-05			0.228	-7.64e-05
0.256	-7.07e-05			0.244	-7.13e-05			0.229	-7.7e-05
0.257	-7.1e-05			0.245	-7.16e-05			0.23	-7.76e-05
0.258	-7.14e-05			0.246	-7.2e-05			0.231	-7.81e-05
0.259	-7.17e-05			0.247	-7.23e-05			0.232	-7.87e-05
0.26	-7.2e-05			0.248	-7.26e-05			0.233	-7.92e-05
0.261	-7.23e-05			0.249	-7.28e-05			0.234	-7.97e-05
0.262	-7.26e-05			0.25	-7.31e-05			0.235	-8.02e-05
0.263	-7.29e-05			0.251	-7.34e-05			0.236	-8.06e-05
0.264	-7.32e-05			0.252	-7.36e-05			0.237	-8.11e-05
0.265	-7.35e-05			0.253	-7.39e-05			0.238	-8.15e-05
0.266	-7.38e-05			0.254	-7.41e-05			0.239	-8.19e-05
0.267	-7.4e-05			0.255	-7.43e-05			0.24	-8.23e-05
0.268	-7.43e-05			0.256	-7.45e-05			0.241	-8.27e-05
0.269	-7.45e-05			0.257	-7.47e-05			0.242	-8.3e-05
0.27	-7.48e-05			0.258	-7.48e-05			0.243	-8.33e-05
0.271	-7.5e-05			0.259	-7.5e-05			0.244	-8.37e-05
0.272	-7.52e-05			0.26	-7.52e-05			0.245	-8.4e-05
0.273	-7.54e-05			0.261	-7.53e-05			0.246	-8.42e-05
0.274	-7.56e-05			0.262	-7.54e-05			0.247	-8.45e-05
0.275	-7.58e-05			0.263	-7.56e-05			0.248	-8.47e-05
0.276	-7.6e-05			0.264	-7.57e-05			0.249	-8.5e-05
0.277	-7.61e-05			0.265	-7.58e-05			0.25	-8.52e-05
0.278	-7.63e-05			0.266	-7.59e-05			0.251	-8.54e-05
0.279	-7.64e-05			0.267	-7.6e-05			0.252	-8.55e-05
0.28	-7.66e-05			0.268	-7.61e-05			0.253	-8.57e-05
0.281	-7.67e-05			0.269	-7.61e-05			0.254	-8.58e-05
0.282	-7.69e-05			0.27	-7.62e-05			0.255	-8.6e-05
0.283	-7.7e-05			0.271	-7.62e-05			0.256	-8.61e-05
0.284	-7.71e-05			0.272	-7.63e-05			0.257	-8.62e-05
0.285	-7.72e-05			0.273	-7.63e-05			0.258	-8.62e-05
0.286	-7.74e-05			0.274	-7.64e-05			0.259	-8.63e-05
0.287	-7.75e-05			0.275	-7.64e-05			0.26	-8.63e-05
0.288	-7.76e-05			0.276	-7.64e-05			0.261	-8.64e-05
0.289	-7.77e-05			0.277	-7.64e-05			0.262	-8.64e-05
0.29	-7.77e-05			0.278	-7.64e-05			0.263	-8.64e-05
0.291	-7.78e-05			0.279	-7.64e-05			0.264	-8.64e-05
0.292	-7.79e-05			0.28	-7.64e-05			0.265	-8.64e-05
0.293	-7.8e-05			0.281	-7.64e-05			0.266	-8.64e-05
0.294	-7.8e-05			0.282	-7.64e-05			0.267	-8.63e-05
0.295	-7.81e-05			0.283	-7.64e-05			0.268	-8.63e-05
0.296	-7.81e-05			0.284	-7.64e-05			0.269	-8.62e-05
0.297	-7.82e-05			0.285	-7.64e-05			0.27	-8.62e-05
0.298	-7.82e-05			0.286	-7.63e-05			0.271	-8.61e-05
0.299	-7.83e-05			0.287	-7.63e-05			0.272	-8.6e-05
0.3	-7.83e-05			0.288	-7.63e-05			0.273	-8.59e-05
0.301	-7.83e-05			0.289	-7.62e-05			0.274	-8.58e-05
0.302	-7.84e-05			0.29	-7.62e-05			0.275	-8.57e-05
0.303	-7.84e-05			0.291	-7.61e-05			0.276	-8.56e-05
0.304	-7.84e-05			0.292	-7.61e-05			0.277	-8.54e-05
0.305	-7.84e-05			0.293	-7.6e-05			0.278	-8.53e-05
0.306	-7.85e-05			0.294	-7.6e-05			0.279	-8.52e-05
0.307	-7.85e-05			0.295	-7.59e-05			0.28	-8.5e-05
0.308	-7.85e-05			0.296	-7.59e-05			0.281	-8.49e-05
0.309	-7.85e-05			0.297	-7.58e-05			0.282	-8.47e-05
0.31	-7.85e-05			0.298	-7.57e-05			0.283	-8.46e-05
0.311	-7.85e-05			0.299	-7.57e-05			0.284	-8.44e-05
0.312	-7.85e-05			0.3	-7.56e-05			0.285	-8.42e-05
0.313	-7.85e-05			0.301	-7.55e-05			0.286	-8.41e-05
0.314	-7.85e-05			0.302	-7.55e-05			0.287	-8.39e-05
0.315	-7.85e-05			0.303	-7.54e-05			0.288	-8.37e-05
0.316	-7.85e-05			0.304	-7.53e-05			0.289	-8.36e-05
0.317	-7.84e-05			0.305	-7.53e-05			0.29	-8.34e-05
0.318	-7.84e-05			0.306	-7.52e-05			0.291	-8.32e-05
0.319	-7.84e-05			0.307	-7.51e-05			0.292	-8.3e-05
0.32	-7.84e-05			0.308	-7.5e-05			0.293	-8.28e-05
0.321	-7.84e-05			0.309	-7.5e-05			0.294	-8.26e-05
0.322	-7.83e-05			0.31	-7.49e-05			0.295	-8.24e-05
0.323	-7.83e-05			0.311	-7.48e-05			0.296	-8.22e-05
0.324	-7.83e-05			0.312	-7.47e-05			0.297	-8.2e-05
0.325	-7.83e-05			0.313	-7.46e-05			0.298	-8.19e-05
0.326	-7.82e-05			0.314	-7.45e-05			0.299	-8.17e-05
0.327	-7.82e-05			0.315	-7.45e-05			0.3	-8.15e-05
0.328	-7.82e-05			0.316	-7.44e-05			0.301	-8.13e-05
0.329	-7.81e-05			0.317	-7.43e-05			0.302	-8.11e-05
0.33	-7.81e-05			0.318	-7.42e-05			0.303	-8.09e-05
0.331	-7.8e-05			0.319	-7.41e-05			0.304	-8.07e-05
0.332	-7.8e-05			0.32	-7.4e-05			0.305	-8.05e-05
0.333	-7.8e-05			0.321	-7.4e-05			0.306	-8.03e-05
0.334	-7.79e-05			0.322	-7.39e-05			0.307	-8.01e-05
0.335	-7.79e-05			0.323	-7.38e-05			0.308	-7.99e-05
0.336	-7.78e-05			0.324	-7.37e-05			0.309	-7.97e-05
0.337	-7.78e-05			0.325	-7.36e-05			0.31	-7.95e-05
0.338	-7.77e-05			0.326	-7.35e-05			0.311	-7.93e-05
0.339	-7.77e-05			0.327	-7.35e-05			0.312	-7.91e-05
0.34	-7.77e-05			0.328	-7.34e-05			0.313	-7.89e-05
0.341	-7.76e-05			0.329	-7.33e-05			0.314	-7.87e-05
0.342	-7.76e-05			0.33	-7.32e-05			0.315	-7.85e-05
0.343	-7.75e-05			0.331	-7.31e-05			0.316	-7.84e-05
0.344	-7.75e-05			0.332	-7.3e-05			0.317	-7.82e-05
0.345	-7.74e-05			0.333	-7.29e-05			0.318	-7.8e-05
0.346	-7.74e-05			0.334	-7.29e-05			0.319	-7.78e-05
0.347	-7.73e-05			0.335	-7.28e-05			0.32	-7.76e-05
0.348	-7.72e-05			0.336	-7.27e-05			0.321	-7.74e-05
0.349	-7.72e-05			0.337	-7.26e-05			0.322	-7.72e-05
0.35	-7.71e-05			0.338	-7.25e-05			0.323	-7.7e-05
0.351	-7.71e-05			0.339	-7.24e-05			0.324	-7.68e-05
0.352	-7.7e-05			0.34	-7.24e-05			0.325	-7.67e-05
0.353	-7.7e-05			0.341	-7.23e-05			0.326	-7.65e-05
0.354	-7.69e-05			0.342	-7.22e-05			0.327	-7.63e-05
0.355	-7.69e-05			0.343	-7.21e-05			0.328	-7.61e-05
0.356	-7.68e-05			0.344	-7.2e-05			0.329	-7.6e-05
0.357	-7.67e-05			0.345	-7.2e-05			0.33	-7.58e-05
0.358	-7.67e-05			0.346	-7.19e-05			0.331	-7.56e-05
0.359	-7.66e-05			0.347	-7.18e-05			0.332	-7.54e-05
0.36	-7.66e-05			0.348	-7.17e-05			0.333	-7.53e-05
0.361	-7.65e-05			0.349	-7.16e-05			0.334	-7.51e-05
0.362	-7.65e-05			0.35	-7.16e-05			0.335	-7.49e-05
0.363	-7.64e-05			0.351	-7.15e-05			0.336	-7.48e-05
0.364	-7.63e-05			0.352	-7.14e-05			0.337	-7.46e-05
0.365	-7.63e-05			0.353	-7.13e-05			0.338	-7.44e-05
0.366	-7.62e-05			0.354	-7.12e-05			0.339	-7.43e-05
0.367	-7.62e-05			0.355	-7.12e-05			0.34	-7.41e-05
0.368	-7.61e-05			0.356	-7.11e-05			0.341	-7.39e-05
0.369	-7.6e-05			0.357	-7.1e-05			0.342	-7.38e-05
0.37	-7.6e-05			0.358	-7.09e-05			0.343	-7.36e-05
0.371	-7.59e-05			0.359	-7.09e-05			0.344	-7.35e-05
0.372	-7.58e-05			0.36	-7.08e-05			0.345	-7.33e-05
0.373	-7.58e-05			0.361	-7.07e-05			0.346	-7.32e-05
0.374	-7.57e-05			0.362	-7.06e-05			0.347	-7.3e-05
0.375	-7.56e-05			0.363	-7.06e-05			0.348	-7.29e-05
0.376	-7.56e-05			0.364	-7.05e-05			0.349	-7.27e-05
0.377	-7.55e-05			0.365	-7.04e-05			0.35	-7.26e-05
0.378	-7.55e-05			0.366	-7.03e-05			0.351	-7.24e-05
0.379	-7.54e-05			0.367	-7.03e-05			0.352	-7.23e-05
0.38	-7.53e-05			0.368	-7.02e-05			0.353	-7.21e-05
0.381	-7.53e-05			0.369	-7.01e-05			0.354	-7.2e-05
0.382	-7.52e-05			0.37	-7e-05			0.355	-7.18e-05
0.383	-7.51e-05			0.371	-7e-05			0.356	-7.17e-05
0.384	-7.51e-05			0.372	-6.99e-05			0.357	-7.16e-05
0.385	-7.5e-05			0.373	-6.98e-05			0.358	-7.14e-05
0.386	-7.49e-05			0.374	-6.97e-05			0.359	-7.13e-05
0.387	-7.49e-05			0.375	-6.97e-05			0.36	-7.12e-05
0.388	-7.48e-05			0.376	-6.96e-05			0.361	-7.1e-05
0.389	-7.47e-05			0.377	-6.95e-05			0.362	-7.09e-05
0.39	-7.47e-05			0.378	-6.94e-05			0.363	-7.07e-05
0.391	-7.46e-05			0.379	-6.94e-05			0.364	-7.06e-05
0.392	-7.45e-05			0.38	-6.93e-05			0.365	-7.05e-05
0.393	-7.45e-05			0.381	-6.92e-05			0.366	-7.04e-05
0.394	-7.44e-05			0.382	-6.92e-05			0.367	-7.02e-05
0.395	-7.43e-05			0.383	-6.91e-05			0.368	-7.01e-05
0.396	-7.42e-05			0.384	-6.9e-05			0.369	-7e-05
0.397	-7.42e-05			0.385	-6.89e-05			0.37	-6.98e-05
0.398	-7.41e-05			0.386	-6.89e-05			0.371	-6.97e-05
0.399	-7.4e-05			0.387	-6.88e-05			0.372	-6.96e-05
0.4	-7.33e-05			0.388	-6.87e-05			0.373	-6.95e-05
0.399	-7.14e-05			0.389	-6.86e-05			0.374	-6.93e-05
0.398	-6.98e-05			0.39	-6.86e-05			0.375	-6.92e-05
0.397	-6.84e-05			0.391	-6.85e-05			0.376	-6.91e-05
0.396	-6.72e-05			0.392	-6.84e-05			0.377	-6.9e-05
0.395	-6.62e-05			0.393	-6.84e-05			0.378	-6.89e-05
0.394	-6.53e-05			0.394	-6.83e-05			0.379	-6.87e-05
0.393	-6.45e-05			0.395	-6.82e-05			0.38	-6.86e-05
0.392	-6.37e-05			0.396	-6.82e-05			0.381	-6.85e-05
0.391	-6.29e-05			0.397	-6.81e-05			0.382	-6.84e-05
0.39	-6.22e-05			0.398	-6.8e-05			0.383	-6.83e-05
0.389	-6.15e-05			0.399	-6.79e-05			0.384	-6.82e-05
0.388	-6.08e-05			0.4	-6.72e-05			0.385	-6.8e-05
0.387	-6.02e-05			0.399	-6.54e-05			0.386	-6.79e-05
0.386	-5.96e-05			0.398	-6.38e-05			0.387	-6.78e-05
0.385	-5.9e-05			0.397	-6.25e-05			0.388	-6.77e-05
0.384	-5.84e-05			0.396	-6.14e-05			0.389	-6.76e-05
0.383	-5.78e-05			0.395	-6.05e-05			0.39	-6.75e-05
0.382	-5.73e-05			0.394	-5.97e-05			0.391	-6.74e-05
0.381	-5.67e-05			0.393	-5.9e-05			0.392	-6.73e-05
0.38	-5.62e-05			0.392	-5.83e-05			0.393	-6.72e-05
0.379	-5.57e-05			0.391	-5.76e-05			0.394	-6.71e-05
0.378	-5.52e-05			0.39	-5.7e-05			0.395	-6.7e-05
0.377	-5.47e-05			0.389	-5.64e-05			0.396	-6.68e-05
0.376	-5.42e-05			0.388	-5.58e-05			0.397	-6.67e-05
0.375	-5.37e-05			0.387	-5.53e-05			0.398	-6.66e-05
0.374	-5.32e-05			0.386	-5.47e-05			0.399	-6.65e-05
0.373	-5.28e-05			0.385	-5.42e-05			0.4	-6.57e-05
0.372	-5.23e-05			0.384	-5.37e-05			0.399	-6.41e-05
0.371	-5.18e-05			0.383	-5.32e-05			0.398	-6.26e-05
0.37	-5.14e-05			0.382	-5.28e-05			0.397	-6.15e-05
0.369	-5.1e-05			0.381	-5.23e-05			0.396	-6.05e-05
0.368	-5.06e-05			0.38	-5.18e-05			0.395	-5.98e-05
0.367	-5.01e-05			0.379	-5.14e-05			0.394	-5.92e-05
0.366	-4.97e-05			0.378	-5.1e-05			0.393	-5.86e-05
0.365	-4.93e-05			0.377	-5.06e-05			0.392	-5.8e-05
0.364	-4.89e-05			0.376	-5.02e-05			0.391	-5.75e-05
0.363	-4.85e-05			0.375	-4.98e-05			0.39	-5.69e-05
0.362	-4.81e-05			0.374	-4.94e-05			0.389	-5.64e-05
0.361	-4.78e-05			0.373	-4.9e-05			0.388	-5.6e-05
0.36	-4.74e-05			0.372	-4.86e-05			0.387	-5.55e-05
0.359	-4.7e-05			0.371	-4.82e-05			0.386	-5.51e-05
0.358	-4.66e-05			0.37	-4.79e-05			0.385	-5.47e-05
0.357	-4.62e-05			0.369	-4.75e-05			0.384	-5.43e-05
0.356	-4.59e-05			0.368	-4.71e-05			0.383	-5.39e-05
0.355	-4.55e-05			0.367	-4.68e-05			0.382	-5.35e-05
0.354	-4.51e-05			0.366	-4.64e-05			0.381	-5.31e-05
0.353	-4.48e-05			0.365	-4.61e-05			0.38	-5.27e-05
0.352	-4.44e-05			0.364	-4.58e-05			0.379	-5.23e-05
0.351	-4.41e-05			0.363	-4.54e-05			0.378	-5.2e-05
0.35	-4.37e-05			0.362	-4.51e-05			0.377	-5.16e-05
0.349	-4.34e-05			0.361	-4.48e-05			0.376	-5.13e-05
0.348	-4.3e-05			0.36	-4.44e-05			0.375	-5.1e-05
0.347	-4.27e-05			0.359	-4.41e-05			0.374	-5.06e-05
0.346	-4.24e-05			0.358	-4.38e-05			0.373	-5.03e-05
0.345	-4.2e-05			0.357	-4.35e-05			0.372	-5e-05
0.344	-4.17e-05			0.356	-4.32e-05			0.371	-4.97e-05
0.343	-4.14e-05			0.355	-4.29e-05			0.37	-4.94e-05
0.342	-4.1e-05			0.354	-4.26e-05			0.369	-4.91e-05
0.341	-4.07e-05			0.353	-4.23e-05			0.368	-4.88e-05
0.34	-4.04e-05			0.352	-4.2e-05			0.367	-4.85e-05
0.339	-4.01e-05			0.351	-4.17e-05			0.366	-4.82e-05
0.338	-3.97e-05			0.35	-4.14e-05			0.365	-4.79e-05
0.337	-3.94e-05			0.349	-4.11e-05			0.364	-4.76e-05
0.336	-3.91e-05			0.348	-4.08e-05			0.363	-4.73e-05
0.335	-3.88e-05			0.347	-4.05e-05			0.362	-4.7e-05
0.334	-3.85e-05			0.346	-4.02e-05			0.361	-4.68e-05
0.333	-3.82e-05			0.345	-3.99e-05			0.36	-4.65e-05
0.332	-3.79e-05			0.344	-3.96e-05			0.359	-4.62e-05
0.331	-3.75e-05			0.343	-3.94e-05			0.358	-4.59e-05
0.33	-3.72e-05			0.342	-3.91e-05			0.357	-4.56e-05
0.329	-3.69e-05			0.341	-3.88e-05			0.356	-4.54e-05
0.328	-3.66e-05			0.34	-3.85e-05			0.355	-4.51e-05
0.327	-3.63e-05			0.339	-3.82e-05			0.354	-4.48e-05
0.326	-3.6e-05			0.338	-3.8e-05			0.353	-4.46e-05
0.325	-3.57e-05			0.337	-3.77e-05			0.352	-4.43e-05
0.324	-3.54e-05			0.336	-3.74e-05			0.351	-4.41e-05
0.323	-3.51e-05			0.335	-3.72e-05			0.35	-4.38e-05
0.322	-3.48e-05			0.334	-3.69e-05			0.349	-4.36e-05
0.321	-3.45e-05			0.333	-3.66e-05			0.348	-4.33e-05
0.32	-3.42e-05			0.332	-3.64e-05			0.347	-4.31e-05
0.319	-3.39e-05			0.331	-3.61e-05			0.346	-4.28e-05
0.318	-3.36e-05			0.33	-3.58e-05			0.345	-4.26e-05
0.317	-3.33e-05			0.329	-3.56e-05			0.344	-4.23e-05
0.316	-3.3e-05			0.328	-3.53e-05			0.343	-4.21e-05
0.315	-3.28e-05			0.327	-3.5e-05			0.342	-4.18e-05
0.314	-3.25e-05			0.326	-3.48e-05			0.341	-4.16e-05
0.313	-3.22e-05			0.325	-3.45e-05			0.34	-4.13e-05
0.312	-3.19e-05			0.324	-3.42e-05			0.339	-4.11e-05
0.311	-3.16e-05			0.323	-3.4e-05			0.338	-4.08e-05
0.31	-3.13e-05			0.322	-3.37e-05			0.337	-4.06e-05
0.309	-3.1e-05			0.321	-3.35e-05			0.336	-4.03e-05
0.308	-3.07e-05			0.32	-3.32e-05			0.335	-4.01e-05
0.307	-3.04e-05			0.319	-3.29e-05			0.334	-3.99e-05
0.306	-3.01e-05			0.318	-3.27e-05			0.333	-3.96e-05
0.305	-2.98e-05			0.317	-3.24e-05			0.332	-3.94e-05
0.304	-2.95e-05			0.316	-3.22e-05			0.331	-3.91e-05
0.303	-2.92e-05			0.315	-3.19e-05			0.33	-3.89e-05
0.302	-2.89e-05			0.314	-3.16e-05			0.329	-3.87e-05
0.301	-2.86e-05			0.313	-3.14e-05			0.328	-3.84e-05
0.3	-2.83e-05			0.312	-3.11e-05			0.327	-3.82e-05
0.299	-2.8e-05			0.311	-3.09e-05			0.326	-3.79e-05
0.298	-2.77e-05			0.31	-3.06e-05			0.325	-3.77e-05
0.297	-2.74e-05			0.309	-3.03e-05			0.324	-3.74e-05
0.296	-2.72e-05			0.308	-3.01e-05			0.323	-3.72e-05
0.295	-2.69e-05			0.307	-2.98e-05			0.322	-3.69e-05
0.294	-2.66e-05			0.306	-2.95e-05			0.321	-3.67e-05
0.293	-2.63e-05			0.305	-2.93e-05			0.32	-3.65e-05
0.292	-2.6e-05			0.304	-2.9e-05			0.319	-3.62e-05
0.291	-2.57e-05			0.303	-2.87e-05			0.318	-3.6e-05
0.29	-2.54e-05			0.302	-2.85e-05			0.317	-3.57e-05
0.289	-2.51e-05			0.301	-2.82e-05			0.316	-3.55e-05
0.288	-2.48e-05			0.3	-2.79e-05			0.315	-3.52e-05
0.287	-2.44e-05			0.299	-2.77e-05			0.314	-3.5e-05
0.286	-2.41e-05			0.298	-2.74e-05			0.313	-3.47e-05
0.285	-2.38e-05			0.297	-2.71e-05			0.312	-3.45e-05
0.284	-2.35e-05			0.296	-2.68e-05			0.311	-3.42e-05
0.283	-2.32e-05			0.295	-2.66e-05			0.31	-3.4e-05
0.282	-2.29e-05			0.294	-2.63e-05			0.309	-3.37e-05
0.281	-2.26e-05			0.293	-2.6e-05			0.308	-3.35e-05
0.28	-2.23e-05			0.292	-2.57e-05			0.307	-3.32e-05
0.279	-2.2e-05			0.291	-2.54e-05			0.306	-3.3e-05
0.278	-2.16e-05			0.29	-2.52e-05			0.305	-3.27e-05
0.277	-2.13e-05			0.289	-2.49e-05			0.304	-3.24e-05
0.276	-2.1e-05			0.288	-2.46e-05			0.303	-3.22e-05
0.275	-2.07e-05			0.287	-2.43e-05			0.302	-3.19e-05
0.274	-2.04e-05			0.286	-2.4e-05			0.301	-3.16e-05
0.273	-2e-05			0.285	-2.37e-05			0.3	-3.14e-05
0.272	-1.97e-05			0.284	-2.34e-05			0.299	-3.11e-05
0.271	-1.94e-05			0.283	-2.31e-05			0.298	-3.08e-05
0.27	-1.91e-05			0.282	-2.28e-05			0.297	-3.05e-05
0.269	-1.87e-05			0.281	-2.25e-05			0.296	-3.03e-05
0.268	-1.84e-05			0.28	-2.22e-05			0.295	-3e-05
0.267	-1.81e-05			0.279	-2.19e-05			0.294	-2.97e-05
0.266	-1.77e-05			0.278	-2.15e-05			0.293	-2.94e-05
0.265	-1.74e-05			0.277	-2.12e-05			0.292	-2.91e-05
0.264	-1.71e-05			0.276	-2.09e-05			0.291	-2.88e-05
0.263	-1.67e-05			0.275	-2.06e-05			0.29	-2.85e-05
0.262	-1.64e-05			0.274	-2.03e-05			0.289	-2.82e-05
0.261	-1.6e-05			0.273	-1.99e-05			0.288	-2.79e-05
0.26	-1.57e-05			0.272	-1.96e-05			0.287	-2.76e-05
0.259	-1.53e-05			0.271	-1.93e-05			0.286	-2.73e-05
0.258	-1.5e-05			0.27	-1.89e-05			0.285	-2.7e-05
0.257	-1.46e-05			0.269	-1.86e-05			0.284	-2.67e-05
0.256	-1.42e-05			0.268	-1.83e-05			0.283	-2.64e-05
0.255	-1.39e-05			0.267	-1.79e-05			0.282	-2.61e-05
0.254	-1.35e-05			0.266	-1.76e-05			0.281	-2.57e-05
0.253	-1.32e-05			0.265	-1.72e-05			0.28	-2.54e-05
0.252	-1.28e-05			0.264	-1.68e-05			0.279	-2.51e-05
0.251	-1.24e-05			0.263	-1.65e-05			0.278	-2.47e-05
0.25	-1.2e-05			0.262	-1.61e-05			0.277	-2.44e-05
0.249	-1.17e-05			0.261	-1.57e-05			0.276	-2.4e-05
0.248	-1.13e-05			0.26	-1.53e-05			0.275	-2.37e-05
0.247	-1.09e-05			0.259	-1.5e-05			0.274	-2.33e-05
0.246	-1.05e-05			0.258	-1.46e-05			0.273	-2.3e-05
0.245	-1.01e-05			0.257	-1.42e-05			0.272	-2.26e-05
0.244	-9.74e-06			0.256	-1.38e-05			0.271	-2.22e-05
0.243	-9.35e-06			0.255	-1.34e-05			0.27	-2.18e-05
0.242	-8.96e-06			0.254	-1.3e-05			0.269	-2.15e-05
0.241	-8.56e-06			0.253	-1.26e-05			0.268	-2.11e-05
0.24	-8.16e-06			0.252	-1.22e-05			0.267	-2.07e-05
0.239	-7.76e-06			0.251	-1.17e-05			0.266	-2.03e-05
0.238	-7.36e-06			0.25	-1.13e-05			0.265	-1.99e-05
0.237	-6.95e-06			0.249	-1.09e-05			0.264	-1.95e-05
0.236	-6.54e-06			0.248	-1.05e-05			0.263	-1.91e-05
0.235	-6.12e-06			0.247	-1e-05			0.262	-1.87e-05
0.234	-5.71e-06			0.246	-9.58e-06			0.261	-1.82e-05
0.233	-5.29e-06			0.245	-9.13e-06			0.26	-1.78e-05
0.232	-4.88e-06			0.244	-8.68e-06			0.259	-1.74e-05
0.231	-4.46e-06			0.243	-8.22e-06			0.258	-1.69e-05
0.23	-4.04e-06			0.242	-7.76e-06			0.257	-1.65e-05
0.229	-3.61e-06			0.241	-7.29e-06			0.256	-1.6e-05
0.228	-3.19e-06			0.24	-6.82e-06			0.255	-1.56e-05
0.227	-2.77e-06			0.239	-6.34e-06			0.254	-1.51e-05
0.226	-2.34e-06			0.238	-5.86e-06			0.253	-1.46e-05
0.225	-1.91e-06			0.237	-5.37e-06			0.252	-1.42e-05
0.224	-1.47e-06			0.236	-4.88e-06			0.251	-1.37e-05
0.223	-1.04e-06			0.235	-4.39e-06			0.25	-1.32e-05
0.222	-6.03e-07			0.234	-3.9e-06			0.249	-1.27e-05
0.221	-1.65e-07			0.233	-3.4e-06			0.248	-1.22e-05
0.22	2.76e-07			0.232	-2.9e-06			0.247	-1.17e-05
0.219	7.21e-07			0.231	-2.39e-06			0.246	-1.12e-05
0.218	1.17e-06			0.23	-1.88e-06			0.245	-1.06e-05
0.217	1.62e-06			0.229	-1.36e-06			0.244	-1.01e-05
0.216	2.07e-06			0.228	-8.35e-07			0.243	-9.55e-06
0.215	2.52e-06			0.227	-3.07e-07			0.242	-9.01e-06
0.214	2.97e-06			0.226	2.26e-07			0.241	-8.46e-06
0.213	3.42e-06			0.225	7.64e-07			0.24	-7.91e-06
0.212	3.87e-06			0.224	1.31e-06			0.239	-7.35e-06
0.211	4.32e-06			0.223	1.86e-06			0.238	-6.77e-06
0.21	4.78e-06			0.222	2.4e-06			0.237	-6.2e-06
0.209	5.23e-06			0.221	2.95e-06			0.236	-5.61e-06
0.208	5.69e-06			0.22	3.5e-06			0.235	-5.02e-06
0.207	6.14e-06			0.219	4.06e-06			0.234	-4.43e-06
0.206	6.6e-06			0.218	4.62e-06			0.233	-3.83e-06
0.205	7.07e-06			0.217	5.18e-06			0.232	-3.23e-06
0.204	7.53e-06			0.216	5.75e-06			0.231	-2.63e-06
0.203	7.99e-06			0.215	6.31e-06			0.23	-2.01e-06
0.202	8.45e-06			0.214	6.88e-06			0.229	-1.39e-06
0.201	8.91e-06			0.213	7.45e-06			0.228	-7.6e-07
0.2	9.37e-06			0.212	8.02e-06			0.227	-1.26e-07
0.199	9.83e-06			0.211	8.6e-06			0.226	5.16e-07
0.198	1.03e-05			0.21	9.18e-06			0.225	1.16e-06
0.197	1.08e-05			0.209	9.77e-06			0.224	1.82e-06
0.196	1.12e-05			0.208	1.04e-05			0.223	2.48e-06
0.195	1.17e-05			0.207	1.09e-05			0.222	3.14e-06
0.194	1.21e-05			0.206	1.15e-05			0.221	3.8e-06
0.193	1.26e-05			0.205	1.21e-05			0.22	4.46e-06
0.192	1.3e-05			0.204	1.27e-05			0.219	5.14e-06
0.191	1.35e-05			0.203	1.33e-05			0.218	5.82e-06
0.19	1.39e-05			0.202	1.39e-05			0.217	6.5e-06
0.189	1.44e-05			0.201	1.44e-05			0.216	7.18e-06
0.188	1.48e-05			0.2	1.5e-05			0.215	7.87e-06
0.187	1.53e-05			0.199	1.56e-05			0.214	8.56e-06
0.186	1.57e-05			0.198	1.62e-05			0.213	9.26e-06
0.185	1.62e-05			0.197	1.68e-05			0.212	9.96e-06
0.184	1.66e-05			0.196	1.73e-05			0.211	1.07e-05
0.183	1.71e-05			0.195	1.79e-05			0.21	1.14e-05
0.182	1.75e-05			0.194	1.85e-05			0.209	1.21e-05
0.181	1.8e-05			0.193	1.91e-05			0.208	1.28e-05
0.18	1.84e-05			0.192	1.96e-05			0.207	1.35e-05
0.179	1.89e-05			0.191	2.02e-05			0.206	1.42e-05
0.178	1.93e-05			0.19	2.08e-05			0.205	1.49e-05
0.177	1.97e-05			0.189	2.13e-05			0.204	1.56e-05
0.176	2.02e-05			0.188	2.19e-05			0.203	1.63e-05
0.175	2.06e-05			0.187	2.25e-05			0.202	1.71e-05
0.174	2.1e-05			0.186	2.3e-05			0.201	1.78e-05
0.173	2.15e-05			0.185	2.36e-05			0.2	1.85e-05
0.172	2.19e-05			0.184	2.41e-05			0.199	1.92e-05
0.171	2.23e-05			0.183	2.47e-05			0.198	1.99e-05
0.17	2.27e-05			0.182	2.52e-05			0.197	2.06e-05
0.169	2.32e-05			0.181	2.57e-05			0.196	2.13e-05
0.168	2.36e-05			0.18	2.63e-05			0.195	2.2e-05
0.167	2.4e-05			0.179	2.68e-05			0.194	2.27e-05
0.166	2.44e-05			0.178	2.73e-05			0.193	2.34e-05
0.165	2.48e-05			0.177	2.78e-05			0.192	2.41e-05
0.164	2.52e-05			0.176	2.83e-05			0.191	2.48e-05
0.163	2.56e-05			0.175	2.88e-05			0.19	2.55e-05
0.162	2.6e-05			0.174	2.93e-05			0.189	2.62e-05
0.161	2.64e-05			0.173	2.98e-05			0.188	2.69e-05
0.16	2.68e-05			0.172	3.03e-05			0.187	2.76e-05
0.159	2.72e-05			0.171	3.08e-05			0.186	2.83e-05
0.158	2.76e-05			0.17	3.13e-05			0.185	2.9e-05
0.157	2.8e-05			0.169	3.18e-05			0.184	2.96e-05
0.156	2.84e-05			0.168	3.22e-05			0.183	3.03e-05
0.155	2.88e-05			0.167	3.27e-05			0.182	3.1e-05
0.154	2.91e-05			0.166	3.31e-05			0.181	3.16e-05
0.153	2.95e-05			0.165	3.36e-05			0.18	3.23e-05
0.152	2.99e-05			0.164	3.4e-05			0.179	3.29e-05
0.151	3.03e-05			0.163	3.45e-05			0.178	3.36e-05
0.15	3.06e-05			0.162	3.49e-05			0.177	3.42e-05
0.149	3.1e-05			0.161	3.53e-05			0.176	3.48e-05
0.148	3.13e-05			0.16	3.57e-05			0.175	3.54e-05
0.147	3.17e-05			0.159	3.61e-05			0.174	3.6e-05
0.146	3.21e-05			0.158	3.65e-05			0.173	3.66e-05
0.145	3.24e-05			0.157	3.69e-05			0.172	3.72e-05
0.144	3.28e-05			0.156	3.73e-05			0.171	3.78e-05
0.143	3.31e-05			0.155	3.77e-05			0.17	3.84e-05
0.142	3.34e-05			0.154	3.8e-05			0.169	3.9e-05
0.141	3.38e-05			0.153	3.84e-05			0.168	3.95e-05
0.14	3.41e-05			0.152	3.87e-05			0.167	4.01e-05
0.139	3.44e-05			0.151	3.91e-05			0.166	4.07e-05
0.138	3.48e-05			0.15	3.94e-05			0.165	4.12e-05
0.137	3.51e-05			0.149	3.97e-05			0.164	4.17e-05
0.136	3.54e-05			0.148	4.01e-05			0.163	4.23e-05
0.135	3.57e-05			0.147	4.04e-05			0.162	4.28e-05
0.134	3.6e-05			0.146	4.07e-05			0.161	4.33e-05
0.133	3.63e-05			0.145	4.1e-05			0.16	4.38e-05
0.132	3.66e-05			0.144	4.13e-05			0.159	4.42e-05
0.131	3.69e-05			0.143	4.16e-05			0.158	4.47e-05
0.13	3.72e-05			0.142	4.19e-05			0.157	4.52e-05
0.129	3.75e-05			0.141	4.21e-05			0.156	4.56e-05
0.128	3.78e-05			0.14	4.24e-05			0.155	4.61e-05
0.127	3.81e-05			0.139	4.27e-05			0.154	4.65e-05
0.126	3.84e-05			0.138	4.29e-05			0.153	4.69e-05
0.125	3.87e-05			0.137	4.31e-05			0.152	4.73e-05
0.124	3.9e-05			0.136	4.34e-05			0.151	4.77e-05
0.123	3.92e-05			0.135	4.36e-05			0.15	4.81e-05
0.122	3.95e-05			0.134	4.38e-05			0.149	4.85e-05
0.121	3.98e-05			0.133	4.4e-05			0.148	4.89e-05
0.12	4e-05			0.132	4.43e-05			0.147	4.93e-05
0.119	4.03e-05			0.131	4.44e-05			0.146	4.96e-05
0.118	4.05e-05			0.13	4.46e-05			0.145	5e-05
0.117	4.08e-05			0.129	4.48e-05			0.144	5.03e-05
0.116	4.11e-05			0.128	4.5e-05			0.143	5.06e-05
0.115	4.13e-05			0.127	4.52e-05			0.142	5.09e-05
0.114	4.15e-05			0.126	4.54e-05			0.141	5.12e-05
0.113	4.18e-05			0.125	4.55e-05			0.14	5.15e-05
0.112	4.2e-05			0.124	4.57e-05			0.139	5.18e-05
0.111	4.22e-05			0.123	4.58e-05			0.138	5.21e-05
0.11	4.25e-05			0.122	4.6e-05			0.137	5.23e-05
0.109	4.27e-05			0.121	4.61e-05			0.136	5.26e-05
0.108	4.29e-05			0.12	4.63e-05			0.135	5.28e-05
0.107	4.31e-05			0.119	4.64e-05			0.134	5.31e-05
0.106	4.33e-05			0.118	4.65e-05			0.133	5.33e-05
0.105	4.36e-05			0.117	4.67e-05			0.132	5.35e-05
0.104	4.38e-05			0.116	4.68e-05			0.131	5.37e-05
0.103	4.4e-05			0.115	4.69e-05			0.13	5.39e-05
0.102	4.42e-05			0.114	4.7e-05			0.129	5.41e-05
0.101	4.44e-05			0.113	4.71e-05			0.128	5.43e-05
0.1	4.45e-05			0.112	4.72e-05			0.127	5.44e-05
0.099	4.47e-05			0.111	4.73e-05			0.126	5.46e-05
0.098	4.49e-05			0.11	4.74e-05			0.125	5.47e-05
0.097	4.51e-05			0.109	4.75e-05			0.124	5.49e-05
0.096	4.53e-05			0.108	4.76e-05			0.123	5.5e-05
0.095	4.54e-05			0.107	4.76e-05			0.122	5.51e-05
0.094	4.56e-05			0.106	4.77e-05			0.121	5.53e-05
0.093	4.58e-05			0.105	4.78e-05			0.12	5.54e-05
0.092	4.59e-05			0.104	4.78e-05			0.119	5.55e-05
0.091	4.61e-05			0.103	4.79e-05			0.118	5.56e-05
0.09	4.62e-05			0.102	4.8e-05			0.117	5.57e-05
0.089	4.64e-05			0.101	4.8e-05			0.116	5.57e-05
0.088	4.65e-05			0.1	4.81e-05			0.115	5.58e-05
0.087	4.67e-05			0.099	4.81e-05			0.114	5.59e-05
0.086	4.68e-05			0.098	4.82e-05			0.113	5.59e-05
0.085	4.7e-05			0.097	4.82e-05			0.112	5.6e-05
0.084	4.71e-05			0.096	4.83e-05			0.111	5.6e-05
0.083	4.72e-05			0.095	4.83e-05			0.11	5.6e-05
0.082	4.74e-05			0.094	4.83e-05			0.109	5.61e-05
0.081	4.75e-05			0.093	4.84e-05			0.108	5.61e-05
0.08	4.76e-05			0.092	4.84e-05			0.107	5.61e-05
0.079	4.77e-05			0.091	4.84e-05			0.106	5.61e-05
0.078	4.78e-05			0.09	4.84e-05			0.105	5.61e-05
0.077	4.79e-05			0.089	4.85e-05			0.104	5.61e-05
0.076	4.8e-05			0.088	4.85e-05			0.103	5.61e-05
0.075	4.82e-05			0.087	4.85e-05			0.102	5.61e-05
0.074	4.82e-05			0.086	4.85e-05			0.101	5.61e-05
0.073	4.83e-05			0.085	4.85e-05			0.1	5.61e-05
0.072	4.84e-05			0.084	4.85e-05			0.099	5.6e-05
0.071	4.85e-05			0.083	4.85e-05			0.098	5.6e-05
0.07	4.86e-05			0.082	4.85e-05			0.097	5.6e-05
0.069	4.87e-05			0.081	4.85e-05			0.096	5.59e-05
0.068	4.88e-05			0.08	4.85e-05			0.095	5.59e-05
0.067	4.89e-05			0.079	4.85e-05			0.094	5.58e-05
0.066	4.89e-05			0.078	4.85e-05			0.093	5.58e-05
0.065	4.9e-05			0.077	4.85e-05			0.092	5.57e-05
0.064	4.91e-05			0.076	4.85e-05			0.091	5.56e-05
0.063	4.91e-05			0.075	4.85e-05			0.09	5.56e-05
0.062	4.92e-05			0.074	4.85e-05			0.089	5.55e-05
0.061	4.92e-05			0.073	4.85e-05			0.088	5.54e-05
0.06	4.93e-05			0.072	4.85e-05			0.087	5.53e-05
0.059	4.93e-05			0.071	4.85e-05			0.086	5.52e-05
0.058	4.94e-05			0.07	4.85e-05			0.085	5.52e-05
0.057	4.94e-05			0.069	4.84e-05			0.084	5.51e-05
0.056	4.94e-05			0.068	4.84e-05			0.083	5.5e-05
0.055	4.95e-05			0.067	4.84e-05			0.082	5.49e-05
0.054	4.95e-05			0.066	4.84e-05			0.081	5.48e-05
0.053	4.95e-05			0.065	4.83e-05			0.08	5.47e-05
0.052	4.96e-05			0.064	4.83e-05			0.079	5.46e-05
0.051	4.96e-05			0.063	4.83e-05			0.078	5.45e-05
0.05	4.96e-05			0.062	4.83e-05			0.077	5.44e-05
0.049	4.96e-05			0.061	4.82e-05			0.076	5.43e-05
0.048	4.96e-05			0.06	4.82e-05			0.075	5.42e-05
0.047	4.96e-05			0.059	4.82e-05			0.074	5.4e-05
0.046	4.96e-05			0.058	4.81e-05			0.073	5.39e-05
0.045	4.96e-05			0.057	4.81e-05			0.072	5.38e-05
0.044	4.96e-05			0.056	4.81e-05			0.071	5.37e-05
0.043	4.96e-05			0.055	4.8e-05			0.07	5.36e-05
0.042	4.96e-05			0.054	4.8e-05			0.069	5.34e-05
0.041	4.96e-05			0.053	4.79e-05			0.068	5.33e-05
0.04	4.96e-05			0.052	4.79e-05			0.067	5.32e-05
0.039	4.96e-05			0.051	4.79e-05			0.066	5.31e-05
0.038	4.96e-05			0.05	4.78e-05			0.065	5.29e-05
0.037	4.95e-05			0.049	4.78e-05			0.064	5.28e-05
0.036	4.95e-05			0.048	4.77e-05			0.063	5.27e-05
0.035	4.95e-05			0.047	4.77e-05			0.062	5.25e-05
0.034	4.95e-05			0.046	4.76e-05			0.061	5.24e-05
0.033	4.94e-05			0.045	4.76e-05			0.06	5.23e-05
0.032	4.94e-05			0.044	4.75e-05			0.059	5.21e-05
0.031	4.94e-05			0.043	4.75e-05			0.058	5.2e-05
0.03	4.93e-05			0.042	4.74e-05			0.057	5.19e-05
0.029	4.93e-05			0.041	4.74e-05			0.056	5.17e-05
0.028	4.92e-05			0.04	4.73e-05			0.055	5.16e-05
0.027	4.92e-05			0.039	4.73e-05			0.054	5.15e-05
0.026	4.91e-05			0.038	4.72e-05			0.053	5.13e-05
0.025	4.91e-05			0.037	4.71e-05			0.052	5.12e-05
0.024	4.9e-05			0.036	4.71e-05			0.051	5.1e-05
0.023	4.9e-05			0.035	4.7e-05			0.05	5.09e-05
0.022	4.89e-05			0.034	4.7e-05			0.049	5.08e-05
0.021	4.88e-05			0.033	4.69e-05			0.048	5.06e-05
0.02	4.88e-05			0.032	4.68e-05			0.047	5.05e-05
0.019	4.87e-05			0.031	4.68e-05			0.046	5.03e-05
0.018	4.86e-05			0.03	4.67e-05			0.045	5.02e-05
0.017	4.86e-05			0.029	4.66e-05			0.044	5.01e-05
0.016	4.85e-05			0.028	4.66e-05			0.043	4.99e-05
0.015	4.84e-05			0.027	4.65e-05			0.042	4.98e-05
0.014	4.83e-05			0.026	4.64e-05			0.041	4.96e-05
0.013	4.83e-05			0.025	4.64e-05			0.04	4.95e-05
0.012	4.82e-05			0.024	4.63e-05			0.039	4.94e-05
0.011	4.81e-05			0.023	4.62e-05			0.038	4.92e-05
0.01	4.8e-05			0.022	4.61e-05			0.037	4.91e-05
0.009	4.79e-05			0.021	4.61e-05			0.036	4.89e-05
0.008	4.79e-05			0.02	4.6e-05			0.035	4.88e-05
0.007	4.78e-05			0.019	4.59e-05			0.034	4.86e-05
0.006	4.77e-05			0.018	4.58e-05			0.033	4.85e-05
0.005	4.76e-05			0.017	4.58e-05			0.032	4.84e-05
0.004	4.75e-05			0.016	4.57e-05			0.031	4.82e-05
0.003	4.74e-05			0.015	4.56e-05			0.03	4.81e-05
0.002	4.73e-05			0.014	4.55e-05			0.029	4.79e-05
0.001	4.72e-05			0.013	4.54e-05			0.028	4.78e-05
0	4.64e-05			0.012	4.54e-05			0.027	4.77e-05
0.001	4.49e-05			0.011	4.53e-05			0.026	4.75e-05
0.002	4.35e-05			0.01	4.52e-05			0.025	4.74e-05
0.003	4.24e-05			0.009	4.51e-05			0.024	4.72e-05
0.004	4.15e-05			0.008	4.5e-05			0.023	4.71e-05
0.005	4.08e-05			0.007	4.49e-05			0.022	4.7e-05
0.006	4.01e-05			0.006	4.49e-05			0.021	4.68e-05
0.007	3.95e-05			0.005	4.48e-05			0.02	4.67e-05
0.008	3.88e-05			0.004	4.47e-05			0.019	4.65e-05
0.009	3.83e-05			0.003	4.46e-05			0.018	4.64e-05
0.01	3.77e-05			0.002	4.45e-05			0.017	4.63e-05
0.011	3.72e-05			0.001	4.44e-05			0.016	4.61e-05
0.012	3.66e-05			0	4.37e-05			0.015	4.6e-05
0.013	3.61e-05			0.001	4.22e-05			0.014	4.59e-05
0.014	3.57e-05			0.002	4.1e-05			0.013	4.57e-05
0.015	3.52e-05			0.003	4e-05			0.012	4.56e-05
0.016	3.47e-05			0.004	3.92e-05			0.011	4.55e-05
0.017	3.43e-05			0.005	3.85e-05			0.01	4.53e-05
0.018	3.39e-05			0.006	3.79e-05			0.009	4.52e-05
0.019	3.34e-05			0.007	3.73e-05			0.008	4.51e-05
0.02	3.3e-05			0.008	3.68e-05			0.007	4.49e-05
0.021	3.26e-05			0.009	3.63e-05			0.006	4.48e-05
0.022	3.22e-05			0.01	3.58e-05			0.005	4.47e-05
0.023	3.18e-05			0.011	3.53e-05			0.004	4.45e-05
0.024	3.14e-05			0.012	3.49e-05			0.003	4.44e-05
0.025	3.11e-05			0.013	3.44e-05			0.002	4.43e-05
0.026	3.07e-05			0.014	3.4e-05			0.001	4.42e-05
0.027	3.04e-05			0.015	3.36e-05			0	4.33e-05
0.028	3e-05			0.016	3.32e-05			0.001	4.19e-05
0.029	2.97e-05			0.017	3.28e-05			0.002	4.08e-05
0.03	2.93e-05			0.018	3.24e-05			0.003	3.98e-05
0.031	2.9e-05			0.019	3.2e-05			0.004	3.9e-05
0.032	2.87e-05			0.02	3.17e-05			0.005	3.85e-05
0.033	2.83e-05			0.021	3.13e-05			0.006	3.79e-05
0.034	2.8e-05			0.022	3.1e-05			0.007	3.74e-05
0.035	2.77e-05			0.023	3.06e-05			0.008	3.69e-05
0.036	2.74e-05			0.024	3.03e-05			0.009	3.65e-05
0.037	2.71e-05			0.025	3e-05			0.01	3.6e-05
0.038	2.68e-05			0.026	2.96e-05			0.011	3.56e-05
0.039	2.65e-05			0.027	2.93e-05			0.012	3.52e-05
0.04	2.62e-05			0.028	2.9e-05			0.013	3.48e-05
0.041	2.59e-05			0.029	2.87e-05			0.014	3.44e-05
0.042	2.56e-05			0.03	2.84e-05			0.015	3.41e-05
0.043	2.53e-05			0.031	2.81e-05			0.016	3.37e-05
0.044	2.51e-05			0.032	2.78e-05			0.017	3.33e-05
0.045	2.48e-05			0.033	2.75e-05			0.018	3.3e-05
0.046	2.45e-05			0.034	2.72e-05			0.019	3.26e-05
0.047	2.42e-05			0.035	2.69e-05			0.02	3.23e-05
0.048	2.4e-05			0.036	2.67e-05			0.021	3.2e-05
0.049	2.37e-05			0.037	2.64e-05			0.022	3.17e-05
0.05	2.34e-05			0.038	2.61e-05			0.023	3.14e-05
0.051	2.32e-05			0.039	2.58e-05			0.024	3.1e-05
0.052	2.29e-05			0.04	2.56e-05			0.025	3.07e-05
0.053	2.26e-05			0.041	2.53e-05			0.026	3.05e-05
0.054	2.24e-05			0.042	2.5e-05			0.027	3.02e-05
0.055	2.21e-05			0.043	2.48e-05			0.028	2.99e-05
0.056	2.19e-05			0.044	2.45e-05			0.029	2.96e-05
0.057	2.16e-05			0.045	2.43e-05			0.03	2.93e-05
0.058	2.14e-05			0.046	2.4e-05			0.031	2.9e-05
0.059	2.11e-05			0.047	2.38e-05			0.032	2.88e-05
0.06	2.09e-05			0.048	2.35e-05			0.033	2.85e-05
0.061	2.06e-05			0.049	2.33e-05			0.034	2.82e-05
0.062	2.04e-05			0.05	2.3e-05			0.035	2.8e-05
0.063	2.01e-05			0.051	2.28e-05			0.036	2.77e-05
0.064	1.99e-05			0.052	2.25e-05			0.037	2.75e-05
0.065	1.97e-05			0.053	2.23e-05			0.038	2.72e-05
0.066	1.94e-05			0.054	2.21e-05			0.039	2.7e-05
0.067	1.92e-05			0.055	2.18e-05			0.04	2.67e-05
0.068	1.89e-05			0.056	2.16e-05			0.041	2.65e-05
0.069	1.87e-05			0.057	2.13e-05			0.042	2.62e-05
0.07	1.85e-05			0.058	2.11e-05			0.043	2.6e-05
0.071	1.82e-05			0.059	2.09e-05			0.044	2.57e-05
0.072	1.8e-05			0.06	2.06e-05			0.045	2.55e-05
0.073	1.77e-05			0.061	2.04e-05			0.046	2.53e-05
0.074	1.75e-05			0.062	2.02e-05			0.047	2.5e-05
0.075	1.73e-05			0.063	1.99e-05			0.048	2.48e-05
0.076	1.7e-05			0.064	1.97e-05			0.049	2.46e-05
0.077	1.68e-05			0.065	1.95e-05			0.05	2.43e-05
0.078	1.66e-05			0.066	1.93e-05			0.051	2.41e-05
0.079	1.63e-05			0.067	1.9e-05			0.052	2.39e-05
0.08	1.61e-05			0.068	1.88e-05			0.053	2.36e-05
0.081	1.58e-05			0.069	1.86e-05			0.054	2.34e-05
0.082	1.56e-05			0.07	1.84e-05			0.055	2.32e-05
0.083	1.54e-05			0.071	1.81e-05			0.056	2.29e-05
0.084	1.51e-05			0.072	1.79e-05			0.057	2.27e-05
0.085	1.49e-05			0.073	1.77e-05			0.058	2.25e-05
0.086	1.47e-05			0.074	1.74e-05			0.059	2.23e-05
0.087	1.44e-05			0.075	1.72e-05			0.06	2.21e-05
0.088	1.42e-05			0.076	1.7e-05			0.061	2.18e-05
0.089	1.39e-05			0.077	1.67e-05			0.062	2.16e-05
0.09	1.37e-05			0.078	1.65e-05			0.063	2.14e-05
0.091	1.35e-05			0.079	1.63e-05			0.064	2.12e-05
0.092	1.32e-05			0.08	1.61e-05			0.065	2.09e-05
0.093	1.3e-05			0.081	1.58e-05			0.066	2.07e-05
0.094	1.27e-05			0.082	1.56e-05			0.067	2.05e-05
0.095	1.25e-05			0.083	1.54e-05			0.068	2.03e-05
0.096	1.22e-05			0.084	1.51e-05			0.069	2e-05
0.097	1.2e-05			0.085	1.49e-05			0.07	1.98e-05
0.098	1.17e-05			0.086	1.46e-05			0.071	1.96e-05
0.099	1.15e-05			0.087	1.44e-05			0.072	1.94e-05
0.1	1.12e-05			0.088	1.42e-05			0.073	1.91e-05
0.101	1.1e-05			0.089	1.39e-05			0.074	1.89e-05
0.102	1.07e-05			0.09	1.37e-05			0.075	1.87e-05
0.103	1.05e-05			0.091	1.34e-05			0.076	1.85e-05
0.104	1.02e-05			0.092	1.32e-05			0.077	1.82e-05
0.105	9.92e-06			0.093	1.3e-05			0.078	1.8e-05
0.106	9.66e-06			0.094	1.27e-05			0.079	1.78e-05
0.107	9.39e-06			0.095	1.25e-05			0.08	1.75e-05
0.108	9.11e-06			0.096	1.22e-05			0.081	1.73e-05
0.109	8.83e-06			0.097	1.2e-05			0.082	1.71e-05
0.11	8.55e-06			0.098	1.17e-05			0.083	1.68e-05
0.111	8.27e-06			0.099	1.14e-05			0.084	1.66e-05
0.112	7.99e-06			0.1	1.12e-05			0.085	1.63e-05
0.113	7.71e-06			0.101	1.09e-05			0.086	1.61e-05
0.114	7.42e-06			0.102	1.06e-05			0.087	1.58e-05
0.115	7.13e-06			0.103	1.04e-05			0.088	1.56e-05
0.116	6.84e-06			0.104	1.01e-05			0.089	1.53e-05
0.117	6.54e-06			0.105	9.81e-06			0.09	1.51e-05
0.118	6.25e-06			0.106	9.53e-06			0.091	1.48e-05
0.119	5.94e-06			0.107	9.25e-06			0.092	1.46e-05
0.12	5.64e-06			0.108	8.96e-06			0.093	1.43e-05
0.121	5.32e-06			0.109	8.67e-06			0.094	1.41e-05
0.122	5.01e-06			0.11	8.37e-06			0.095	1.38e-05
0.123	4.69e-06			0.111	8.07e-06			0.096	1.35e-05
0.124	4.37e-06			0.112	7.77e-06			0.097	1.32e-05
0.125	4.05e-06			0.113	7.47e-06			0.098	1.3e-05
0.126	3.72e-06			0.114	7.16e-06			0.099	1.27e-05
0.127	3.39e-06			0.115	6.84e-06			0.1	1.24e-05
0.128	3.05e-06			0.116	6.53e-06			0.101	1.21e-05
0.129	2.71e-06			0.117	6.21e-06			0.102	1.18e-05
0.13	2.37e-06			0.118	5.88e-06			0.103	1.15e-05
0.131	2.02e-06			0.119	5.55e-06			0.104	1.13e-05
0.132	1.66e-06			0.12	5.21e-06			0.105	1.1e-05
0.133	1.3e-06			0.121	4.87e-06			0.106	1.06e-05
0.134	9.32e-07			0.122	4.52e-06			0.107	1.03e-05
0.135	5.6e-07			0.123	4.17e-06			0.108	1e-05
0.136	1.87e-07			0.124	3.81e-06			0.109	9.7e-06
0.137	-1.9e-07			0.125	3.45e-06			0.11	9.37e-06
0.138	-5.72e-07			0.126	3.08e-06			0.111	9.03e-06
0.139	-9.61e-07			0.127	2.71e-06			0.112	8.7e-06
0.14	-1.36e-06			0.128	2.33e-06			0.113	8.35e-06
0.141	-1.75e-06			0.129	1.95e-06			0.114	8.01e-06
0.142	-2.16e-06			0.13	1.55e-06			0.115	7.65e-06
0.143	-2.56e-06			0.131	1.15e-06			0.116	7.3e-06
0.144	-2.97e-06			0.132	7.48e-07			0.117	6.94e-06
0.145	-3.39e-06			0.133	3.36e-07			0.118	6.57e-06
0.146	-3.81e-06			0.134	-8.16e-08			0.119	6.19e-06
0.147	-4.25e-06			0.135	-5.05e-07			0.12	5.81e-06
0.148	-4.68e-06			0.136	-9.35e-07			0.121	5.42e-06
0.149	-5.12e-06			0.137	-1.37e-06			0.122	5.02e-06
0.15	-5.57e-06			0.138	-1.81e-06			0.123	4.62e-06
0.151	-6.02e-06			0.139	-2.26e-06			0.124	4.21e-06
0.152	-6.48e-06			0.14	-2.72e-06			0.125	3.8e-06
0.153	-6.96e-06			0.141	-3.18e-06			0.126	3.37e-06
0.154	-7.43e-06			0.142	-3.65e-06			0.127	2.95e-06
0.155	-7.91e-06			0.143	-4.13e-06			0.128	2.51e-06
0.156	-8.39e-06			0.144	-4.61e-06			0.129	2.06e-06
0.157	-8.87e-06			0.145	-5.11e-06			0.13	1.61e-06
0.158	-9.37e-06			0.146	-5.61e-06			0.131	1.14e-06
0.159	-9.87e-06			0.147	-6.12e-06			0.132	6.66e-07
0.16	-1.04e-05			0.148	-6.64e-06			0.133	1.86e-07
0.161	-1.09e-05			0.149	-7.17e-06			0.134	-3.02e-07
0.162	-1.14e-05			0.15	-7.7e-06			0.135	-7.97e-07
0.163	-1.19e-05			0.151	-8.24e-06			0.136	-1.3e-06
0.164	-1.25e-05			0.152	-8.79e-06			0.137	-1.81e-06
0.165	-1.3e-05			0.153	-9.35e-06			0.138	-2.33e-06
0.166	-1.35e-05			0.154	-9.91e-06			0.139	-2.86e-06
0.167	-1.41e-05			0.155	-1.05e-05			0.14	-3.39e-06
0.168	-1.46e-05			0.156	-1.11e-05			0.141	-3.94e-06
0.169	-1.52e-05			0.157	-1.16e-05			0.142	-4.5e-06
0.17	-1.58e-05			0.158	-1.22e-05			0.143	-5.06e-06
0.171	-1.64e-05			0.159	-1.28e-05			0.144	-5.64e-06
0.172	-1.69e-05			0.16	-1.35e-05			0.145	-6.23e-06
0.173	-1.75e-05			0.161	-1.41e-05			0.146	-6.83e-06
0.174	-1.81e-05			0.162	-1.47e-05			0.147	-7.44e-06
0.175	-1.87e-05			0.163	-1.53e-05			0.148	-8.06e-06
0.176	-1.93e-05			0.164	-1.6e-05			0.149	-8.68e-06
0.177	-1.99e-05			0.165	-1.66e-05			0.15	-9.32e-06
0.178	-2.05e-05			0.166	-1.73e-05			0.151	-9.96e-06
0.179	-2.11e-05			0.167	-1.79e-05			0.152	-1.06e-05
0.18	-2.17e-05			0.168	-1.86e-05			0.153	-1.13e-05
0.181	-2.23e-05			0.169	-1.93e-05			0.154	-1.2e-05
0.182	-2.3e-05			0.17	-2e-05			0.155	-1.27e-05
0.183	-2.36e-05			0.171	-2.06e-05			0.156	-1.33e-05
0.184	-2.42e-05			0.172	-2.13e-05			0.157	-1.41e-05
0.185	-2.49e-05			0.173	-2.2e-05			0.158	-1.48e-05
0.186	-2.55e-05			0.174	-2.28e-05			0.159	-1.55e-05
0.187	-2.62e-05			0.175	-2.35e-05			0.16	-1.62e-05
0.188	-2.68e-05			0.176	-2.42e-05			0.161	-1.7e-05
0.189	-2.75e-05			0.177	-2.49e-05			0.162	-1.77e-05
0.19	-2.81e-05			0.178	-2.57e-05			0.163	-1.85e-05
0.191	-2.88e-05			0.179	-2.64e-05			0.164	-1.92e-05
0.192	-2.95e-05			0.18	-2.71e-05			0.165	-2e-05
0.193	-3.01e-05			0.181	-2.79e-05			0.166	-2.08e-05
0.194	-3.08e-05			0.182	-2.86e-05			0.167	-2.16e-05
0.195	-3.15e-05			0.183	-2.94e-05			0.168	-2.24e-05
0.196	-3.21e-05			0.184	-3.01e-05			0.169	-2.33e-05
0.197	-3.28e-05			0.185	-3.09e-05			0.17	-2.41e-05
0.198	-3.35e-05			0.186	-3.17e-05			0.171	-2.49e-05
0.199	-3.42e-05			0.187	-3.24e-05			0.172	-2.58e-05
0.2	-3.48e-05			0.188	-3.32e-05			0.173	-2.66e-05
0.201	-3.55e-05			0.189	-3.4e-05			0.174	-2.75e-05
0.202	-3.62e-05			0.19	-3.47e-05			0.175	-2.83e-05
0.203	-3.69e-05			0.191	-3.55e-05			0.176	-2.92e-05
0.204	-3.76e-05			0.192	-3.63e-05			0.177	-3.01e-05
0.205	-3.83e-05			0.193	-3.71e-05			0.178	-3.1e-05
0.206	-3.89e-05			0.194	-3.78e-05			0.179	-3.19e-05
0.207	-3.96e-05			0.195	-3.86e-05			0.18	-3.28e-05
0.208	-4.03e-05			0.196	-3.94e-05			0.181	-3.36e-05
0.209	-4.1e-05			0.197	-4.02e-05			0.182	-3.45e-05
0.21	-4.16e-05			0.198	-4.09e-05			0.183	-3.55e-05
0.211	-4.23e-05			0.199	-4.17e-05			0.184	-3.64e-05
0.212	-4.3e-05			0.2	-4.25e-05			0.185	-3.73e-05
0.213	-4.37e-05			0.201	-4.32e-05			0.186	-3.82e-05
0.214	-4.43e-05			0.202	-4.4e-05			0.187	-3.91e-05
0.215	-4.5e-05			0.203	-4.48e-05			0.188	-4.01e-05
0.216	-4.56e-05			0.204	-4.55e-05			0.189	-4.1e-05
0.217	-4.63e-05			0.205	-4.63e-05			0.19	-4.19e-05
0.218	-4.7e-05			0.206	-4.7e-05			0.191	-4.29e-05
0.219	-4.76e-05			0.207	-4.78e-05			0.192	-4.38e-05
0.22	-4.82e-05			0.208	-4.85e-05			0.193	-4.47e-05
0.221	-4.89e-05			0.209	-4.92e-05			0.194	-4.57e-05
0.222	-4.95e-05			0.21	-4.99e-05			0.195	-4.66e-05
0.223	-5.01e-05			0.211	-5.07e-05			0.196	-4.75e-05
0.224	-5.07e-05			0.212	-5.14e-05			0.197	-4.85e-05
0.225	-5.14e-05			0.213	-5.21e-05			0.198	-4.94e-05
0.226	-5.2e-05			0.214	-5.27e-05			0.199	-5.03e-05
0.227	-5.26e-05			0.215	-5.34e-05			0.2	-5.12e-05
0.228	-5.32e-05			0.216	-5.41e-05			0.201	-5.21e-05
0.229	-5.37e-05			0.217	-5.48e-05			0.202	-5.3e-05
0.23	-5.43e-05			0.218	-5.54e-05			0.203	-5.39e-05
0.231	-5.49e-05			0.219	-5.61e-05			0.204	-5.49e-05
0.232	-5.55e-05			0.22	-5.67e-05			0.205	-5.58e-05
0.233	-5.6e-05			0.221	-5.73e-05			0.206	-5.66e-05
0.234	-5.66e-05			0.222	-5.79e-05			0.207	-5.75e-05
0.235	-5.71e-05			0.223	-5.85e-05			0.208	-5.84e-05
0.236	-5.77e-05			0.224	-5.91e-05			0.209	-5.92e-05
0.237	-5.82e-05			0.225	-5.97e-05			0.21	-6.01e-05
0.238	-5.87e-05			0.226	-6.03e-05			0.211	-6.09e-05
0.239	-5.92e-05			0.227	-6.08e-05			0.212	-6.18e-05
0.24	-5.97e-05			0.228	-6.14e-05			0.213	-6.26e-05
0.241	-6.02e-05			0.229	-6.19e-05			0.214	-6.34e-05
0.242	-6.07e-05			0.23	-6.24e-05			0.215	-6.42e-05
0.243	-6.12e-05			0.231	-6.29e-05			0.216	-6.49e-05
0.244	-6.16e-05			0.232	-6.34e-05			0.217	-6.57e-05
0.245	-6.21e-05			0.233	-6.39e-05			0.218	-6.65e-05
0.246	-6.25e-05			0.234	-6.44e-05			0.219	-6.72e-05
0.247	-6.3e-05			0.235	-6.48e-05			0.22	-6.79e-05
0.248	-6.34e-05			0.236	-6.53e-05			0.221	-6.86e-05
0.249	-6.38e-05			0.237	-6.57e-05			0.222	-6.93e-05
0.25	-6.42e-05			0.238	-6.61e-05			0.223	-7e-05
0.251	-6.46e-05			0.239	-6.65e-05			0.224	-7.07e-05
0.252	-6.5e-05			0.24	-6.69e-05			0.225	-7.13e-05
0.253	-6.54e-05			0.241	-6.72e-05			0.226	-7.19e-05
0.254	-6.58e-05			0.242	-6.76e-05			0.227	-7.26e-05
0.255	-6.61e-05			0.243	-6.79e-05			0.228	-7.32e-05
0.256	-6.65e-05			0.244	-6.83e-05			0.229	-7.37e-05
0.257	-6.68e-05			0.245	-6.86e-05			0.23	-7.43e-05
0.258	-6.71e-05			0.246	-6.89e-05			0.231	-7.48e-05
0.259	-6.75e-05			0.247	-6.92e-05			0.232	-7.53e-05
0.26	-6.78e-05			0.248	-6.95e-05			0.233	-7.58e-05
0.261	-6.81e-05			0.249	-6.97e-05			0.234	-7.63e-05
0.262	-6.84e-05			0.25	-7e-05			0.235	-7.68e-05
0.263	-6.86e-05			0.251	-7.02e-05			0.236	-7.72e-05
0.264	-6.89e-05			0.252	-7.05e-05			0.237	-7.77e-05
0.265	-6.92e-05			0.253	-7.07e-05			0.238	-7.81e-05
0.266	-6.94e-05			0.254	-7.09e-05			0.239	-7.85e-05
0.267	-6.97e-05			0.255	-7.11e-05			0.24	-7.89e-05
0.268	-6.99e-05			0.256	-7.13e-05			0.241	-7.92e-05
0.269	-7.02e-05			0.257	-7.15e-05			0.242	-7.96e-05
0.27	-7.04e-05			0.258	-7.16e-05			0.243	-7.99e-05
0.271	-7.06e-05			0.259	-7.18e-05			0.244	-8.02e-05
0.272	-7.08e-05			0.26	-7.19e-05			0.245	-8.04e-05
0.273	-7.1e-05			0.261	-7.2e-05			0.246	-8.07e-05
0.274	-7.12e-05			0.262	-7.22e-05			0.247	-8.1e-05
0.275	-7.14e-05			0.263	-7.23e-05			0.248	-8.12e-05
0.276	-7.15e-05			0.264	-7.24e-05			0.249	-8.14e-05
0.277	-7.17e-05			0.265	-7.25e-05			0.25	-8.16e-05
0.278	-7.19e-05			0.266	-7.25e-05			0.251	-8.17e-05
0.279	-7.2e-05			0.267	-7.26e-05			0.252	-8.19e-05
0.28	-7.21e-05			0.268	-7.27e-05			0.253	-8.2e-05
0.281	-7.23e-05			0.269	-7.27e-05			0.254	-8.22e-05
0.282	-7.24e-05			0.27	-7.28e-05			0.255	-8.23e-05
0.283	-7.25e-05			0.271	-7.28e-05			0.256	-8.24e-05
0.284	-7.27e-05			0.272	-7.29e-05			0.257	-8.25e-05
0.285	-7.28e-05			0.273	-7.29e-05			0.258	-8.25e-05
0.286	-7.29e-05			0.274	-7.29e-05			0.259	-8.26e-05
0.287	-7.3e-05			0.275	-7.3e-05			0.26	-8.26e-05
0.288	-7.31e-05			0.276	-7.3e-05			0.261	-8.26e-05
0.289	-7.32e-05			0.277	-7.3e-05			0.262	-8.26e-05
0.29	-7.32e-05			0.278	-7.3e-05			0.263	-8.26e-05
0.291	-7.33e-05			0.279	-7.3e-05			0.264	-8.26e-05
0.292	-7.34e-05			0.28	-7.3e-05			0.265	-8.26e-05
0.293	-7.35e-05			0.281	-7.29e-05			0.266	-8.26e-05
0.294	-7.35e-05			0.282	-7.29e-05			0.267	-8.25e-05
0.295	-7.36e-05			0.283	-7.29e-05			0.268	-8.25e-05
0.296	-7.36e-05			0.284	-7.29e-05			0.269	-8.24e-05
0.297	-7.37e-05			0.285	-7.28e-05			0.27	-8.23e-05
0.298	-7.37e-05			0.286	-7.28e-05			0.271	-8.23e-05
0.299	-7.38e-05			0.287	-7.27e-05			0.272	-8.22e-05
0.3	-7.38e-05			0.288	-7.27e-05			0.273	-8.21e-05
0.301	-7.38e-05			0.289	-7.27e-05			0.274	-8.19e-05
0.302	-7.39e-05			0.29	-7.26e-05			0.275	-8.18e-05
0.303	-7.39e-05			0.291	-7.26e-05			0.276	-8.17e-05
0.304	-7.39e-05			0.292	-7.25e-05			0.277	-8.16e-05
0.305	-7.39e-05			0.293	-7.24e-05			0.278	-8.15e-05
0.306	-7.4e-05			0.294	-7.24e-05			0.279	-8.13e-05
0.307	-7.4e-05			0.295	-7.23e-05			0.28	-8.12e-05
0.308	-7.4e-05			0.296	-7.23e-05			0.281	-8.1e-05
0.309	-7.4e-05			0.297	-7.22e-05			0.282	-8.09e-05
0.31	-7.4e-05			0.298	-7.21e-05			0.283	-8.07e-05
0.311	-7.4e-05			0.299	-7.2e-05			0.284	-8.05e-05
0.312	-7.4e-05			0.3	-7.2e-05			0.285	-8.04e-05
0.313	-7.4e-05			0.301	-7.19e-05			0.286	-8.02e-05
0.314	-7.4e-05			0.302	-7.18e-05			0.287	-8e-05
0.315	-7.4e-05			0.303	-7.17e-05			0.288	-7.98e-05
0.316	-7.4e-05			0.304	-7.17e-05			0.289	-7.97e-05
0.317	-7.4e-05			0.305	-7.16e-05			0.29	-7.95e-05
0.318	-7.4e-05			0.306	-7.15e-05			0.291	-7.93e-05
0.319	-7.39e-05			0.307	-7.14e-05			0.292	-7.91e-05
0.32	-7.39e-05			0.308	-7.13e-05			0.293	-7.89e-05
0.321	-7.39e-05			0.309	-7.13e-05			0.294	-7.87e-05
0.322	-7.39e-05			0.31	-7.12e-05			0.295	-7.85e-05
0.323	-7.39e-05			0.311	-7.11e-05			0.296	-7.83e-05
0.324	-7.38e-05			0.312	-7.1e-05			0.297	-7.81e-05
0.325	-7.38e-05			0.313	-7.09e-05			0.298	-7.79e-05
0.326	-7.38e-05			0.314	-7.08e-05			0.299	-7.77e-05
0.327	-7.38e-05			0.315	-7.07e-05			0.3	-7.75e-05
0.328	-7.37e-05			0.316	-7.07e-05			0.301	-7.73e-05
0.329	-7.37e-05			0.317	-7.06e-05			0.302	-7.71e-05
0.33	-7.37e-05			0.318	-7.05e-05			0.303	-7.69e-05
0.331	-7.36e-05			0.319	-7.04e-05			0.304	-7.67e-05
0.332	-7.36e-05			0.32	-7.03e-05			0.305	-7.65e-05
0.333	-7.36e-05			0.321	-7.02e-05			0.306	-7.63e-05
0.334	-7.35e-05			0.322	-7.01e-05			0.307	-7.62e-05
0.335	-7.35e-05			0.323	-7e-05			0.308	-7.6e-05
0.336	-7.35e-05			0.324	-6.99e-05			0.309	-7.58e-05
0.337	-7.34e-05			0.325	-6.99e-05			0.31	-7.56e-05
0.338	-7.34e-05			0.326	-6.98e-05			0.311	-7.54e-05
0.339	-7.33e-05			0.327	-6.97e-05			0.312	-7.52e-05
0.34	-7.33e-05			0.328	-6.96e-05			0.313	-7.5e-05
0.341	-7.33e-05			0.329	-6.95e-05			0.314	-7.48e-05
0.342	-7.32e-05			0.33	-6.94e-05			0.315	-7.46e-05
0.343	-7.32e-05			0.331	-6.93e-05			0.316	-7.44e-05
0.344	-7.31e-05			0.332	-6.92e-05			0.317	-7.42e-05
0.345	-7.31e-05			0.333	-6.92e-05			0.318	-7.4e-05
0.346	-7.3e-05			0.334	-6.91e-05			0.319	-7.38e-05
0.347	-7.3e-05			0.335	-6.9e-05			0.32	-7.36e-05
0.348	-7.29e-05			0.336	-6.89e-05			0.321	-7.34e-05
0.349	-7.29e-05			0.337	-6.88e-05			0.322	-7.33e-05
0.35	-7.28e-05			0.338	-6.87e-05			0.323	-7.31e-05
0.351	-7.28e-05			0.339	-6.86e-05			0.324	-7.29e-05
0.352	-7.27e-05			0.34	-6.86e-05			0.325	-7.27e-05
0.353	-7.27e-05			0.341	-6.85e-05			0.326	-7.25e-05
0.354	-7.26e-05			0.342	-6.84e-05			0.327	-7.23e-05
0.355	-7.26e-05			0.343	-6.83e-05			0.328	-7.22e-05
0.356	-7.25e-05			0.344	-6.82e-05			0.329	-7.2e-05
0.357	-7.25e-05			0.345	-6.81e-05			0.33	-7.18e-05
0.358	-7.24e-05			0.346	-6.81e-05			0.331	-7.16e-05
[truncated: 2,068 more rows]

## Sheet: 5% POPS
Dec. 8	2017 18:07:10			Dec. 8	2017 18:18:45			Dec. 8	2017 18:30:36
Cyclic Voltammetry				Cyclic Voltammetry				Cyclic Voltammetry
File:				File:				File:
Data Source: Experiment				Data Source: Experiment				Data Source: Experiment
Instrument Model: CHI600E				Instrument Model: CHI600E				Instrument Model: CHI600E
Data Proc: Smoothing				Data Proc: Smoothing				Data Proc: Smoothing
Ref. Electrode:				Ref. Electrode:				Ref. Electrode:
Header:				Header:				Header:
Note:				Note:				Note:
Init E (V) = 0				Init E (V) = 0				Init E (V) = 0
High E (V) = 0.4				High E (V) = 0.4				High E (V) = 0.4
Low E (V) = 0				Low E (V) = 0				Low E (V) = 0
Init P/N = P				Init P/N = P				Init P/N = P
Scan Rate (V/s) = 0.1				Scan Rate (V/s) = 0.1				Scan Rate (V/s) = 0.1
Segment = 10				Segment = 10				Segment = 10
Sample Interval (V) = 0.001				Sample Interval (V) = 0.001				Sample Interval (V) = 0.001
Quiet Time (sec) = 2				Quiet Time (sec) = 2				Quiet Time (sec) = 2
Sensitivity (A/V) = 1e-4				Sensitivity (A/V) = 1e-4				Sensitivity (A/V) = 1e-4
Segment 1:				Segment 1:				Segment 1:
				Ep = 0.262V				Ep = 0.259V
Segment 2:				ip = -6.792e-5A				ip = -6.923e-5A
				Ap = -9.257e-5C				Ap = -9.316e-5C
Segment 3:
				Segment 2:				Segment 2:
Segment 4:				Ep = 0.109V				Ep = 0.113V
				ip = 5.329e-5A				ip = 5.402e-5A
Segment 5:				Ap = 9.038e-5C				Ap = 8.907e-5C
Segment 6:				Segment 3:				Segment 3:
				Ep = 0.263V				Ep = 0.259V
Segment 7:				ip = -7.073e-5A				ip = -7.191e-5A
				Ap = -1.059e-4C				Ap = -1.052e-4C
Segment 8:
				Segment 4:				Segment 4:
Segment 9:				Ep = 0.102V				Ep = 0.108V
				ip = 3.275e-5A				ip = 5.055e-5A
Segment 10:				Ap = 5.046e-5C				Ap = 8.264e-5C
Potential/V	Current/A			Segment 5:				Segment 5:
0	6.84e-07			Ep = 0.262V				Ep = 0.259V
0.001	3.35e-07			ip = -7.123e-5A				ip = -7.208e-5A
0.002	5.51e-08			Ap = -1.082e-4C				Ap = -1.069e-4C
0.003	-1.56e-07
0.004	-2.77e-07			Segment 6:				Segment 6:
0.005	-3.51e-07			Ep = 0.100V				Ep = 0.105V
0.006	-4.05e-07			ip = 3.238e-5A				ip = 4.892e-5A
0.007	-4.63e-07			Ap = 4.991e-5C				Ap = 8.025e-5C
0.008	-5.15e-07
0.009	-5.63e-07			Segment 7:				Segment 7:
0.01	-6.07e-07			Ep = 0.261V				Ep = 0.258V
0.011	-6.49e-07			ip = -7.155e-5A				ip = -7.251e-5A
0.012	-6.88e-07			Ap = -1.091e-4C				Ap = -1.078e-4C
0.013	-7.24e-07
0.014	-7.58e-07			Segment 8:				Segment 8:
0.015	-7.91e-07			Ep = 0.098V				Ep = 0.104V
0.016	-8.23e-07			ip = 3.195e-5A				ip = 4.829e-5A
0.017	-8.56e-07			Ap = 4.987e-5C				Ap = 7.908e-5C
0.018	-8.88e-07
0.019	-9.2e-07			Segment 9:				Segment 9:
0.02	-9.5e-07			Ep = 0.261V				Ep = 0.258V
0.021	-9.79e-07			ip = -7.137e-5A				ip = -7.267e-5A
0.022	-1.01e-06			Ap = -1.093e-4C				Ap = -1.084e-4C
0.023	-1.03e-06
0.024	-1.06e-06			Segment 10:				Segment 10:
0.025	-1.09e-06			Ep = 0.097V				Ep = 0.104V
0.026	-1.12e-06			ip = 3.125e-5A				ip = 4.819e-5A
0.027	-1.14e-06			Ap = 4.913e-5C				Ap = 7.865e-5C
0.028	-1.17e-06
0.029	-1.2e-06			Potential/V	Current/A			Potential/V	Current/A
0.03	-1.23e-06			0	2.95e-07			0	2.24e-07
0.031	-1.25e-06			0.001	-4.52e-08			0.001	-1.77e-07
0.032	-1.28e-06			0.002	-3.17e-07			0.002	-4.96e-07
0.033	-1.3e-06			0.003	-5.19e-07			0.003	-7.33e-07
0.034	-1.33e-06			0.004	-6.29e-07			0.004	-8.64e-07
0.035	-1.36e-06			0.005	-6.93e-07			0.005	-9.39e-07
0.036	-1.38e-06			0.006	-7.4e-07			0.006	-9.92e-07
0.037	-1.41e-06			0.007	-7.94e-07			0.007	-1.05e-06
0.038	-1.44e-06			0.008	-8.44e-07			0.008	-1.11e-06
0.039	-1.46e-06			0.009	-8.91e-07			0.009	-1.16e-06
0.04	-1.49e-06			0.01	-9.35e-07			0.01	-1.2e-06
0.041	-1.52e-06			0.011	-9.76e-07			0.011	-1.25e-06
0.042	-1.54e-06			0.012	-1.02e-06			0.012	-1.29e-06
0.043	-1.57e-06			0.013	-1.05e-06			0.013	-1.33e-06
0.044	-1.6e-06			0.014	-1.09e-06			0.014	-1.37e-06
0.045	-1.62e-06			0.015	-1.13e-06			0.015	-1.4e-06
0.046	-1.65e-06			0.016	-1.16e-06			0.016	-1.44e-06
0.047	-1.68e-06			0.017	-1.2e-06			0.017	-1.47e-06
0.048	-1.71e-06			0.018	-1.23e-06			0.018	-1.51e-06
0.049	-1.74e-06			0.019	-1.27e-06			0.019	-1.54e-06
0.05	-1.77e-06			0.02	-1.3e-06			0.02	-1.58e-06
0.051	-1.8e-06			0.021	-1.33e-06			0.021	-1.61e-06
0.052	-1.82e-06			0.022	-1.36e-06			0.022	-1.64e-06
0.053	-1.85e-06			0.023	-1.4e-06			0.023	-1.67e-06
0.054	-1.88e-06			0.024	-1.43e-06			0.024	-1.71e-06
0.055	-1.91e-06			0.025	-1.46e-06			0.025	-1.74e-06
0.056	-1.94e-06			0.026	-1.5e-06			0.026	-1.77e-06
0.057	-1.97e-06			0.027	-1.53e-06			0.027	-1.8e-06
0.058	-2e-06			0.028	-1.56e-06			0.028	-1.84e-06
0.059	-2.04e-06			0.029	-1.6e-06			0.029	-1.87e-06
0.06	-2.07e-06			0.03	-1.63e-06			0.03	-1.9e-06
0.061	-2.1e-06			0.031	-1.67e-06			0.031	-1.94e-06
0.062	-2.14e-06			0.032	-1.7e-06			0.032	-1.97e-06
0.063	-2.17e-06			0.033	-1.74e-06			0.033	-2e-06
0.064	-2.21e-06			0.034	-1.77e-06			0.034	-2.04e-06
0.065	-2.24e-06			0.035	-1.81e-06			0.035	-2.07e-06
0.066	-2.28e-06			0.036	-1.84e-06			0.036	-2.11e-06
0.067	-2.32e-06			0.037	-1.88e-06			0.037	-2.15e-06
0.068	-2.35e-06			0.038	-1.92e-06			0.038	-2.18e-06
0.069	-2.39e-06			0.039	-1.96e-06			0.039	-2.22e-06
0.07	-2.43e-06			0.04	-1.99e-06			0.04	-2.26e-06
0.071	-2.47e-06			0.041	-2.03e-06			0.041	-2.3e-06
0.072	-2.51e-06			0.042	-2.08e-06			0.042	-2.34e-06
0.073	-2.55e-06			0.043	-2.12e-06			0.043	-2.38e-06
0.074	-2.6e-06			0.044	-2.16e-06			0.044	-2.42e-06
0.075	-2.64e-06			0.045	-2.2e-06			0.045	-2.46e-06
0.076	-2.68e-06			0.046	-2.25e-06			0.046	-2.51e-06
0.077	-2.73e-06			0.047	-2.29e-06			0.047	-2.55e-06
0.078	-2.77e-06			0.048	-2.34e-06			0.048	-2.6e-06
0.079	-2.81e-06			0.049	-2.39e-06			0.049	-2.64e-06
0.08	-2.85e-06			0.05	-2.44e-06			0.05	-2.69e-06
0.081	-2.9e-06			0.051	-2.49e-06			0.051	-2.74e-06
0.082	-2.95e-06			0.052	-2.54e-06			0.052	-2.78e-06
0.083	-3e-06			0.053	-2.6e-06			0.053	-2.83e-06
0.084	-3.05e-06			0.054	-2.65e-06			0.054	-2.87e-06
0.085	-3.1e-06			0.055	-2.7e-06			0.055	-2.92e-06
0.086	-3.16e-06			0.056	-2.76e-06			0.056	-2.98e-06
0.087	-3.21e-06			0.057	-2.81e-06			0.057	-3.03e-06
0.088	-3.27e-06			0.058	-2.87e-06			0.058	-3.09e-06
0.089	-3.33e-06			0.059	-2.93e-06			0.059	-3.15e-06
0.09	-3.39e-06			0.06	-2.99e-06			0.06	-3.21e-06
0.091	-3.45e-06			0.061	-3.05e-06			0.061	-3.27e-06
0.092	-3.51e-06			0.062	-3.12e-06			0.062	-3.34e-06
0.093	-3.57e-06			0.063	-3.19e-06			0.063	-3.4e-06
0.094	-3.64e-06			0.064	-3.26e-06			0.064	-3.47e-06
0.095	-3.7e-06			0.065	-3.33e-06			0.065	-3.54e-06
0.096	-3.77e-06			0.066	-3.4e-06			0.066	-3.61e-06
0.097	-3.84e-06			0.067	-3.48e-06			0.067	-3.68e-06
0.098	-3.91e-06			0.068	-3.56e-06			0.068	-3.76e-06
0.099	-3.98e-06			0.069	-3.64e-06			0.069	-3.84e-06
0.1	-4.06e-06			0.07	-3.72e-06			0.07	-3.92e-06
0.101	-4.14e-06			0.071	-3.81e-06			0.071	-4e-06
0.102	-4.22e-06			0.072	-3.9e-06			0.072	-4.08e-06
0.103	-4.3e-06			0.073	-3.99e-06			0.073	-4.17e-06
0.104	-4.38e-06			0.074	-4.08e-06			0.074	-4.26e-06
0.105	-4.46e-06			0.075	-4.18e-06			0.075	-4.35e-06
0.106	-4.55e-06			0.076	-4.28e-06			0.076	-4.45e-06
0.107	-4.63e-06			0.077	-4.38e-06			0.077	-4.54e-06
0.108	-4.72e-06			0.078	-4.49e-06			0.078	-4.64e-06
0.109	-4.82e-06			0.079	-4.59e-06			0.079	-4.74e-06
0.11	-4.91e-06			0.08	-4.7e-06			0.08	-4.85e-06
0.111	-5.01e-06			0.081	-4.82e-06			0.081	-4.96e-06
0.112	-5.11e-06			0.082	-4.93e-06			0.082	-5.07e-06
0.113	-5.21e-06			0.083	-5.06e-06			0.083	-5.19e-06
0.114	-5.31e-06			0.084	-5.18e-06			0.084	-5.31e-06
0.115	-5.42e-06			0.085	-5.31e-06			0.085	-5.43e-06
0.116	-5.53e-06			0.086	-5.44e-06			0.086	-5.56e-06
0.117	-5.64e-06			0.087	-5.58e-06			0.087	-5.69e-06
0.118	-5.75e-06			0.088	-5.72e-06			0.088	-5.83e-06
0.119	-5.87e-06			0.089	-5.87e-06			0.089	-5.97e-06
0.12	-5.99e-06			0.09	-6.02e-06			0.09	-6.12e-06
0.121	-6.11e-06			0.091	-6.18e-06			0.091	-6.27e-06
0.122	-6.24e-06			0.092	-6.34e-06			0.092	-6.42e-06
0.123	-6.37e-06			0.093	-6.5e-06			0.093	-6.58e-06
0.124	-6.5e-06			0.094	-6.68e-06			0.094	-6.74e-06
0.125	-6.64e-06			0.095	-6.85e-06			0.095	-6.91e-06
0.126	-6.78e-06			0.096	-7.03e-06			0.096	-7.09e-06
0.127	-6.92e-06			0.097	-7.22e-06			0.097	-7.27e-06
0.128	-7.07e-06			0.098	-7.41e-06			0.098	-7.45e-06
0.129	-7.22e-06			0.099	-7.61e-06			0.099	-7.64e-06
0.13	-7.37e-06			0.1	-7.81e-06			0.1	-7.83e-06
0.131	-7.52e-06			0.101	-8.02e-06			0.101	-8.03e-06
0.132	-7.68e-06			0.102	-8.23e-06			0.102	-8.24e-06
0.133	-7.84e-06			0.103	-8.46e-06			0.103	-8.46e-06
0.134	-8.01e-06			0.104	-8.68e-06			0.104	-8.68e-06
0.135	-8.18e-06			0.105	-8.91e-06			0.105	-8.9e-06
0.136	-8.35e-06			0.106	-9.15e-06			0.106	-9.13e-06
0.137	-8.53e-06			0.107	-9.4e-06			0.107	-9.36e-06
0.138	-8.71e-06			0.108	-9.66e-06			0.108	-9.61e-06
0.139	-8.89e-06			0.109	-9.92e-06			0.109	-9.86e-06
0.14	-9.08e-06			0.11	-1.02e-05			0.11	-1.01e-05
0.141	-9.27e-06			0.111	-1.05e-05			0.111	-1.04e-05
0.142	-9.47e-06			0.112	-1.08e-05			0.112	-1.07e-05
0.143	-9.67e-06			0.113	-1.1e-05			0.113	-1.1e-05
0.144	-9.87e-06			0.114	-1.14e-05			0.114	-1.13e-05
0.145	-1.01e-05			0.115	-1.17e-05			0.115	-1.16e-05
0.146	-1.03e-05			0.116	-1.2e-05			0.116	-1.19e-05
0.147	-1.05e-05			0.117	-1.23e-05			0.117	-1.22e-05
0.148	-1.07e-05			0.118	-1.27e-05			0.118	-1.25e-05
0.149	-1.1e-05			0.119	-1.3e-05			0.119	-1.28e-05
0.15	-1.12e-05			0.12	-1.34e-05			0.12	-1.32e-05
0.151	-1.14e-05			0.121	-1.37e-05			0.121	-1.35e-05
0.152	-1.17e-05			0.122	-1.41e-05			0.122	-1.39e-05
0.153	-1.19e-05			0.123	-1.45e-05			0.123	-1.43e-05
0.154	-1.22e-05			0.124	-1.49e-05			0.124	-1.47e-05
0.155	-1.24e-05			0.125	-1.53e-05			0.125	-1.51e-05
0.156	-1.27e-05			0.126	-1.57e-05			0.126	-1.55e-05
0.157	-1.29e-05			0.127	-1.62e-05			0.127	-1.59e-05
0.158	-1.32e-05			0.128	-1.66e-05			0.128	-1.63e-05
0.159	-1.35e-05			0.129	-1.71e-05			0.129	-1.68e-05
0.16	-1.38e-05			0.13	-1.75e-05			0.13	-1.72e-05
0.161	-1.4e-05			0.131	-1.8e-05			0.131	-1.77e-05
0.162	-1.43e-05			0.132	-1.85e-05			0.132	-1.82e-05
0.163	-1.46e-05			0.133	-1.9e-05			0.133	-1.86e-05
0.164	-1.49e-05			0.134	-1.95e-05			0.134	-1.91e-05
0.165	-1.52e-05			0.135	-2e-05			0.135	-1.96e-05
0.166	-1.55e-05			0.136	-2.05e-05			0.136	-2.02e-05
0.167	-1.59e-05			0.137	-2.11e-05			0.137	-2.07e-05
0.168	-1.62e-05			0.138	-2.17e-05			0.138	-2.13e-05
0.169	-1.65e-05			0.139	-2.22e-05			0.139	-2.18e-05
0.17	-1.68e-05			0.14	-2.28e-05			0.14	-2.24e-05
0.171	-1.72e-05			0.141	-2.35e-05			0.141	-2.3e-05
0.172	-1.75e-05			0.142	-2.41e-05			0.142	-2.36e-05
0.173	-1.78e-05			0.143	-2.47e-05			0.143	-2.42e-05
0.174	-1.82e-05			0.144	-2.54e-05			0.144	-2.49e-05
0.175	-1.85e-05			0.145	-2.6e-05			0.145	-2.55e-05
0.176	-1.89e-05			0.146	-2.67e-05			0.146	-2.62e-05
0.177	-1.92e-05			0.147	-2.74e-05			0.147	-2.69e-05
0.178	-1.96e-05			0.148	-2.81e-05			0.148	-2.75e-05
0.179	-2e-05			0.149	-2.88e-05			0.149	-2.83e-05
0.18	-2.03e-05			0.15	-2.96e-05			0.15	-2.9e-05
0.181	-2.07e-05			0.151	-3.03e-05			0.151	-2.97e-05
0.182	-2.11e-05			0.152	-3.11e-05			0.152	-3.05e-05
0.183	-2.15e-05			0.153	-3.19e-05			0.153	-3.12e-05
0.184	-2.19e-05			0.154	-3.27e-05			0.154	-3.2e-05
0.185	-2.23e-05			0.155	-3.35e-05			0.155	-3.28e-05
0.186	-2.27e-05			0.156	-3.43e-05			0.156	-3.36e-05
0.187	-2.31e-05			0.157	-3.52e-05			0.157	-3.44e-05
0.188	-2.35e-05			0.158	-3.6e-05			0.158	-3.53e-05
0.189	-2.39e-05			0.159	-3.69e-05			0.159	-3.61e-05
0.19	-2.43e-05			0.16	-3.78e-05			0.16	-3.7e-05
0.191	-2.47e-05			0.161	-3.87e-05			0.161	-3.79e-05
0.192	-2.52e-05			0.162	-3.96e-05			0.162	-3.88e-05
0.193	-2.56e-05			0.163	-4.05e-05			0.163	-3.97e-05
0.194	-2.6e-05			0.164	-4.15e-05			0.164	-4.06e-05
0.195	-2.65e-05			0.165	-4.25e-05			0.165	-4.16e-05
0.196	-2.69e-05			0.166	-4.34e-05			0.166	-4.25e-05
0.197	-2.73e-05			0.167	-4.44e-05			0.167	-4.35e-05
0.198	-2.78e-05			0.168	-4.54e-05			0.168	-4.45e-05
0.199	-2.82e-05			0.169	-4.65e-05			0.169	-4.55e-05
0.2	-2.87e-05			0.17	-4.75e-05			0.17	-4.65e-05
0.201	-2.91e-05			0.171	-4.85e-05			0.171	-4.75e-05
0.202	-2.96e-05			0.172	-4.96e-05			0.172	-4.86e-05
0.203	-3.01e-05			0.173	-5.07e-05			0.173	-4.96e-05
0.204	-3.05e-05			0.174	-5.17e-05			0.174	-5.07e-05
0.205	-3.1e-05			0.175	-5.28e-05			0.175	-5.17e-05
0.206	-3.15e-05			0.176	-5.4e-05			0.176	-5.28e-05
0.207	-3.19e-05			0.177	-5.51e-05			0.177	-5.39e-05
0.208	-3.24e-05			0.178	-5.62e-05			0.178	-5.5e-05
0.209	-3.29e-05			0.179	-5.73e-05			0.179	-5.61e-05
0.21	-3.34e-05			0.18	-5.85e-05			0.18	-5.73e-05
0.211	-3.38e-05			0.181	-5.97e-05			0.181	-5.84e-05
0.212	-3.43e-05			0.182	-6.08e-05			0.182	-5.96e-05
0.213	-3.48e-05			0.183	-6.2e-05			0.183	-6.07e-05
0.214	-3.53e-05			0.184	-6.32e-05			0.184	-6.19e-05
0.215	-3.57e-05			0.185	-6.44e-05			0.185	-6.31e-05
0.216	-3.62e-05			0.186	-6.56e-05			0.186	-6.42e-05
0.217	-3.67e-05			0.187	-6.68e-05			0.187	-6.54e-05
0.218	-3.72e-05			0.188	-6.8e-05			0.188	-6.66e-05
0.219	-3.77e-05			0.189	-6.92e-05			0.189	-6.78e-05
0.22	-3.82e-05			0.19	-7.05e-05			0.19	-6.9e-05
0.221	-3.86e-05			0.191	-7.17e-05			0.191	-7.02e-05
0.222	-3.91e-05			0.192	-7.29e-05			0.192	-7.14e-05
0.223	-3.96e-05			0.193	-7.42e-05			0.193	-7.26e-05
0.224	-4.01e-05			0.194	-7.54e-05			0.194	-7.38e-05
0.225	-4.06e-05			0.195	-7.66e-05			0.195	-7.5e-05
0.226	-4.11e-05			0.196	-7.79e-05			0.196	-7.63e-05
0.227	-4.15e-05			0.197	-7.91e-05			0.197	-7.75e-05
0.228	-4.2e-05			0.198	-8.04e-05			0.198	-7.87e-05
0.229	-4.25e-05			0.199	-8.16e-05			0.199	-7.99e-05
0.23	-4.3e-05			0.2	-8.28e-05			0.2	-8.11e-05
0.231	-4.35e-05			0.201	-8.4e-05			0.201	-8.23e-05
0.232	-4.39e-05			0.202	-8.53e-05			0.202	-8.35e-05
0.233	-4.44e-05			0.203	-8.65e-05			0.203	-8.47e-05
0.234	-4.49e-05			0.204	-8.77e-05			0.204	-8.59e-05
0.235	-4.53e-05			0.205	-8.89e-05			0.205	-8.71e-05
0.236	-4.58e-05			0.206	-9.02e-05			0.206	-8.83e-05
0.237	-4.63e-05			0.207	-9.13e-05			0.207	-8.94e-05
0.238	-4.67e-05			0.208	-9.25e-05			0.208	-9.06e-05
0.239	-4.72e-05			0.209	-9.37e-05			0.209	-9.17e-05
0.24	-4.77e-05			0.21	-9.49e-05			0.21	-9.29e-05
0.241	-4.81e-05			0.211	-9.6e-05			0.211	-9.4e-05
0.242	-4.86e-05			0.212	-9.71e-05			0.212	-9.51e-05
0.243	-4.9e-05			0.213	-9.83e-05			0.213	-9.62e-05
0.244	-4.95e-05			0.214	-9.94e-05			0.214	-9.73e-05
0.245	-4.99e-05			0.215	-0.000101			0.215	-9.83e-05
0.246	-5.03e-05			0.216	-0.000102			0.216	-9.94e-05
0.247	-5.08e-05			0.217	-0.000103			0.217	-0.0001
0.248	-5.12e-05			0.218	-0.000104			0.218	-0.000101
0.249	-5.16e-05			0.219	-0.000105			0.219	-0.000102
0.25	-5.21e-05			0.22	-0.000106			0.22	-0.000103
0.251	-5.25e-05			0.221	-0.000107			0.221	-0.000104
0.252	-5.29e-05			0.222	-0.000108			0.222	-0.000105
0.253	-5.33e-05			0.223	-0.000109			0.223	-0.000106
0.254	-5.37e-05			0.224	-0.00011			0.224	-0.000107
0.255	-5.41e-05			0.225	-0.00011			0.225	-0.000108
0.256	-5.45e-05			0.226	-0.000111			0.226	-0.000109
0.257	-5.49e-05			0.227	-0.000112			0.227	-0.00011
0.258	-5.53e-05			0.228	-0.000113			0.228	-0.000111
0.259	-5.57e-05			0.229	-0.000114			0.229	-0.000111
0.26	-5.61e-05			0.23	-0.000115			0.23	-0.000112
0.261	-5.65e-05			0.231	-0.000115			0.231	-0.000113
0.262	-5.69e-05			0.232	-0.000116			0.232	-0.000114
0.263	-5.73e-05			0.233	-0.000117			0.233	-0.000114
0.264	-5.76e-05			0.234	-0.000118			0.234	-0.000115
0.265	-5.8e-05			0.235	-0.000118			0.235	-0.000115
0.266	-5.83e-05			0.236	-0.000119			0.236	-0.000116
0.267	-5.87e-05			0.237	-0.00012			0.237	-0.000117
0.268	-5.91e-05			0.238	-0.00012			0.238	-0.000117
0.269	-5.94e-05			0.239	-0.000121			0.239	-0.000118
0.27	-5.97e-05			0.24	-0.000121			0.24	-0.000118
0.271	-6.01e-05			0.241	-0.000122			0.241	-0.000119
0.272	-6.04e-05			0.242	-0.000122			0.242	-0.000119
0.273	-6.07e-05			0.243	-0.000123			0.243	-0.00012
0.274	-6.11e-05			0.244	-0.000123			0.244	-0.00012
0.275	-6.14e-05			0.245	-0.000124			0.245	-0.00012
0.276	-6.17e-05			0.246	-0.000124			0.246	-0.000121
0.277	-6.2e-05			0.247	-0.000124			0.247	-0.000121
0.278	-6.23e-05			0.248	-0.000125			0.248	-0.000121
0.279	-6.26e-05			0.249	-0.000125			0.249	-0.000121
0.28	-6.29e-05			0.25	-0.000125			0.25	-0.000122
0.281	-6.32e-05			0.251	-0.000125			0.251	-0.000122
0.282	-6.35e-05			0.252	-0.000126			0.252	-0.000122
0.283	-6.38e-05			0.253	-0.000126			0.253	-0.000122
0.284	-6.41e-05			0.254	-0.000126			0.254	-0.000122
0.285	-6.44e-05			0.255	-0.000126			0.255	-0.000122
0.286	-6.46e-05			0.256	-0.000126			0.256	-0.000123
0.287	-6.49e-05			0.257	-0.000126			0.257	-0.000123
0.288	-6.52e-05			0.258	-0.000127			0.258	-0.000123
0.289	-6.54e-05			0.259	-0.000127			0.259	-0.000123
0.29	-6.57e-05			0.26	-0.000127			0.26	-0.000123
0.291	-6.6e-05			0.261	-0.000127			0.261	-0.000123
0.292	-6.62e-05			0.262	-0.000127			0.262	-0.000123
0.293	-6.64e-05			0.263	-0.000127			0.263	-0.000123
0.294	-6.67e-05			0.264	-0.000127			0.264	-0.000122
0.295	-6.69e-05			0.265	-0.000127			0.265	-0.000122
0.296	-6.72e-05			0.266	-0.000127			0.266	-0.000122
0.297	-6.74e-05			0.267	-0.000127			0.267	-0.000122
0.298	-6.76e-05			0.268	-0.000127			0.268	-0.000122
0.299	-6.78e-05			0.269	-0.000126			0.269	-0.000122
0.3	-6.81e-05			0.27	-0.000126			0.27	-0.000122
0.301	-6.83e-05			0.271	-0.000126			0.271	-0.000121
0.302	-6.85e-05			0.272	-0.000126			0.272	-0.000121
0.303	-6.87e-05			0.273	-0.000126			0.273	-0.000121
0.304	-6.89e-05			0.274	-0.000126			0.274	-0.000121
0.305	-6.91e-05			0.275	-0.000126			0.275	-0.000121
0.306	-6.93e-05			0.276	-0.000125			0.276	-0.00012
0.307	-6.95e-05			0.277	-0.000125			0.277	-0.00012
0.308	-6.97e-05			0.278	-0.000125			0.278	-0.00012
0.309	-6.99e-05			0.279	-0.000125			0.279	-0.000119
0.31	-7.01e-05			0.28	-0.000124			0.28	-0.000119
0.311	-7.03e-05			0.281	-0.000124			0.281	-0.000119
0.312	-7.05e-05			0.282	-0.000124			0.282	-0.000119
0.313	-7.06e-05			0.283	-0.000124			0.283	-0.000118
0.314	-7.08e-05			0.284	-0.000123			0.284	-0.000118
0.315	-7.1e-05			0.285	-0.000123			0.285	-0.000118
0.316	-7.12e-05			0.286	-0.000123			0.286	-0.000117
0.317	-7.13e-05			0.287	-0.000123			0.287	-0.000117
0.318	-7.15e-05			0.288	-0.000122			0.288	-0.000117
0.319	-7.16e-05			0.289	-0.000122			0.289	-0.000116
0.32	-7.18e-05			0.29	-0.000122			0.29	-0.000116
0.321	-7.2e-05			0.291	-0.000122			0.291	-0.000116
0.322	-7.21e-05			0.292	-0.000121			0.292	-0.000115
0.323	-7.23e-05			0.293	-0.000121			0.293	-0.000115
0.324	-7.24e-05			0.294	-0.000121			0.294	-0.000115
0.325	-7.25e-05			0.295	-0.00012			0.295	-0.000114
0.326	-7.27e-05			0.296	-0.00012			0.296	-0.000114
0.327	-7.28e-05			0.297	-0.00012			0.297	-0.000113
0.328	-7.3e-05			0.298	-0.000119			0.298	-0.000113
0.329	-7.31e-05			0.299	-0.000119			0.299	-0.000113
0.33	-7.32e-05			0.3	-0.000119			0.3	-0.000112
0.331	-7.34e-05			0.301	-0.000118			0.301	-0.000112
0.332	-7.35e-05			0.302	-0.000118			0.302	-0.000112
0.333	-7.36e-05			0.303	-0.000118			0.303	-0.000111
0.334	-7.37e-05			0.304	-0.000117			0.304	-0.000111
0.335	-7.39e-05			0.305	-0.000117			0.305	-0.00011
0.336	-7.4e-05			0.306	-0.000117			0.306	-0.00011
0.337	-7.41e-05			0.307	-0.000117			0.307	-0.00011
0.338	-7.42e-05			0.308	-0.000116			0.308	-0.000109
0.339	-7.43e-05			0.309	-0.000116			0.309	-0.000109
0.34	-7.44e-05			0.31	-0.000116			0.31	-0.000109
0.341	-7.45e-05			0.311	-0.000115			0.311	-0.000108
0.342	-7.47e-05			0.312	-0.000115			0.312	-0.000108
0.343	-7.48e-05			0.313	-0.000115			0.313	-0.000108
0.344	-7.49e-05			0.314	-0.000114			0.314	-0.000107
0.345	-7.5e-05			0.315	-0.000114			0.315	-0.000107
0.346	-7.51e-05			0.316	-0.000114			0.316	-0.000107
0.347	-7.52e-05			0.317	-0.000113			0.317	-0.000106
0.348	-7.52e-05			0.318	-0.000113			0.318	-0.000106
0.349	-7.53e-05			0.319	-0.000113			0.319	-0.000105
0.35	-7.54e-05			0.32	-0.000112			0.32	-0.000105
0.351	-7.55e-05			0.321	-0.000112			0.321	-0.000105
0.352	-7.56e-05			0.322	-0.000112			0.322	-0.000104
0.353	-7.57e-05			0.323	-0.000111			0.323	-0.000104
0.354	-7.58e-05			0.324	-0.000111			0.324	-0.000104
0.355	-7.58e-05			0.325	-0.000111			0.325	-0.000103
0.356	-7.59e-05			0.326	-0.00011			0.326	-0.000103
0.357	-7.6e-05			0.327	-0.00011			0.327	-0.000103
0.358	-7.61e-05			0.328	-0.00011			0.328	-0.000102
0.359	-7.62e-05			0.329	-0.00011			0.329	-0.000102
0.36	-7.62e-05			0.33	-0.000109			0.33	-0.000102
0.361	-7.63e-05			0.331	-0.000109			0.331	-0.000101
0.362	-7.64e-05			0.332	-0.000109			0.332	-0.000101
0.363	-7.64e-05			0.333	-0.000108			0.333	-0.000101
0.364	-7.65e-05			0.334	-0.000108			0.334	-0.0001
0.365	-7.66e-05			0.335	-0.000108			0.335	-0.0001
0.366	-7.66e-05			0.336	-0.000107			0.336	-9.98e-05
0.367	-7.67e-05			0.337	-0.000107			0.337	-9.95e-05
0.368	-7.67e-05			0.338	-0.000107			0.338	-9.92e-05
0.369	-7.68e-05			0.339	-0.000107			0.339	-9.89e-05
0.37	-7.68e-05			0.34	-0.000106			0.34	-9.86e-05
0.371	-7.69e-05			0.341	-0.000106			0.341	-9.83e-05
0.372	-7.7e-05			0.342	-0.000106			0.342	-9.8e-05
0.373	-7.7e-05			0.343	-0.000105			0.343	-9.77e-05
0.374	-7.7e-05			0.344	-0.000105			0.344	-9.74e-05
0.375	-7.71e-05			0.345	-0.000105			0.345	-9.71e-05
0.376	-7.71e-05			0.346	-0.000105			0.346	-9.69e-05
0.377	-7.72e-05			0.347	-0.000104			0.347	-9.66e-05
0.378	-7.72e-05			0.348	-0.000104			0.348	-9.63e-05
0.379	-7.73e-05			0.349	-0.000104			0.349	-9.6e-05
0.38	-7.73e-05			0.35	-0.000104			0.35	-9.57e-05
0.381	-7.73e-05			0.351	-0.000103			0.351	-9.55e-05
0.382	-7.74e-05			0.352	-0.000103			0.352	-9.52e-05
0.383	-7.74e-05			0.353	-0.000103			0.353	-9.49e-05
0.384	-7.74e-05			0.354	-0.000103			0.354	-9.47e-05
0.385	-7.75e-05			0.355	-0.000102			0.355	-9.44e-05
0.386	-7.75e-05			0.356	-0.000102			0.356	-9.41e-05
0.387	-7.75e-05			0.357	-0.000102			0.357	-9.39e-05
0.388	-7.76e-05			0.358	-0.000101			0.358	-9.36e-05
0.389	-7.76e-05			0.359	-0.000101			0.359	-9.34e-05
0.39	-7.76e-05			0.36	-0.000101			0.36	-9.31e-05
0.391	-7.76e-05			0.361	-0.000101			0.361	-9.29e-05
0.392	-7.77e-05			0.362	-0.0001			0.362	-9.26e-05
0.393	-7.77e-05			0.363	-0.0001			0.363	-9.23e-05
0.394	-7.77e-05			0.364	-9.99e-05			0.364	-9.21e-05
0.395	-7.77e-05			0.365	-9.97e-05			0.365	-9.19e-05
0.396	-7.77e-05			0.366	-9.94e-05			0.366	-9.16e-05
0.397	-7.77e-05			0.367	-9.92e-05			0.367	-9.14e-05
0.398	-7.77e-05			0.368	-9.89e-05			0.368	-9.11e-05
0.399	-7.78e-05			0.369	-9.87e-05			0.369	-9.09e-05
0.4	-7.71e-05			0.37	-9.85e-05			0.37	-9.07e-05
0.399	-7.52e-05			0.371	-9.82e-05			0.371	-9.04e-05
0.398	-7.36e-05			0.372	-9.8e-05			0.372	-9.02e-05
0.397	-7.21e-05			0.373	-9.77e-05			0.373	-9e-05
0.396	-7.09e-05			0.374	-9.75e-05			0.374	-8.98e-05
0.395	-6.98e-05			0.375	-9.73e-05			0.375	-8.95e-05
0.394	-6.89e-05			0.376	-9.71e-05			0.376	-8.93e-05
0.393	-6.8e-05			0.377	-9.68e-05			0.377	-8.91e-05
0.392	-6.72e-05			0.378	-9.66e-05			0.378	-8.89e-05
0.391	-6.64e-05			0.379	-9.64e-05			0.379	-8.86e-05
0.39	-6.56e-05			0.38	-9.61e-05			0.38	-8.84e-05
0.389	-6.48e-05			0.381	-9.59e-05			0.381	-8.82e-05
0.388	-6.41e-05			0.382	-9.57e-05			0.382	-8.8e-05
0.387	-6.34e-05			0.383	-9.55e-05			0.383	-8.78e-05
0.386	-6.28e-05			0.384	-9.53e-05			0.384	-8.76e-05
0.385	-6.21e-05			0.385	-9.5e-05			0.385	-8.74e-05
0.384	-6.15e-05			0.386	-9.48e-05			0.386	-8.72e-05
0.383	-6.09e-05			0.387	-9.46e-05			0.387	-8.69e-05
0.382	-6.03e-05			0.388	-9.44e-05			0.388	-8.67e-05
0.381	-5.97e-05			0.389	-9.42e-05			0.389	-8.65e-05
0.38	-5.91e-05			0.39	-9.4e-05			0.39	-8.63e-05
0.379	-5.86e-05			0.391	-9.37e-05			0.391	-8.61e-05
0.378	-5.8e-05			0.392	-9.35e-05			0.392	-8.59e-05
0.377	-5.75e-05			0.393	-9.33e-05			0.393	-8.57e-05
0.376	-5.7e-05			0.394	-9.31e-05			0.394	-8.55e-05
0.375	-5.64e-05			0.395	-9.29e-05			0.395	-8.53e-05
0.374	-5.59e-05			0.396	-9.27e-05			0.396	-8.52e-05
0.373	-5.55e-05			0.397	-9.25e-05			0.397	-8.5e-05
0.372	-5.5e-05			0.398	-9.23e-05			0.398	-8.48e-05
0.371	-5.45e-05			0.399	-9.21e-05			0.399	-8.46e-05
0.37	-5.4e-05			0.4	-9.1e-05			0.4	-8.35e-05
0.369	-5.35e-05			0.399	-8.89e-05			0.399	-8.15e-05
0.368	-5.31e-05			0.398	-8.72e-05			0.398	-7.98e-05
0.367	-5.26e-05			0.397	-8.56e-05			0.397	-7.83e-05
0.366	-5.22e-05			0.396	-8.45e-05			0.396	-7.72e-05
0.365	-5.17e-05			0.395	-8.35e-05			0.395	-7.64e-05
0.364	-5.13e-05			0.394	-8.27e-05			0.394	-7.56e-05
0.363	-5.09e-05			0.393	-8.19e-05			0.393	-7.49e-05
0.362	-5.04e-05			0.392	-8.11e-05			0.392	-7.43e-05
0.361	-5e-05			0.391	-8.04e-05			0.391	-7.37e-05
0.36	-4.96e-05			0.39	-7.97e-05			0.39	-7.31e-05
0.359	-4.92e-05			0.389	-7.9e-05			0.389	-7.25e-05
0.358	-4.88e-05			0.388	-7.84e-05			0.388	-7.2e-05
0.357	-4.84e-05			0.387	-7.78e-05			0.387	-7.15e-05
0.356	-4.8e-05			0.386	-7.72e-05			0.386	-7.1e-05
0.355	-4.76e-05			0.385	-7.67e-05			0.385	-7.05e-05
0.354	-4.72e-05			0.384	-7.61e-05			0.384	-7.01e-05
0.353	-4.68e-05			0.383	-7.56e-05			0.383	-6.96e-05
0.352	-4.64e-05			0.382	-7.5e-05			0.382	-6.92e-05
0.351	-4.61e-05			0.381	-7.45e-05			0.381	-6.88e-05
0.35	-4.57e-05			0.38	-7.4e-05			0.38	-6.83e-05
0.349	-4.53e-05			0.379	-7.35e-05			0.379	-6.79e-05
0.348	-4.49e-05			0.378	-7.31e-05			0.378	-6.75e-05
0.347	-4.46e-05			0.377	-7.26e-05			0.377	-6.72e-05
0.346	-4.42e-05			0.376	-7.21e-05			0.376	-6.68e-05
0.345	-4.39e-05			0.375	-7.17e-05			0.375	-6.64e-05
0.344	-4.35e-05			0.374	-7.12e-05			0.374	-6.6e-05
0.343	-4.31e-05			0.373	-7.08e-05			0.373	-6.57e-05
0.342	-4.28e-05			0.372	-7.04e-05			0.372	-6.53e-05
0.341	-4.24e-05			0.371	-7e-05			0.371	-6.5e-05
0.34	-4.21e-05			0.37	-6.95e-05			0.37	-6.46e-05
0.339	-4.17e-05			0.369	-6.91e-05			0.369	-6.43e-05
0.338	-4.14e-05			0.368	-6.87e-05			0.368	-6.4e-05
0.337	-4.11e-05			0.367	-6.83e-05			0.367	-6.36e-05
0.336	-4.07e-05			0.366	-6.79e-05			0.366	-6.33e-05
0.335	-4.04e-05			0.365	-6.75e-05			0.365	-6.3e-05
0.334	-4.01e-05			0.364	-6.71e-05			0.364	-6.26e-05
0.333	-3.97e-05			0.363	-6.68e-05			0.363	-6.23e-05
0.332	-3.94e-05			0.362	-6.64e-05			0.362	-6.2e-05
0.331	-3.91e-05			0.361	-6.6e-05			0.361	-6.17e-05
0.33	-3.87e-05			0.36	-6.56e-05			0.36	-6.14e-05
0.329	-3.84e-05			0.359	-6.53e-05			0.359	-6.11e-05
0.328	-3.81e-05			0.358	-6.49e-05			0.358	-6.07e-05
0.327	-3.78e-05			0.357	-6.45e-05			0.357	-6.04e-05
0.326	-3.74e-05			0.356	-6.42e-05			0.356	-6.01e-05
0.325	-3.71e-05			0.355	-6.38e-05			0.355	-5.98e-05
0.324	-3.68e-05			0.354	-6.35e-05			0.354	-5.95e-05
0.323	-3.65e-05			0.353	-6.31e-05			0.353	-5.92e-05
0.322	-3.62e-05			0.352	-6.28e-05			0.352	-5.89e-05
0.321	-3.59e-05			0.351	-6.24e-05			0.351	-5.86e-05
0.32	-3.55e-05			0.35	-6.21e-05			0.35	-5.84e-05
0.319	-3.52e-05			0.349	-6.17e-05			0.349	-5.81e-05
0.318	-3.49e-05			0.348	-6.14e-05			0.348	-5.78e-05
0.317	-3.46e-05			0.347	-6.11e-05			0.347	-5.75e-05
0.316	-3.43e-05			0.346	-6.07e-05			0.346	-5.72e-05
0.315	-3.4e-05			0.345	-6.04e-05			0.345	-5.69e-05
0.314	-3.37e-05			0.344	-6e-05			0.344	-5.66e-05
0.313	-3.34e-05			0.343	-5.97e-05			0.343	-5.63e-05
0.312	-3.31e-05			0.342	-5.94e-05			0.342	-5.6e-05
0.311	-3.28e-05			0.341	-5.91e-05			0.341	-5.58e-05
0.31	-3.25e-05			0.34	-5.87e-05			0.34	-5.55e-05
0.309	-3.22e-05			0.339	-5.84e-05			0.339	-5.52e-05
0.308	-3.19e-05			0.338	-5.81e-05			0.338	-5.49e-05
0.307	-3.16e-05			0.337	-5.77e-05			0.337	-5.46e-05
0.306	-3.13e-05			0.336	-5.74e-05			0.336	-5.43e-05
0.305	-3.1e-05			0.335	-5.71e-05			0.335	-5.41e-05
0.304	-3.07e-05			0.334	-5.68e-05			0.334	-5.38e-05
0.303	-3.04e-05			0.333	-5.64e-05			0.333	-5.35e-05
0.302	-3.01e-05			0.332	-5.61e-05			0.332	-5.32e-05
0.301	-2.98e-05			0.331	-5.58e-05			0.331	-5.29e-05
0.3	-2.95e-05			0.33	-5.55e-05			0.33	-5.26e-05
0.299	-2.92e-05			0.329	-5.51e-05			0.329	-5.23e-05
0.298	-2.89e-05			0.328	-5.48e-05			0.328	-5.21e-05
0.297	-2.87e-05			0.327	-5.45e-05			0.327	-5.18e-05
0.296	-2.84e-05			0.326	-5.42e-05			0.326	-5.15e-05
0.295	-2.81e-05			0.325	-5.38e-05			0.325	-5.12e-05
0.294	-2.78e-05			0.324	-5.35e-05			0.324	-5.09e-05
0.293	-2.75e-05			0.323	-5.32e-05			0.323	-5.06e-05
0.292	-2.72e-05			0.322	-5.29e-05			0.322	-5.03e-05
0.291	-2.69e-05			0.321	-5.25e-05			0.321	-5.01e-05
0.29	-2.66e-05			0.32	-5.22e-05			0.32	-4.98e-05
0.289	-2.63e-05			0.319	-5.19e-05			0.319	-4.95e-05
0.288	-2.61e-05			0.318	-5.15e-05			0.318	-4.92e-05
0.287	-2.58e-05			0.317	-5.12e-05			0.317	-4.89e-05
0.286	-2.55e-05			0.316	-5.09e-05			0.316	-4.86e-05
0.285	-2.52e-05			0.315	-5.06e-05			0.315	-4.83e-05
0.284	-2.49e-05			0.314	-5.02e-05			0.314	-4.8e-05
0.283	-2.46e-05			0.313	-4.99e-05			0.313	-4.77e-05
0.282	-2.43e-05			0.312	-4.96e-05			0.312	-4.74e-05
0.281	-2.4e-05			0.311	-4.92e-05			0.311	-4.71e-05
0.28	-2.38e-05			0.31	-4.89e-05			0.31	-4.68e-05
0.279	-2.35e-05			0.309	-4.86e-05			0.309	-4.65e-05
0.278	-2.32e-05			0.308	-4.82e-05			0.308	-4.62e-05
0.277	-2.29e-05			0.307	-4.79e-05			0.307	-4.58e-05
0.276	-2.26e-05			0.306	-4.75e-05			0.306	-4.55e-05
0.275	-2.23e-05			0.305	-4.72e-05			0.305	-4.52e-05
0.274	-2.2e-05			0.304	-4.68e-05			0.304	-4.49e-05
0.273	-2.17e-05			0.303	-4.65e-05			0.303	-4.45e-05
0.272	-2.14e-05			0.302	-4.61e-05			0.302	-4.42e-05
0.271	-2.12e-05			0.301	-4.57e-05			0.301	-4.39e-05
0.27	-2.09e-05			0.3	-4.54e-05			0.3	-4.36e-05
0.269	-2.06e-05			0.299	-4.5e-05			0.299	-4.32e-05
0.268	-2.03e-05			0.298	-4.46e-05			0.298	-4.29e-05
0.267	-2e-05			0.297	-4.43e-05			0.297	-4.25e-05
0.266	-1.97e-05			0.296	-4.39e-05			0.296	-4.22e-05
0.265	-1.94e-05			0.295	-4.35e-05			0.295	-4.18e-05
0.264	-1.91e-05			0.294	-4.31e-05			0.294	-4.15e-05
0.263	-1.88e-05			0.293	-4.28e-05			0.293	-4.11e-05
0.262	-1.86e-05			0.292	-4.24e-05			0.292	-4.08e-05
0.261	-1.83e-05			0.291	-4.2e-05			0.291	-4.04e-05
0.26	-1.8e-05			0.29	-4.16e-05			0.29	-4e-05
0.259	-1.77e-05			0.289	-4.12e-05			0.289	-3.97e-05
0.258	-1.74e-05			0.288	-4.08e-05			0.288	-3.93e-05
0.257	-1.71e-05			0.287	-4.04e-05			0.287	-3.89e-05
0.256	-1.68e-05			0.286	-4e-05			0.286	-3.85e-05
0.255	-1.65e-05			0.285	-3.95e-05			0.285	-3.81e-05
0.254	-1.62e-05			0.284	-3.91e-05			0.284	-3.77e-05
0.253	-1.59e-05			0.283	-3.87e-05			0.283	-3.73e-05
0.252	-1.56e-05			0.282	-3.83e-05			0.282	-3.69e-05
0.251	-1.53e-05			0.281	-3.78e-05			0.281	-3.65e-05
0.25	-1.51e-05			0.28	-3.74e-05			0.28	-3.61e-05
0.249	-1.48e-05			0.279	-3.69e-05			0.279	-3.56e-05
0.248	-1.45e-05			0.278	-3.65e-05			0.278	-3.52e-05
0.247	-1.41e-05			0.277	-3.6e-05			0.277	-3.48e-05
0.246	-1.39e-05			0.276	-3.56e-05			0.276	-3.43e-05
0.245	-1.36e-05			0.275	-3.51e-05			0.275	-3.39e-05
0.244	-1.33e-05			0.274	-3.46e-05			0.274	-3.34e-05
0.243	-1.3e-05			0.273	-3.41e-05			0.273	-3.3e-05
0.242	-1.27e-05			0.272	-3.36e-05			0.272	-3.25e-05
0.241	-1.24e-05			0.271	-3.32e-05			0.271	-3.2e-05
0.24	-1.21e-05			0.27	-3.27e-05			0.27	-3.16e-05
0.239	-1.18e-05			0.269	-3.21e-05			0.269	-3.11e-05
0.238	-1.15e-05			0.268	-3.16e-05			0.268	-3.06e-05
0.237	-1.11e-05			0.267	-3.11e-05			0.267	-3.01e-05
0.236	-1.08e-05			0.266	-3.06e-05			0.266	-2.95e-05
0.235	-1.05e-05			0.265	-3e-05			0.265	-2.9e-05
0.234	-1.02e-05			0.264	-2.95e-05			0.264	-2.85e-05
0.233	-9.93e-06			0.263	-2.89e-05			0.263	-2.8e-05
0.232	-9.63e-06			0.262	-2.84e-05			0.262	-2.74e-05
0.231	-9.33e-06			0.261	-2.78e-05			0.261	-2.69e-05
0.23	-9.02e-06			0.26	-2.73e-05			0.26	-2.63e-05
0.229	-8.72e-06			0.259	-2.67e-05			0.259	-2.58e-05
0.228	-8.41e-06			0.258	-2.61e-05			0.258	-2.52e-05
0.227	-8.11e-06			0.257	-2.55e-05			0.257	-2.46e-05
0.226	-7.8e-06			0.256	-2.49e-05			0.256	-2.4e-05
0.225	-7.5e-06			0.255	-2.43e-05			0.255	-2.34e-05
0.224	-7.19e-06			0.254	-2.37e-05			0.254	-2.28e-05
0.223	-6.88e-06			0.253	-2.3e-05			0.253	-2.22e-05
0.222	-6.57e-06			0.252	-2.24e-05			0.252	-2.16e-05
0.221	-6.26e-06			0.251	-2.17e-05			0.251	-2.09e-05
0.22	-5.95e-06			0.25	-2.11e-05			0.25	-2.03e-05
0.219	-5.64e-06			0.249	-2.04e-05			0.249	-1.97e-05
0.218	-5.34e-06			0.248	-1.98e-05			0.248	-1.9e-05
0.217	-5.03e-06			0.247	-1.91e-05			0.247	-1.83e-05
0.216	-4.72e-06			0.246	-1.84e-05			0.246	-1.77e-05
0.215	-4.42e-06			0.245	-1.77e-05			0.245	-1.7e-05
0.214	-4.11e-06			0.244	-1.7e-05			0.244	-1.63e-05
0.213	-3.8e-06			0.243	-1.63e-05			0.243	-1.56e-05
0.212	-3.5e-06			0.242	-1.56e-05			0.242	-1.49e-05
0.211	-3.19e-06			0.241	-1.48e-05			0.241	-1.42e-05
0.21	-2.89e-06			0.24	-1.41e-05			0.24	-1.35e-05
0.209	-2.59e-06			0.239	-1.34e-05			0.239	-1.27e-05
0.208	-2.29e-06			0.238	-1.26e-05			0.238	-1.2e-05
0.207	-1.99e-06			0.237	-1.18e-05			0.237	-1.12e-05
0.206	-1.68e-06			0.236	-1.11e-05			0.236	-1.05e-05
0.205	-1.37e-06			0.235	-1.03e-05			0.235	-9.71e-06
0.204	-1.06e-06			0.234	-9.51e-06			0.234	-8.93e-06
0.203	-7.59e-07			0.233	-8.72e-06			0.233	-8.15e-06
0.202	-4.58e-07			0.232	-7.92e-06			0.232	-7.37e-06
0.201	-1.59e-07			0.231	-7.11e-06			0.231	-6.57e-06
0.2	1.4e-07			0.23	-6.3e-06			0.23	-5.76e-06
0.199	4.4e-07			0.229	-5.47e-06			0.229	-4.95e-06
0.198	7.41e-07			0.228	-4.64e-06			0.228	-4.13e-06
0.197	1.04e-06			0.227	-3.81e-06			0.227	-3.31e-06
0.196	1.34e-06			0.226	-2.97e-06			0.226	-2.48e-06
0.195	1.64e-06			0.225	-2.12e-06			0.225	-1.64e-06
0.194	1.94e-06			0.224	-1.27e-06			0.224	-7.99e-07
0.193	2.24e-06			0.223	-4.06e-07			0.223	5.39e-08
0.192	2.53e-06			0.222	4.63e-07			0.222	9.11e-07
0.191	2.82e-06			0.221	1.34e-06			0.221	1.78e-06
0.19	3.11e-06			0.22	2.22e-06			0.22	2.64e-06
0.189	3.4e-06			0.219	3.1e-06			0.219	3.52e-06
0.188	3.69e-06			0.218	3.99e-06			0.218	4.39e-06
0.187	3.98e-06			0.217	4.89e-06			0.217	5.28e-06
0.186	4.26e-06			0.216	5.78e-06			0.216	6.16e-06
0.185	4.55e-06			0.215	6.68e-06			0.215	7.06e-06
0.184	4.83e-06			0.214	7.59e-06			0.214	7.95e-06
0.183	5.11e-06			0.213	8.5e-06			0.213	8.85e-06
0.182	5.39e-06			0.212	9.41e-06			0.212	9.75e-06
0.181	5.67e-06			0.211	1.03e-05			0.211	1.07e-05
0.18	5.95e-06			0.21	1.13e-05			0.21	1.16e-05
0.179	6.22e-06			0.209	1.22e-05			0.209	1.25e-05
0.178	6.5e-06			0.208	1.31e-05			0.208	1.34e-05
0.177	6.77e-06			0.207	1.4e-05			0.207	1.43e-05
0.176	7.04e-06			0.206	1.49e-05			0.206	1.52e-05
0.175	7.31e-06			0.205	1.58e-05			0.205	1.61e-05
0.174	7.57e-06			0.204	1.68e-05			0.204	1.7e-05
0.173	7.84e-06			0.203	1.77e-05			0.203	1.8e-05
0.172	8.1e-06			0.202	1.87e-05			0.202	1.89e-05
0.171	8.36e-06			0.201	1.96e-05			0.201	1.98e-05
0.17	8.62e-06			0.2	2.05e-05			0.2	2.07e-05
0.169	8.88e-06			0.199	2.14e-05			0.199	2.16e-05
0.168	9.14e-06			0.198	2.23e-05			0.198	2.25e-05
0.167	9.4e-06			0.197	2.33e-05			0.197	2.34e-05
0.166	9.65e-06			0.196	2.42e-05			0.196	2.43e-05
0.165	9.9e-06			0.195	2.51e-05			0.195	2.52e-05
0.164	1.02e-05			0.194	2.6e-05			0.194	2.61e-05
0.163	1.04e-05			0.193	2.69e-05			0.193	2.7e-05
0.162	1.06e-05			0.192	2.78e-05			0.192	2.79e-05
0.161	1.09e-05			0.191	2.87e-05			0.191	2.88e-05
0.16	1.11e-05			0.19	2.96e-05			0.19	2.97e-05
0.159	1.14e-05			0.189	3.05e-05			0.189	3.05e-05
0.158	1.16e-05			0.188	3.14e-05			0.188	3.14e-05
0.157	1.18e-05			0.187	3.23e-05			0.187	3.23e-05
0.156	1.21e-05			0.186	3.31e-05			0.186	3.31e-05
0.155	1.23e-05			0.185	3.4e-05			0.185	3.4e-05
0.154	1.25e-05			0.184	3.49e-05			0.184	3.48e-05
0.153	1.27e-05			0.183	3.57e-05			0.183	3.57e-05
0.152	1.3e-05			0.182	3.66e-05			0.182	3.65e-05
0.151	1.32e-05			0.181	3.74e-05			0.181	3.73e-05
0.15	1.34e-05			0.18	3.82e-05			0.18	3.81e-05
0.149	1.36e-05			0.179	3.91e-05			0.179	3.89e-05
0.148	1.38e-05			0.178	3.99e-05			0.178	3.97e-05
0.147	1.4e-05			0.177	4.07e-05			0.177	4.05e-05
0.146	1.42e-05			0.176	4.15e-05			0.176	4.13e-05
0.145	1.44e-05			0.175	4.23e-05			0.175	4.21e-05
0.144	1.46e-05			0.174	4.31e-05			0.174	4.28e-05
0.143	1.48e-05			0.173	4.38e-05			0.173	4.36e-05
0.142	1.5e-05			0.172	4.46e-05			0.172	4.43e-05
0.141	1.52e-05			0.171	4.53e-05			0.171	4.5e-05
0.14	1.54e-05			0.17	4.6e-05			0.17	4.57e-05
0.139	1.56e-05			0.169	4.68e-05			0.169	4.64e-05
0.138	1.58e-05			0.168	4.75e-05			0.168	4.71e-05
0.137	1.6e-05			0.167	4.82e-05			0.167	4.78e-05
0.136	1.62e-05			0.166	4.89e-05			0.166	4.85e-05
0.135	1.64e-05			0.165	4.95e-05			0.165	4.91e-05
0.134	1.66e-05			0.164	5.02e-05			0.164	4.98e-05
0.133	1.68e-05			0.163	5.09e-05			0.163	5.04e-05
0.132	1.69e-05			0.162	5.15e-05			0.162	5.1e-05
0.131	1.71e-05			0.161	5.21e-05			0.161	5.16e-05
0.13	1.73e-05			0.16	5.27e-05			0.16	5.22e-05
0.129	1.75e-05			0.159	5.33e-05			0.159	5.28e-05
0.128	1.77e-05			0.158	5.39e-05			0.158	5.33e-05
0.127	1.78e-05			0.157	5.45e-05			0.157	5.39e-05
0.126	1.8e-05			0.156	5.51e-05			0.156	5.44e-05
0.125	1.82e-05			0.155	5.56e-05			0.155	5.49e-05
0.124	1.83e-05			0.154	5.62e-05			0.154	5.55e-05
0.123	1.85e-05			0.153	5.67e-05			0.153	5.6e-05
0.122	1.87e-05			0.152	5.72e-05			0.152	5.64e-05
0.121	1.88e-05			0.151	5.77e-05			0.151	5.69e-05
0.12	1.9e-05			0.15	5.82e-05			0.15	5.74e-05
0.119	1.91e-05			0.149	5.86e-05			0.149	5.78e-05
0.118	1.93e-05			0.148	5.91e-05			0.148	5.82e-05
0.117	1.94e-05			0.147	5.95e-05			0.147	5.86e-05
0.116	1.96e-05			0.146	6e-05			0.146	5.9e-05
0.115	1.97e-05			0.145	6.04e-05			0.145	5.94e-05
0.114	1.99e-05			0.144	6.08e-05			0.144	5.98e-05
0.113	2e-05			0.143	6.11e-05			0.143	6.02e-05
0.112	2.02e-05			0.142	6.15e-05			0.142	6.05e-05
0.111	2.03e-05			0.141	6.19e-05			0.141	6.08e-05
0.11	2.04e-05			0.14	6.22e-05			0.14	6.11e-05
0.109	2.06e-05			0.139	6.26e-05			0.139	6.14e-05
0.108	2.07e-05			0.138	6.29e-05			0.138	6.17e-05
0.107	2.09e-05			0.137	6.32e-05			0.137	6.2e-05
0.106	2.1e-05			0.136	6.35e-05			0.136	6.23e-05
0.105	2.11e-05			0.135	6.38e-05			0.135	6.25e-05
0.104	2.13e-05			0.134	6.4e-05			0.134	6.28e-05
0.103	2.14e-05			0.133	6.43e-05			0.133	6.3e-05
0.102	2.15e-05			0.132	6.45e-05			0.132	6.32e-05
0.101	2.16e-05			0.131	6.48e-05			0.131	6.34e-05
0.1	2.18e-05			0.13	6.5e-05			0.13	6.36e-05
0.099	2.19e-05			0.129	6.52e-05			0.129	6.38e-05
0.098	2.2e-05			0.128	6.54e-05			0.128	6.39e-05
0.097	2.21e-05			0.127	6.56e-05			0.127	6.41e-05
0.096	2.23e-05			0.126	6.57e-05			0.126	6.42e-05
0.095	2.24e-05			0.125	6.59e-05			0.125	6.44e-05
0.094	2.25e-05			0.124	6.6e-05			0.124	6.45e-05
0.093	2.26e-05			0.123	6.62e-05			0.123	6.46e-05
0.092	2.27e-05			0.122	6.63e-05			0.122	6.47e-05
0.091	2.28e-05			0.121	6.64e-05			0.121	6.48e-05
0.09	2.29e-05			0.12	6.65e-05			0.12	6.48e-05
0.089	2.3e-05			0.119	6.66e-05			0.119	6.49e-05
0.088	2.32e-05			0.118	6.67e-05			0.118	6.5e-05
0.087	2.33e-05			0.117	6.68e-05			0.117	6.5e-05
0.086	2.34e-05			0.116	6.68e-05			0.116	6.51e-05
0.085	2.35e-05			0.115	6.69e-05			0.115	6.51e-05
0.084	2.36e-05			0.114	6.7e-05			0.114	6.51e-05
0.083	2.37e-05			0.113	6.7e-05			0.113	6.51e-05
0.082	2.38e-05			0.112	6.7e-05			0.112	6.51e-05
0.081	2.39e-05			0.111	6.7e-05			0.111	6.51e-05
0.08	2.4e-05			0.11	6.7e-05			0.11	6.51e-05
0.079	2.41e-05			0.109	6.71e-05			0.109	6.5e-05
0.078	2.42e-05			0.108	6.7e-05			0.108	6.5e-05
0.077	2.42e-05			0.107	6.7e-05			0.107	6.5e-05
0.076	2.43e-05			0.106	6.7e-05			0.106	6.49e-05
0.075	2.44e-05			0.105	6.7e-05			0.105	6.49e-05
0.074	2.45e-05			0.104	6.7e-05			0.104	6.48e-05
0.073	2.46e-05			0.103	6.69e-05			0.103	6.47e-05
0.072	2.47e-05			0.102	6.69e-05			0.102	6.47e-05
0.071	2.48e-05			0.101	6.68e-05			0.101	6.46e-05
0.07	2.49e-05			0.1	6.67e-05			0.1	6.45e-05
0.069	2.49e-05			0.099	6.67e-05			0.099	6.44e-05
0.068	2.5e-05			0.098	6.66e-05			0.098	6.43e-05
0.067	2.51e-05			0.097	6.65e-05			0.097	6.42e-05
0.066	2.52e-05			0.096	6.64e-05			0.096	6.4e-05
0.065	2.53e-05			0.095	6.63e-05			0.095	6.39e-05
0.064	2.53e-05			0.094	6.62e-05			0.094	6.38e-05
0.063	2.54e-05			0.093	6.61e-05			0.093	6.37e-05
0.062	2.55e-05			0.092	6.6e-05			0.092	6.35e-05
0.061	2.56e-05			0.091	6.59e-05			0.091	6.34e-05
0.06	2.56e-05			0.09	6.58e-05			0.09	6.32e-05
0.059	2.57e-05			0.089	6.57e-05			0.089	6.31e-05
0.058	2.58e-05			0.088	6.55e-05			0.088	6.29e-05
0.057	2.58e-05			0.087	6.54e-05			0.087	6.28e-05
0.056	2.59e-05			0.086	6.53e-05			0.086	6.26e-05
0.055	2.6e-05			0.085	6.51e-05			0.085	6.24e-05
0.054	2.6e-05			0.084	6.5e-05			0.084	6.23e-05
0.053	2.61e-05			0.083	6.48e-05			0.083	6.21e-05
0.052	2.61e-05			0.082	6.47e-05			0.082	6.19e-05
0.051	2.62e-05			0.081	6.45e-05			0.081	6.17e-05
0.05	2.62e-05			0.08	6.44e-05			0.08	6.15e-05
0.049	2.63e-05			0.079	6.42e-05			0.079	6.13e-05
0.048	2.64e-05			0.078	6.4e-05			0.078	6.11e-05
0.047	2.64e-05			0.077	6.39e-05			0.077	6.1e-05
0.046	2.65e-05			0.076	6.37e-05			0.076	6.08e-05
0.045	2.65e-05			0.075	6.35e-05			0.075	6.06e-05
0.044	2.66e-05			0.074	6.33e-05			0.074	6.04e-05
0.043	2.66e-05			0.073	6.31e-05			0.073	6.01e-05
0.042	2.66e-05			0.072	6.3e-05			0.072	5.99e-05
0.041	2.67e-05			0.071	6.28e-05			0.071	5.97e-05
0.04	2.67e-05			0.07	6.26e-05			0.07	5.95e-05
0.039	2.68e-05			0.069	6.24e-05			0.069	5.93e-05
0.038	2.68e-05			0.068	6.22e-05			0.068	5.91e-05
0.037	2.68e-05			0.067	6.2e-05			0.067	5.89e-05
0.036	2.69e-05			0.066	6.18e-05			0.066	5.86e-05
0.035	2.69e-05			0.065	6.16e-05			0.065	5.84e-05
0.034	2.69e-05			0.064	6.14e-05			0.064	5.82e-05
0.033	2.7e-05			0.063	6.12e-05			0.063	5.8e-05
0.032	2.7e-05			0.062	6.1e-05			0.062	5.78e-05
0.031	2.7e-05			0.061	6.08e-05			0.061	5.75e-05
0.03	2.71e-05			0.06	6.06e-05			0.06	5.73e-05
0.029	2.71e-05			0.059	6.04e-05			0.059	5.71e-05
0.028	2.71e-05			0.058	6.02e-05			0.058	5.68e-05
0.027	2.71e-05			0.057	6e-05			0.057	5.66e-05
0.026	2.72e-05			0.056	5.98e-05			0.056	5.64e-05
0.025	2.72e-05			0.055	5.96e-05			0.055	5.61e-05
0.024	2.72e-05			0.054	5.94e-05			0.054	5.59e-05
0.023	2.72e-05			0.053	5.91e-05			0.053	5.57e-05
0.022	2.73e-05			0.052	5.89e-05			0.052	5.54e-05
0.021	2.73e-05			0.051	5.87e-05			0.051	5.52e-05
0.02	2.73e-05			0.05	5.85e-05			0.05	5.5e-05
0.019	2.73e-05			0.049	5.83e-05			0.049	5.47e-05
0.018	2.73e-05			0.048	5.81e-05			0.048	5.45e-05
0.017	2.73e-05			0.047	5.78e-05			0.047	5.42e-05
0.016	2.73e-05			0.046	5.76e-05			0.046	5.4e-05
0.015	2.73e-05			0.045	5.74e-05			0.045	5.38e-05
0.014	2.74e-05			0.044	5.72e-05			0.044	5.35e-05
0.013	2.74e-05			0.043	5.7e-05			0.043	5.33e-05
0.012	2.74e-05			0.042	5.67e-05			0.042	5.31e-05
0.011	2.74e-05			0.041	5.65e-05			0.041	5.28e-05
0.01	2.74e-05			0.04	5.63e-05			0.04	5.26e-05
0.009	2.74e-05			0.039	5.6e-05			0.039	5.23e-05
0.008	2.74e-05			0.038	5.58e-05			0.038	5.21e-05
0.007	2.74e-05			0.037	5.56e-05			0.037	5.19e-05
0.006	2.74e-05			0.036	5.54e-05			0.036	5.16e-05
0.005	2.74e-05			0.035	5.51e-05			0.035	5.14e-05
0.004	2.74e-05			0.034	5.49e-05			0.034	5.12e-05
0.003	2.74e-05			0.033	5.47e-05			0.033	5.09e-05
0.002	2.73e-05			0.032	5.45e-05			0.032	5.07e-05
0.001	2.73e-05			0.031	5.42e-05			0.031	5.05e-05
0	2.67e-05			0.03	5.4e-05			0.03	5.02e-05
0.001	2.56e-05			0.029	5.38e-05			0.029	5e-05
0.002	2.46e-05			0.028	5.36e-05			0.028	4.98e-05
0.003	2.38e-05			0.027	5.33e-05			0.027	4.96e-05
0.004	2.32e-05			0.026	5.31e-05			0.026	4.93e-05
0.005	2.27e-05			0.025	5.29e-05			0.025	4.91e-05
0.006	2.23e-05			0.024	5.27e-05			0.024	4.89e-05
0.007	2.19e-05			0.023	5.24e-05			0.023	4.86e-05
0.008	2.15e-05			0.022	5.22e-05			0.022	4.84e-05
0.009	2.11e-05			0.021	5.2e-05			0.021	4.82e-05
0.01	2.08e-05			0.02	5.18e-05			0.02	4.8e-05
0.011	2.04e-05			0.019	5.15e-05			0.019	4.77e-05
0.012	2.01e-05			0.018	5.13e-05			0.018	4.75e-05
0.013	1.98e-05			0.017	5.11e-05			0.017	4.73e-05
0.014	1.95e-05			0.016	5.09e-05			0.016	4.71e-05
0.015	1.92e-05			0.015	5.07e-05			0.015	4.69e-05
0.016	1.89e-05			0.014	5.04e-05			0.014	4.66e-05
0.017	1.86e-05			0.013	5.02e-05			0.013	4.64e-05
0.018	1.84e-05			0.012	5e-05			0.012	4.62e-05
0.019	1.81e-05			0.011	4.98e-05			0.011	4.6e-05
0.02	1.78e-05			0.01	4.96e-05			0.01	4.58e-05
0.021	1.76e-05			0.009	4.93e-05			0.009	4.56e-05
0.022	1.73e-05			0.008	4.91e-05			0.008	4.54e-05
0.023	1.71e-05			0.007	4.89e-05			0.007	4.52e-05
0.024	1.69e-05			0.006	4.87e-05			0.006	4.49e-05
0.025	1.66e-05			0.005	4.85e-05			0.005	4.47e-05
0.026	1.64e-05			0.004	4.82e-05			0.004	4.45e-05
0.027	1.62e-05			0.003	4.8e-05			0.003	4.43e-05
0.028	1.6e-05			0.002	4.78e-05			0.002	4.41e-05
0.029	1.57e-05			0.001	4.76e-05			0.001	4.39e-05
0.03	1.55e-05			0	4.66e-05			0	4.29e-05
0.031	1.53e-05			0.001	4.51e-05			0.001	4.14e-05
0.032	1.51e-05			0.002	4.39e-05			0.002	4.01e-05
0.033	1.49e-05			0.003	4.29e-05			0.003	3.9e-05
0.034	1.47e-05			0.004	4.21e-05			0.004	3.83e-05
0.035	1.45e-05			0.005	4.14e-05			0.005	3.77e-05
0.036	1.43e-05			0.006	4.08e-05			0.006	3.71e-05
0.037	1.41e-05			0.007	4.03e-05			0.007	3.66e-05
0.038	1.39e-05			0.008	3.97e-05			0.008	3.61e-05
0.039	1.37e-05			0.009	3.92e-05			0.009	3.57e-05
0.04	1.36e-05			0.01	3.87e-05			0.01	3.52e-05
0.041	1.34e-05			0.011	3.82e-05			0.011	3.48e-05
0.042	1.32e-05			0.012	3.78e-05			0.012	3.44e-05
0.043	1.3e-05			0.013	3.73e-05			0.013	3.4e-05
0.044	1.28e-05			0.014	3.69e-05			0.014	3.37e-05
0.045	1.27e-05			0.015	3.65e-05			0.015	3.33e-05
0.046	1.25e-05			0.016	3.61e-05			0.016	3.29e-05
0.047	1.23e-05			0.017	3.57e-05			0.017	3.26e-05
0.048	1.22e-05			0.018	3.53e-05			0.018	3.22e-05
0.049	1.2e-05			0.019	3.49e-05			0.019	3.19e-05
0.05	1.18e-05			0.02	3.45e-05			0.02	3.16e-05
0.051	1.17e-05			0.021	3.42e-05			0.021	3.13e-05
0.052	1.15e-05			0.022	3.38e-05			0.022	3.09e-05
0.053	1.13e-05			0.023	3.35e-05			0.023	3.06e-05
0.054	1.12e-05			0.024	3.31e-05			0.024	3.03e-05
0.055	1.1e-05			0.025	3.28e-05			0.025	3.01e-05
0.056	1.08e-05			0.026	3.24e-05			0.026	2.98e-05
0.057	1.07e-05			0.027	3.21e-05			0.027	2.95e-05
0.058	1.05e-05			0.028	3.18e-05			0.028	2.92e-05
0.059	1.04e-05			0.029	3.15e-05			0.029	2.89e-05
0.06	1.02e-05			0.03	3.12e-05			0.03	2.86e-05
0.061	1.01e-05			0.031	3.09e-05			0.031	2.84e-05
0.062	9.9e-06			0.032	3.06e-05			0.032	2.81e-05
0.063	9.75e-06			0.033	3.03e-05			0.033	2.78e-05
0.064	9.6e-06			0.034	3e-05			0.034	2.76e-05
0.065	9.44e-06			0.035	2.97e-05			0.035	2.73e-05
0.066	9.29e-06			0.036	2.94e-05			0.036	2.71e-05
0.067	9.14e-06			0.037	2.91e-05			0.037	2.68e-05
0.068	8.99e-06			0.038	2.88e-05			0.038	2.66e-05
0.069	8.83e-06			0.039	2.85e-05			0.039	2.63e-05
0.07	8.68e-06			0.04	2.82e-05			0.04	2.61e-05
0.071	8.53e-06			0.041	2.8e-05			0.041	2.58e-05
0.072	8.39e-06			0.042	2.77e-05			0.042	2.56e-05
0.073	8.24e-06			0.043	2.74e-05			0.043	2.53e-05
0.074	8.09e-06			0.044	2.71e-05			0.044	2.51e-05
0.075	7.94e-06			0.045	2.69e-05			0.045	2.49e-05
0.076	7.8e-06			0.046	2.66e-05			0.046	2.46e-05
0.077	7.65e-06			0.047	2.63e-05			0.047	2.44e-05
0.078	7.5e-06			0.048	2.61e-05			0.048	2.41e-05
0.079	7.36e-06			0.049	2.58e-05			0.049	2.39e-05
0.08	7.21e-06			0.05	2.56e-05			0.05	2.37e-05
0.081	7.07e-06			0.051	2.53e-05			0.051	2.34e-05
0.082	6.92e-06			0.052	2.5e-05			0.052	2.32e-05
0.083	6.77e-06			0.053	2.48e-05			0.053	2.3e-05
0.084	6.63e-06			0.054	2.45e-05			0.054	2.28e-05
0.085	6.48e-06			0.055	2.42e-05			0.055	2.25e-05
0.086	6.33e-06			0.056	2.4e-05			0.056	2.23e-05
0.087	6.19e-06			0.057	2.37e-05			0.057	2.21e-05
0.088	6.04e-06			0.058	2.35e-05			0.058	2.18e-05
0.089	5.89e-06			0.059	2.32e-05			0.059	2.16e-05
0.09	5.74e-06			0.06	2.3e-05			0.06	2.14e-05
0.091	5.59e-06			0.061	2.27e-05			0.061	2.11e-05
0.092	5.44e-06			0.062	2.25e-05			0.062	2.09e-05
0.093	5.29e-06			0.063	2.22e-05			0.063	2.07e-05
0.094	5.14e-06			0.064	2.19e-05			0.064	2.05e-05
0.095	4.99e-06			0.065	2.17e-05			0.065	2.02e-05
0.096	4.83e-06			0.066	2.14e-05			0.066	2e-05
0.097	4.68e-06			0.067	2.12e-05			0.067	1.98e-05
0.098	4.53e-06			0.068	2.09e-05			0.068	1.95e-05
0.099	4.38e-06			0.069	2.07e-05			0.069	1.93e-05
0.1	4.22e-06			0.07	2.04e-05			0.07	1.91e-05
0.101	4.06e-06			0.071	2.01e-05			0.071	1.88e-05
0.102	3.9e-06			0.072	1.99e-05			0.072	1.86e-05
0.103	3.75e-06			0.073	1.96e-05			0.073	1.84e-05
0.104	3.59e-06			0.074	1.94e-05			0.074	1.81e-05
0.105	3.43e-06			0.075	1.91e-05			0.075	1.79e-05
0.106	3.27e-06			0.076	1.88e-05			0.076	1.76e-05
0.107	3.11e-06			0.077	1.86e-05			0.077	1.74e-05
0.108	2.94e-06			0.078	1.83e-05			0.078	1.71e-05
0.109	2.78e-06			0.079	1.8e-05			0.079	1.69e-05
0.11	2.61e-06			0.08	1.78e-05			0.08	1.66e-05
0.111	2.44e-06			0.081	1.75e-05			0.081	1.64e-05
0.112	2.27e-06			0.082	1.72e-05			0.082	1.61e-05
0.113	2.1e-06			0.083	1.69e-05			0.083	1.59e-05
0.114	1.93e-06			0.084	1.66e-05			0.084	1.56e-05
0.115	1.76e-06			0.085	1.63e-05			0.085	1.53e-05
0.116	1.58e-06			0.086	1.61e-05			0.086	1.51e-05
0.117	1.4e-06			0.087	1.58e-05			0.087	1.48e-05
0.118	1.22e-06			0.088	1.55e-05			0.088	1.45e-05
0.119	1.03e-06			0.089	1.52e-05			0.089	1.43e-05
0.12	8.48e-07			0.09	1.49e-05			0.09	1.4e-05
0.121	6.61e-07			0.091	1.46e-05			0.091	1.37e-05
0.122	4.73e-07			0.092	1.43e-05			0.092	1.34e-05
0.123	2.84e-07			0.093	1.4e-05			0.093	1.31e-05
0.124	9.32e-08			0.094	1.37e-05			0.094	1.29e-05
0.125	-9.95e-08			0.095	1.33e-05			0.095	1.26e-05
0.126	-2.95e-07			0.096	1.3e-05			0.096	1.23e-05
0.127	-4.92e-07			0.097	1.27e-05			0.097	1.2e-05
0.128	-6.91e-07			0.098	1.24e-05			0.098	1.16e-05
0.129	-8.92e-07			0.099	1.2e-05			0.099	1.13e-05
0.13	-1.1e-06			0.1	1.17e-05			0.1	1.1e-05
0.131	-1.3e-06			0.101	1.14e-05			0.101	1.07e-05
0.132	-1.51e-06			0.102	1.1e-05			0.102	1.04e-05
0.133	-1.73e-06			0.103	1.07e-05			0.103	1e-05
0.134	-1.94e-06			0.104	1.03e-05			0.104	9.68e-06
0.135	-2.16e-06			0.105	9.92e-06			0.105	9.33e-06
0.136	-2.38e-06			0.106	9.55e-06			0.106	8.98e-06
0.137	-2.6e-06			0.107	9.17e-06			0.107	8.62e-06
0.138	-2.82e-06			0.108	8.79e-06			0.108	8.26e-06
0.139	-3.05e-06			0.109	8.4e-06			0.109	7.88e-06
0.14	-3.28e-06			0.11	8e-06			0.11	7.51e-06
0.141	-3.51e-06			0.111	7.6e-06			0.111	7.13e-06
0.142	-3.75e-06			0.112	7.19e-06			0.112	6.74e-06
0.143	-3.99e-06			0.113	6.78e-06			0.113	6.35e-06
0.144	-4.23e-06			0.114	6.35e-06			0.114	5.94e-06
0.145	-4.48e-06			0.115	5.92e-06			0.115	5.53e-06
0.146	-4.73e-06			0.116	5.49e-06			0.116	5.11e-06
0.147	-4.98e-06			0.117	5.04e-06			0.117	4.69e-06
0.148	-5.24e-06			0.118	4.59e-06			0.118	4.26e-06
0.149	-5.5e-06			0.119	4.13e-06			0.119	3.82e-06
0.15	-5.76e-06			0.12	3.66e-06			0.12	3.37e-06
0.151	-6.03e-06			0.121	3.18e-06			0.121	2.91e-06
0.152	-6.3e-06			0.122	2.7e-06			0.122	2.44e-06
0.153	-6.57e-06			0.123	2.2e-06			0.123	1.96e-06
0.154	-6.86e-06			0.124	1.7e-06			0.124	1.47e-06
0.155	-7.14e-06			0.125	1.18e-06			0.125	9.75e-07
0.156	-7.42e-06			0.126	6.54e-07			0.126	4.68e-07
0.157	-7.71e-06			0.127	1.2e-07			0.127	-4.68e-08
0.158	-7.99e-06			0.128	-4.22e-07			0.128	-5.7e-07
0.159	-8.29e-06			0.129	-9.73e-07			0.129	-1.1e-06
0.16	-8.58e-06			0.13	-1.53e-06			0.13	-1.64e-06
0.161	-8.88e-06			0.131	-2.1e-06			0.131	-2.19e-06
0.162	-9.18e-06			0.132	-2.68e-06			0.132	-2.75e-06
0.163	-9.49e-06			0.133	-3.27e-06			0.133	-3.33e-06
0.164	-9.8e-06			0.134	-3.87e-06			0.134	-3.91e-06
0.165	-1.01e-05			0.135	-4.49e-06			0.135	-4.51e-06
0.166	-1.04e-05			0.136	-5.11e-06			0.136	-5.11e-06
0.167	-1.08e-05			0.137	-5.75e-06			0.137	-5.73e-06
0.168	-1.11e-05			0.138	-6.4e-06			0.138	-6.37e-06
0.169	-1.14e-05			0.139	-7.07e-06			0.139	-7.01e-06
0.17	-1.17e-05			0.14	-7.74e-06			0.14	-7.67e-06
0.171	-1.21e-05			0.141	-8.43e-06			0.141	-8.34e-06
0.172	-1.24e-05			0.142	-9.12e-06			0.142	-9.02e-06
0.173	-1.28e-05			0.143	-9.83e-06			0.143	-9.71e-06
0.174	-1.31e-05			0.144	-1.06e-05			0.144	-1.04e-05
0.175	-1.34e-05			0.145	-1.13e-05			0.145	-1.11e-05
0.176	-1.38e-05			0.146	-1.2e-05			0.146	-1.18e-05
0.177	-1.42e-05			0.147	-1.28e-05			0.147	-1.26e-05
0.178	-1.45e-05			0.148	-1.36e-05			0.148	-1.33e-05
0.179	-1.49e-05			0.149	-1.43e-05			0.149	-1.41e-05
0.18	-1.52e-05			0.15	-1.51e-05			0.15	-1.49e-05
0.181	-1.56e-05			0.151	-1.6e-05			0.151	-1.57e-05
0.182	-1.6e-05			0.152	-1.68e-05			0.152	-1.65e-05
0.183	-1.63e-05			0.153	-1.76e-05			0.153	-1.73e-05
0.184	-1.67e-05			0.154	-1.84e-05			0.154	-1.81e-05
0.185	-1.71e-05			0.155	-1.93e-05			0.155	-1.9e-05
0.186	-1.75e-05			0.156	-2.02e-05			0.156	-1.98e-05
0.187	-1.79e-05			0.157	-2.1e-05			0.157	-2.07e-05
0.188	-1.82e-05			0.158	-2.19e-05			0.158	-2.16e-05
0.189	-1.86e-05			0.159	-2.29e-05			0.159	-2.24e-05
0.19	-1.9e-05			0.16	-2.38e-05			0.16	-2.34e-05
0.191	-1.94e-05			0.161	-2.47e-05			0.161	-2.43e-05
0.192	-1.98e-05			0.162	-2.57e-05			0.162	-2.52e-05
0.193	-2.02e-05			0.163	-2.66e-05			0.163	-2.61e-05
0.194	-2.06e-05			0.164	-2.76e-05			0.164	-2.71e-05
0.195	-2.1e-05			0.165	-2.86e-05			0.165	-2.81e-05
0.196	-2.14e-05			0.166	-2.96e-05			0.166	-2.9e-05
0.197	-2.18e-05			0.167	-3.06e-05			0.167	-3e-05
0.198	-2.22e-05			0.168	-3.16e-05			0.168	-3.1e-05
0.199	-2.27e-05			0.169	-3.26e-05			0.169	-3.2e-05
0.2	-2.31e-05			0.17	-3.37e-05			0.17	-3.31e-05
0.201	-2.35e-05			0.171	-3.47e-05			0.171	-3.41e-05
0.202	-2.39e-05			0.172	-3.58e-05			0.172	-3.51e-05
0.203	-2.43e-05			0.173	-3.68e-05			0.173	-3.62e-05
0.204	-2.47e-05			0.174	-3.79e-05			0.174	-3.73e-05
0.205	-2.52e-05			0.175	-3.9e-05			0.175	-3.83e-05
0.206	-2.56e-05			0.176	-4.01e-05			0.176	-3.94e-05
0.207	-2.6e-05			0.177	-4.12e-05			0.177	-4.05e-05
0.208	-2.64e-05			0.178	-4.24e-05			0.178	-4.16e-05
0.209	-2.69e-05			0.179	-4.35e-05			0.179	-4.27e-05
0.21	-2.73e-05			0.18	-4.46e-05			0.18	-4.38e-05
0.211	-2.77e-05			0.181	-4.57e-05			0.181	-4.49e-05
0.212	-2.81e-05			0.182	-4.69e-05			0.182	-4.61e-05
0.213	-2.86e-05			0.183	-4.8e-05			0.183	-4.72e-05
0.214	-2.9e-05			0.184	-4.92e-05			0.184	-4.83e-05
0.215	-2.94e-05			0.185	-5.04e-05			0.185	-4.95e-05
0.216	-2.98e-05			0.186	-5.15e-05			0.186	-5.06e-05
0.217	-3.03e-05			0.187	-5.27e-05			0.187	-5.18e-05
0.218	-3.07e-05			0.188	-5.39e-05			0.188	-5.29e-05
0.219	-3.11e-05			0.189	-5.51e-05			0.189	-5.41e-05
0.22	-3.16e-05			0.19	-5.62e-05			0.19	-5.52e-05
0.221	-3.2e-05			0.191	-5.74e-05			0.191	-5.64e-05
0.222	-3.24e-05			0.192	-5.86e-05			0.192	-5.76e-05
0.223	-3.28e-05			0.193	-5.98e-05			0.193	-5.88e-05
0.224	-3.33e-05			0.194	-6.1e-05			0.194	-5.99e-05
0.225	-3.37e-05			0.195	-6.22e-05			0.195	-6.11e-05
0.226	-3.41e-05			0.196	-6.33e-05			0.196	-6.22e-05
0.227	-3.45e-05			0.197	-6.45e-05			0.197	-6.34e-05
0.228	-3.49e-05			0.198	-6.57e-05			0.198	-6.46e-05
0.229	-3.53e-05			0.199	-6.69e-05			0.199	-6.57e-05
0.23	-3.58e-05			0.2	-6.8e-05			0.2	-6.69e-05
0.231	-3.62e-05			0.201	-6.92e-05			0.201	-6.8e-05
0.232	-3.66e-05			0.202	-7.04e-05			0.202	-6.92e-05
0.233	-3.7e-05			0.203	-7.15e-05			0.203	-7.03e-05
0.234	-3.74e-05			0.204	-7.27e-05			0.204	-7.14e-05
0.235	-3.78e-05			0.205	-7.38e-05			0.205	-7.26e-05
0.236	-3.82e-05			0.206	-7.5e-05			0.206	-7.37e-05
0.237	-3.86e-05			0.207	-7.61e-05			0.207	-7.48e-05
0.238	-3.9e-05			0.208	-7.72e-05			0.208	-7.59e-05
0.239	-3.94e-05			0.209	-7.83e-05			0.209	-7.69e-05
0.24	-3.98e-05			0.21	-7.94e-05			0.21	-7.8e-05
0.241	-4.02e-05			0.211	-8.05e-05			0.211	-7.91e-05
0.242	-4.06e-05			0.212	-8.15e-05			0.212	-8.01e-05
0.243	-4.1e-05			0.213	-8.26e-05			0.213	-8.11e-05
0.244	-4.14e-05			0.214	-8.36e-05			0.214	-8.21e-05
0.245	-4.18e-05			0.215	-8.46e-05			0.215	-8.31e-05
0.246	-4.21e-05			0.216	-8.56e-05			0.216	-8.41e-05
0.247	-4.25e-05			0.217	-8.66e-05			0.217	-8.51e-05
0.248	-4.29e-05			0.218	-8.76e-05			0.218	-8.6e-05
0.249	-4.33e-05			0.219	-8.85e-05			0.219	-8.69e-05
0.25	-4.36e-05			0.22	-8.95e-05			0.22	-8.79e-05
0.251	-4.4e-05			0.221	-9.04e-05			0.221	-8.88e-05
0.252	-4.44e-05			0.222	-9.13e-05			0.222	-8.96e-05
0.253	-4.47e-05			0.223	-9.22e-05			0.223	-9.05e-05
0.254	-4.51e-05			0.224	-9.3e-05			0.224	-9.13e-05
0.255	-4.54e-05			0.225	-9.39e-05			0.225	-9.21e-05
0.256	-4.58e-05			0.226	-9.47e-05			0.226	-9.29e-05
0.257	-4.61e-05			0.227	-9.55e-05			0.227	-9.37e-05
0.258	-4.65e-05			0.228	-9.63e-05			0.228	-9.44e-05
0.259	-4.68e-05			0.229	-9.7e-05			0.229	-9.52e-05
0.26	-4.72e-05			0.23	-9.77e-05			0.23	-9.59e-05
0.261	-4.75e-05			0.231	-9.84e-05			0.231	-9.65e-05
0.262	-4.78e-05			0.232	-9.91e-05			0.232	-9.72e-05
0.263	-4.81e-05			0.233	-9.98e-05			0.233	-9.78e-05
0.264	-4.85e-05			0.234	-0.0001			0.234	-9.84e-05
0.265	-4.88e-05			0.235	-0.000101			0.235	-9.9e-05
0.266	-4.91e-05			0.236	-0.000102			0.236	-9.95e-05
0.267	-4.94e-05			0.237	-0.000102			0.237	-0.0001
0.268	-4.97e-05			0.238	-0.000103			0.238	-0.000101
0.269	-5e-05			0.239	-0.000103			0.239	-0.000101
0.27	-5.03e-05			0.24	-0.000104			0.24	-0.000102
0.271	-5.06e-05			0.241	-0.000104			0.241	-0.000102
0.272	-5.09e-05			0.242	-0.000105			0.242	-0.000102
0.273	-5.12e-05			0.243	-0.000105			0.243	-0.000103
0.274	-5.15e-05			0.244	-0.000105			0.244	-0.000103
0.275	-5.17e-05			0.245	-0.000106			0.245	-0.000103
0.276	-5.2e-05			0.246	-0.000106			0.246	-0.000104
0.277	-5.23e-05			0.247	-0.000107			0.247	-0.000104
0.278	-5.26e-05			0.248	-0.000107			0.248	-0.000104
0.279	-5.28e-05			0.249	-0.000107			0.249	-0.000105
0.28	-5.31e-05			0.25	-0.000107			0.25	-0.000105
0.281	-5.34e-05			0.251	-0.000108			0.251	-0.000105
0.282	-5.36e-05			0.252	-0.000108			0.252	-0.000105
0.283	-5.39e-05			0.253	-0.000108			0.253	-0.000105
0.284	-5.41e-05			0.254	-0.000108			0.254	-0.000105
0.285	-5.44e-05			0.255	-0.000108			0.255	-0.000105
0.286	-5.46e-05			0.256	-0.000108			0.256	-0.000106
0.287	-5.49e-05			0.257	-0.000109			0.257	-0.000106
0.288	-5.51e-05			0.258	-0.000109			0.258	-0.000106
0.289	-5.53e-05			0.259	-0.000109			0.259	-0.000106
0.29	-5.56e-05			0.26	-0.000109			0.26	-0.000106
0.291	-5.58e-05			0.261	-0.000109			0.261	-0.000106
0.292	-5.6e-05			0.262	-0.000109			0.262	-0.000106
0.293	-5.63e-05			0.263	-0.000109			0.263	-0.000106
0.294	-5.65e-05			0.264	-0.000109			0.264	-0.000106
0.295	-5.67e-05			0.265	-0.000109			0.265	-0.000105
0.296	-5.69e-05			0.266	-0.000109			0.266	-0.000105
0.297	-5.71e-05			0.267	-0.000109			0.267	-0.000105
0.298	-5.73e-05			0.268	-0.000109			0.268	-0.000105
0.299	-5.75e-05			0.269	-0.000108			0.269	-0.000105
0.3	-5.77e-05			0.27	-0.000108			0.27	-0.000105
0.301	-5.79e-05			0.271	-0.000108			0.271	-0.000105
0.302	-5.81e-05			0.272	-0.000108			0.272	-0.000104
0.303	-5.83e-05			0.273	-0.000108			0.273	-0.000104
0.304	-5.85e-05			0.274	-0.000108			0.274	-0.000104
0.305	-5.87e-05			0.275	-0.000108			0.275	-0.000104
0.306	-5.89e-05			0.276	-0.000108			0.276	-0.000104
0.307	-5.91e-05			0.277	-0.000107			0.277	-0.000103
0.308	-5.93e-05			0.278	-0.000107			0.278	-0.000103
0.309	-5.94e-05			0.279	-0.000107			0.279	-0.000103
0.31	-5.96e-05			0.28	-0.000107			0.28	-0.000103
0.311	-5.98e-05			0.281	-0.000107			0.281	-0.000102
0.312	-6e-05			0.282	-0.000106			0.282	-0.000102
0.313	-6.01e-05			0.283	-0.000106			0.283	-0.000102
0.314	-6.03e-05			0.284	-0.000106			0.284	-0.000102
0.315	-6.05e-05			0.285	-0.000106			0.285	-0.000101
0.316	-6.06e-05			0.286	-0.000105			0.286	-0.000101
0.317	-6.08e-05			0.287	-0.000105			0.287	-0.000101
0.318	-6.09e-05			0.288	-0.000105			0.288	-0.0001
0.319	-6.11e-05			0.289	-0.000105			0.289	-0.0001
0.32	-6.13e-05			0.29	-0.000104			0.29	-9.97e-05
0.321	-6.14e-05			0.291	-0.000104			0.291	-9.94e-05
0.322	-6.16e-05			0.292	-0.000104			0.292	-9.91e-05
0.323	-6.17e-05			0.293	-0.000104			0.293	-9.88e-05
0.324	-6.19e-05			0.294	-0.000103			0.294	-9.85e-05
0.325	-6.2e-05			0.295	-0.000103			0.295	-9.82e-05
0.326	-6.21e-05			0.296	-0.000103			0.296	-9.78e-05
0.327	-6.23e-05			0.297	-0.000103			0.297	-9.75e-05
0.328	-6.24e-05			0.298	-0.000102			0.298	-9.72e-05
0.329	-6.26e-05			0.299	-0.000102			0.299	-9.69e-05
0.33	-6.27e-05			0.3	-0.000102			0.3	-9.66e-05
0.331	-6.28e-05			0.301	-0.000101			0.301	-9.62e-05
0.332	-6.3e-05			0.302	-0.000101			0.302	-9.59e-05
0.333	-6.31e-05			0.303	-0.000101			0.303	-9.56e-05
0.334	-6.32e-05			0.304	-0.000101			0.304	-9.53e-05
0.335	-6.33e-05			0.305	-0.0001			0.305	-9.49e-05
0.336	-6.35e-05			0.306	-0.0001			0.306	-9.46e-05
0.337	-6.36e-05			0.307	-9.97e-05			0.307	-9.43e-05
0.338	-6.37e-05			0.308	-9.95e-05			0.308	-9.4e-05
0.339	-6.38e-05			0.309	-9.92e-05			0.309	-9.37e-05
0.34	-6.39e-05			0.31	-9.89e-05			0.31	-9.33e-05
0.341	-6.4e-05			0.311	-9.86e-05			0.311	-9.3e-05
0.342	-6.41e-05			0.312	-9.83e-05			0.312	-9.27e-05
0.343	-6.43e-05			0.313	-9.8e-05			0.313	-9.24e-05
0.344	-6.44e-05			0.314	-9.78e-05			0.314	-9.21e-05
0.345	-6.45e-05			0.315	-9.75e-05			0.315	-9.17e-05
0.346	-6.46e-05			0.316	-9.72e-05			0.316	-9.14e-05
0.347	-6.47e-05			0.317	-9.69e-05			0.317	-9.11e-05
0.348	-6.48e-05			0.318	-9.67e-05			0.318	-9.08e-05
0.349	-6.49e-05			0.319	-9.64e-05			0.319	-9.05e-05
0.35	-6.5e-05			0.32	-9.61e-05			0.32	-9.02e-05
0.351	-6.51e-05			0.321	-9.58e-05			0.321	-8.99e-05
0.352	-6.52e-05			0.322	-9.56e-05			0.322	-8.96e-05
0.353	-6.53e-05			0.323	-9.53e-05			0.323	-8.93e-05
0.354	-6.54e-05			0.324	-9.5e-05			0.324	-8.9e-05
0.355	-6.55e-05			0.325	-9.48e-05			0.325	-8.87e-05
0.356	-6.55e-05			0.326	-9.45e-05			0.326	-8.84e-05
0.357	-6.56e-05			0.327	-9.42e-05			0.327	-8.81e-05
0.358	-6.57e-05			0.328	-9.4e-05			0.328	-8.78e-05
0.359	-6.58e-05			0.329	-9.37e-05			0.329	-8.76e-05
0.36	-6.59e-05			0.33	-9.35e-05			0.33	-8.73e-05
0.361	-6.59e-05			0.331	-9.32e-05			0.331	-8.7e-05
0.362	-6.6e-05			0.332	-9.29e-05			0.332	-8.67e-05
0.363	-6.61e-05			0.333	-9.27e-05			0.333	-8.64e-05
0.364	-6.62e-05			0.334	-9.24e-05			0.334	-8.62e-05
0.365	-6.63e-05			0.335	-9.22e-05			0.335	-8.59e-05
0.366	-6.63e-05			0.336	-9.19e-05			0.336	-8.56e-05
0.367	-6.64e-05			0.337	-9.17e-05			0.337	-8.53e-05
0.368	-6.65e-05			0.338	-9.14e-05			0.338	-8.51e-05
0.369	-6.65e-05			0.339	-9.12e-05			0.339	-8.48e-05
0.37	-6.66e-05			0.34	-9.09e-05			0.34	-8.45e-05
0.371	-6.67e-05			0.341	-9.07e-05			0.341	-8.43e-05
0.372	-6.67e-05			0.342	-9.04e-05			0.342	-8.4e-05
0.373	-6.68e-05			0.343	-9.02e-05			0.343	-8.38e-05
0.374	-6.69e-05			0.344	-9e-05			0.344	-8.35e-05
0.375	-6.69e-05			0.345	-8.97e-05			0.345	-8.33e-05
0.376	-6.7e-05			0.346	-8.95e-05			0.346	-8.3e-05
0.377	-6.7e-05			0.347	-8.93e-05			0.347	-8.28e-05
0.378	-6.71e-05			0.348	-8.9e-05			0.348	-8.25e-05
0.379	-6.72e-05			0.349	-8.88e-05			0.349	-8.23e-05
0.38	-6.72e-05			0.35	-8.86e-05			0.35	-8.2e-05
0.381	-6.73e-05			0.351	-8.83e-05			0.351	-8.18e-05
0.382	-6.73e-05			0.352	-8.81e-05			0.352	-8.16e-05
0.383	-6.74e-05			0.353	-8.79e-05			0.353	-8.13e-05
0.384	-6.74e-05			0.354	-8.77e-05			0.354	-8.11e-05
0.385	-6.75e-05			0.355	-8.74e-05			0.355	-8.09e-05
0.386	-6.75e-05			0.356	-8.72e-05			0.356	-8.07e-05
0.387	-6.75e-05			0.357	-8.7e-05			0.357	-8.04e-05
0.388	-6.76e-05			0.358	-8.68e-05			0.358	-8.02e-05
0.389	-6.76e-05			0.359	-8.66e-05			0.359	-8e-05
0.39	-6.77e-05			0.36	-8.64e-05			0.36	-7.98e-05
0.391	-6.77e-05			0.361	-8.61e-05			0.361	-7.95e-05
0.392	-6.77e-05			0.362	-8.59e-05			0.362	-7.93e-05
0.393	-6.78e-05			0.363	-8.57e-05			0.363	-7.91e-05
0.394	-6.78e-05			0.364	-8.55e-05			0.364	-7.89e-05
0.395	-6.78e-05			0.365	-8.53e-05			0.365	-7.87e-05
0.396	-6.79e-05			0.366	-8.51e-05			0.366	-7.85e-05
0.397	-6.79e-05			0.367	-8.49e-05			0.367	-7.83e-05
0.398	-6.79e-05			0.368	-8.47e-05			0.368	-7.81e-05
0.399	-6.79e-05			0.369	-8.45e-05			0.369	-7.79e-05
0.4	-6.73e-05			0.37	-8.43e-05			0.37	-7.77e-05
0.399	-6.56e-05			0.371	-8.41e-05			0.371	-7.75e-05
0.398	-6.4e-05			0.372	-8.39e-05			0.372	-7.73e-05
0.397	-6.26e-05			0.373	-8.37e-05			0.373	-7.71e-05
0.396	-6.15e-05			0.374	-8.35e-05			0.374	-7.69e-05
0.395	-6.06e-05			0.375	-8.33e-05			0.375	-7.67e-05
0.394	-5.97e-05			0.376	-8.31e-05			0.376	-7.65e-05
0.393	-5.89e-05			0.377	-8.29e-05			0.377	-7.63e-05
0.392	-5.82e-05			0.378	-8.27e-05			0.378	-7.61e-05
0.391	-5.75e-05			0.379	-8.25e-05			0.379	-7.59e-05
0.39	-5.68e-05			0.38	-8.23e-05			0.38	-7.57e-05
0.389	-5.61e-05			0.381	-8.21e-05			0.381	-7.55e-05
0.388	-5.55e-05			0.382	-8.19e-05			0.382	-7.53e-05
0.387	-5.49e-05			0.383	-8.17e-05			0.383	-7.52e-05
0.386	-5.43e-05			0.384	-8.16e-05			0.384	-7.5e-05
0.385	-5.37e-05			0.385	-8.14e-05			0.385	-7.48e-05
0.384	-5.31e-05			0.386	-8.12e-05			0.386	-7.46e-05
0.383	-5.26e-05			0.387	-8.1e-05			0.387	-7.44e-05
0.382	-5.2e-05			0.388	-8.08e-05			0.388	-7.43e-05
0.381	-5.15e-05			0.389	-8.07e-05			0.389	-7.41e-05
0.38	-5.1e-05			0.39	-8.05e-05			0.39	-7.39e-05
0.379	-5.05e-05			0.391	-8.03e-05			0.391	-7.38e-05
0.378	-5e-05			0.392	-8.01e-05			0.392	-7.36e-05
0.377	-4.96e-05			0.393	-7.99e-05			0.393	-7.34e-05
0.376	-4.91e-05			0.394	-7.98e-05			0.394	-7.33e-05
0.375	-4.87e-05			0.395	-7.96e-05			0.395	-7.31e-05
0.374	-4.82e-05			0.396	-7.94e-05			0.396	-7.29e-05
0.373	-4.78e-05			0.397	-7.92e-05			0.397	-7.28e-05
0.372	-4.73e-05			0.398	-7.91e-05			0.398	-7.26e-05
0.371	-4.69e-05			0.399	-7.89e-05			0.399	-7.24e-05
0.37	-4.65e-05			0.4	-7.79e-05			0.4	-7.14e-05
0.369	-4.61e-05			0.399	-7.59e-05			0.399	-6.95e-05
0.368	-4.57e-05			0.398	-7.42e-05			0.398	-6.78e-05
0.367	-4.53e-05			0.397	-7.28e-05			0.397	-6.65e-05
0.366	-4.49e-05			0.396	-7.17e-05			0.396	-6.55e-05
0.365	-4.45e-05			0.395	-7.09e-05			0.395	-6.47e-05
0.364	-4.41e-05			0.394	-7.01e-05			0.394	-6.4e-05
0.363	-4.37e-05			0.393	-6.94e-05			0.393	-6.34e-05
0.362	-4.33e-05			0.392	-6.87e-05			0.392	-6.28e-05
0.361	-4.3e-05			0.391	-6.81e-05			0.391	-6.23e-05
0.36	-4.26e-05			0.39	-6.74e-05			0.39	-6.17e-05
0.359	-4.22e-05			0.389	-6.69e-05			0.389	-6.13e-05
0.358	-4.19e-05			0.388	-6.63e-05			0.388	-6.08e-05
0.357	-4.15e-05			0.387	-6.58e-05			0.387	-6.03e-05
0.356	-4.11e-05			0.386	-6.53e-05			0.386	-5.99e-05
0.355	-4.08e-05			0.385	-6.48e-05			0.385	-5.95e-05
0.354	-4.05e-05			0.384	-6.43e-05			0.384	-5.91e-05
0.353	-4.01e-05			0.383	-6.38e-05			0.383	-5.87e-05
0.352	-3.98e-05			0.382	-6.33e-05			0.382	-5.83e-05
0.351	-3.94e-05			0.381	-6.29e-05			0.381	-5.79e-05
0.35	-3.91e-05			0.38	-6.24e-05			0.38	-5.76e-05
0.349	-3.88e-05			0.379	-6.2e-05			0.379	-5.72e-05
0.348	-3.84e-05			0.378	-6.16e-05			0.378	-5.68e-05
0.347	-3.81e-05			0.377	-6.12e-05			0.377	-5.65e-05
0.346	-3.78e-05			0.376	-6.08e-05			0.376	-5.62e-05
0.345	-3.75e-05			0.375	-6.04e-05			0.375	-5.58e-05
0.344	-3.71e-05			0.374	-6e-05			0.374	-5.55e-05
0.343	-3.68e-05			0.373	-5.96e-05			0.373	-5.52e-05
0.342	-3.65e-05			0.372	-5.92e-05			0.372	-5.49e-05
0.341	-3.62e-05			0.371	-5.88e-05			0.371	-5.46e-05
0.34	-3.59e-05			0.37	-5.85e-05			0.37	-5.43e-05
0.339	-3.56e-05			0.369	-5.81e-05			0.369	-5.4e-05
0.338	-3.53e-05			0.368	-5.77e-05			0.368	-5.37e-05
0.337	-3.5e-05			0.367	-5.74e-05			0.367	-5.34e-05
0.336	-3.47e-05			0.366	-5.7e-05			0.366	-5.31e-05
0.335	-3.44e-05			0.365	-5.67e-05			0.365	-5.28e-05
0.334	-3.41e-05			0.364	-5.64e-05			0.364	-5.25e-05
0.333	-3.38e-05			0.363	-5.6e-05			0.363	-5.22e-05
0.332	-3.35e-05			0.362	-5.57e-05			0.362	-5.19e-05
0.331	-3.32e-05			0.361	-5.54e-05			0.361	-5.17e-05
0.33	-3.29e-05			0.36	-5.5e-05			0.36	-5.14e-05
0.329	-3.26e-05			0.359	-5.47e-05			0.359	-5.11e-05
0.328	-3.24e-05			0.358	-5.44e-05			0.358	-5.08e-05
0.327	-3.21e-05			0.357	-5.41e-05			0.357	-5.06e-05
0.326	-3.18e-05			0.356	-5.37e-05			0.356	-5.03e-05
0.325	-3.15e-05			0.355	-5.34e-05			0.355	-5.01e-05
0.324	-3.12e-05			0.354	-5.31e-05			0.354	-4.98e-05
0.323	-3.09e-05			0.353	-5.28e-05			0.353	-4.95e-05
0.322	-3.07e-05			0.352	-5.25e-05			0.352	-4.93e-05
0.321	-3.04e-05			0.351	-5.22e-05			0.351	-4.9e-05
0.32	-3.01e-05			0.35	-5.19e-05			0.35	-4.88e-05
0.319	-2.98e-05			0.349	-5.16e-05			0.349	-4.85e-05
0.318	-2.96e-05			0.348	-5.13e-05			0.348	-4.83e-05
0.317	-2.93e-05			0.347	-5.1e-05			0.347	-4.8e-05
0.316	-2.9e-05			0.346	-5.07e-05			0.346	-4.78e-05
0.315	-2.87e-05			0.345	-5.04e-05			0.345	-4.75e-05
0.314	-2.85e-05			0.344	-5.01e-05			0.344	-4.72e-05
0.313	-2.82e-05			0.343	-4.98e-05			0.343	-4.7e-05
0.312	-2.79e-05			0.342	-4.95e-05			0.342	-4.67e-05
0.311	-2.77e-05			0.341	-4.93e-05			0.341	-4.65e-05
0.31	-2.74e-05			0.34	-4.9e-05			0.34	-4.62e-05
0.309	-2.71e-05			0.339	-4.87e-05			0.339	-4.6e-05
0.308	-2.69e-05			0.338	-4.84e-05			0.338	-4.57e-05
0.307	-2.66e-05			0.337	-4.81e-05			0.337	-4.55e-05
0.306	-2.63e-05			0.336	-4.78e-05			0.336	-4.52e-05
0.305	-2.61e-05			0.335	-4.75e-05			0.335	-4.5e-05
0.304	-2.58e-05			0.334	-4.72e-05			0.334	-4.47e-05
0.303	-2.55e-05			0.333	-4.7e-05			0.333	-4.45e-05
0.302	-2.53e-05			0.332	-4.67e-05			0.332	-4.42e-05
0.301	-2.5e-05			0.331	-4.64e-05			0.331	-4.4e-05
0.3	-2.48e-05			0.33	-4.61e-05			0.33	-4.37e-05
0.299	-2.45e-05			0.329	-4.58e-05			0.329	-4.35e-05
0.298	-2.43e-05			0.328	-4.55e-05			0.328	-4.32e-05
0.297	-2.4e-05			0.327	-4.52e-05			0.327	-4.3e-05
0.296	-2.37e-05			0.326	-4.49e-05			0.326	-4.27e-05
0.295	-2.35e-05			0.325	-4.47e-05			0.325	-4.25e-05
0.294	-2.32e-05			0.324	-4.44e-05			0.324	-4.22e-05
0.293	-2.3e-05			0.323	-4.41e-05			0.323	-4.2e-05
0.292	-2.27e-05			0.322	-4.38e-05			0.322	-4.17e-05
0.291	-2.24e-05			0.321	-4.35e-05			0.321	-4.14e-05
0.29	-2.22e-05			0.32	-4.32e-05			0.32	-4.12e-05
0.289	-2.19e-05			0.319	-4.29e-05			0.319	-4.09e-05
0.288	-2.17e-05			0.318	-4.26e-05			0.318	-4.07e-05
0.287	-2.14e-05			0.317	-4.24e-05			0.317	-4.04e-05
0.286	-2.12e-05			0.316	-4.21e-05			0.316	-4.01e-05
0.285	-2.09e-05			0.315	-4.18e-05			0.315	-3.99e-05
0.284	-2.06e-05			0.314	-4.15e-05			0.314	-3.96e-05
0.283	-2.04e-05			0.313	-4.12e-05			0.313	-3.93e-05
0.282	-2.01e-05			0.312	-4.09e-05			0.312	-3.91e-05
0.281	-1.99e-05			0.311	-4.06e-05			0.311	-3.88e-05
0.28	-1.96e-05			0.31	-4.03e-05			0.31	-3.85e-05
0.279	-1.94e-05			0.309	-4e-05			0.309	-3.82e-05
0.278	-1.91e-05			0.308	-3.97e-05			0.308	-3.8e-05
0.277	-1.89e-05			0.307	-3.94e-05			0.307	-3.77e-05
0.276	-1.86e-05			0.306	-3.91e-05			0.306	-3.74e-05
0.275	-1.84e-05			0.305	-3.87e-05			0.305	-3.71e-05
0.274	-1.81e-05			0.304	-3.84e-05			0.304	-3.68e-05
0.273	-1.79e-05			0.303	-3.81e-05			0.303	-3.65e-05
0.272	-1.76e-05			0.302	-3.78e-05			0.302	-3.62e-05
0.271	-1.73e-05			0.301	-3.75e-05			0.301	-3.59e-05
0.27	-1.71e-05			0.3	-3.71e-05			0.3	-3.56e-05
0.269	-1.68e-05			0.299	-3.68e-05			0.299	-3.53e-05
0.268	-1.66e-05			0.298	-3.65e-05			0.298	-3.5e-05
0.267	-1.63e-05			0.297	-3.62e-05			0.297	-3.47e-05
0.266	-1.61e-05			0.296	-3.58e-05			0.296	-3.44e-05
0.265	-1.58e-05			0.295	-3.55e-05			0.295	-3.41e-05
0.264	-1.55e-05			0.294	-3.51e-05			0.294	-3.38e-05
0.263	-1.53e-05			0.293	-3.48e-05			0.293	-3.35e-05
0.262	-1.5e-05			0.292	-3.45e-05			0.292	-3.31e-05
0.261	-1.48e-05			0.291	-3.41e-05			0.291	-3.28e-05
0.26	-1.45e-05			0.29	-3.38e-05			0.29	-3.25e-05
0.259	-1.42e-05			0.289	-3.34e-05			0.289	-3.21e-05
0.258	-1.4e-05			0.288	-3.3e-05			0.288	-3.18e-05
0.257	-1.37e-05			0.287	-3.27e-05			0.287	-3.14e-05
0.256	-1.34e-05			0.286	-3.23e-05			0.286	-3.11e-05
0.255	-1.32e-05			0.285	-3.19e-05			0.285	-3.07e-05
0.254	-1.29e-05			0.284	-3.15e-05			0.284	-3.04e-05
0.253	-1.26e-05			0.283	-3.12e-05			0.283	-3e-05
0.252	-1.24e-05			0.282	-3.08e-05			0.282	-2.96e-05
0.251	-1.21e-05			0.281	-3.04e-05			0.281	-2.92e-05
0.25	-1.18e-05			0.28	-3e-05			0.28	-2.89e-05
0.249	-1.16e-05			0.279	-2.96e-05			0.279	-2.85e-05
0.248	-1.13e-05			0.278	-2.91e-05			0.278	-2.81e-05
0.247	-1.1e-05			0.277	-2.87e-05			0.277	-2.77e-05
0.246	-1.08e-05			0.276	-2.83e-05			0.276	-2.73e-05
0.245	-1.05e-05			0.275	-2.79e-05			0.275	-2.69e-05
0.244	-1.02e-05			0.274	-2.74e-05			0.274	-2.64e-05
0.243	-9.96e-06			0.273	-2.7e-05			0.273	-2.6e-05
0.242	-9.69e-06			0.272	-2.66e-05			0.272	-2.56e-05
0.241	-9.42e-06			0.271	-2.61e-05			0.271	-2.52e-05
0.24	-9.15e-06			0.27	-2.57e-05			0.27	-2.47e-05
0.239	-8.87e-06			0.269	-2.52e-05			0.269	-2.43e-05
0.238	-8.6e-06			0.268	-2.47e-05			0.268	-2.38e-05
0.237	-8.33e-06			0.267	-2.42e-05			0.267	-2.33e-05
0.236	-8.05e-06			0.266	-2.38e-05			0.266	-2.29e-05
0.235	-7.78e-06			0.265	-2.33e-05			0.265	-2.24e-05
0.234	-7.5e-06			0.264	-2.28e-05			0.264	-2.19e-05
0.233	-7.23e-06			0.263	-2.23e-05			0.263	-2.14e-05
0.232	-6.95e-06			0.262	-2.17e-05			0.262	-2.09e-05
0.231	-6.67e-06			0.261	-2.12e-05			0.261	-2.04e-05
0.23	-6.39e-06			0.26	-2.07e-05			0.26	-1.99e-05
0.229	-6.11e-06			0.259	-2.02e-05			0.259	-1.94e-05
0.228	-5.82e-06			0.258	-1.96e-05			0.258	-1.88e-05
0.227	-5.54e-06			0.257	-1.91e-05			0.257	-1.83e-05
0.226	-5.27e-06			0.256	-1.85e-05			0.256	-1.78e-05
0.225	-4.98e-06			0.255	-1.79e-05			0.255	-1.72e-05
0.224	-4.7e-06			0.254	-1.74e-05			0.254	-1.66e-05
0.223	-4.42e-06			0.253	-1.68e-05			0.253	-1.61e-05
0.222	-4.14e-06			0.252	-1.62e-05			0.252	-1.55e-05
0.221	-3.86e-06			0.251	-1.56e-05			0.251	-1.49e-05
0.22	-3.58e-06			0.25	-1.5e-05			0.25	-1.43e-05
0.219	-3.3e-06			0.249	-1.44e-05			0.249	-1.37e-05
0.218	-3.01e-06			0.248	-1.38e-05			0.248	-1.31e-05
0.217	-2.73e-06			0.247	-1.31e-05			0.247	-1.25e-05
0.216	-2.45e-06			0.246	-1.25e-05			0.246	-1.18e-05
0.215	-2.17e-06			0.245	-1.18e-05			0.245	-1.12e-05
0.214	-1.89e-06			0.244	-1.12e-05			0.244	-1.05e-05
0.213	-1.6e-06			0.243	-1.05e-05			0.243	-9.88e-06
0.212	-1.31e-06			0.242	-9.83e-06			0.242	-9.22e-06
0.211	-1.03e-06			0.241	-9.15e-06			0.241	-8.55e-06
0.21	-7.44e-07			0.24	-8.46e-06			0.24	-7.87e-06
0.209	-4.61e-07			0.239	-7.77e-06			0.239	-7.17e-06
0.208	-1.78e-07			0.238	-7.06e-06			0.238	-6.47e-06
0.207	1.07e-07			0.237	-6.34e-06			0.237	-5.76e-06
0.206	3.95e-07			0.236	-5.61e-06			0.236	-5.05e-06
0.205	6.87e-07			0.235	-4.88e-06			0.235	-4.33e-06
0.204	9.79e-07			0.234	-4.14e-06			0.234	-3.6e-06
0.203	1.27e-06			0.233	-3.4e-06			0.233	-2.87e-06
0.202	1.56e-06			0.232	-2.65e-06			0.232	-2.13e-06
0.201	1.84e-06			0.231	-1.89e-06			0.231	-1.38e-06
0.2	2.13e-06			0.23	-1.13e-06			0.23	-6.12e-07
0.199	2.41e-06			0.229	-3.48e-07			0.229	1.59e-07
0.198	2.69e-06			0.228	4.39e-07			0.228	9.39e-07
0.197	2.98e-06			0.227	1.24e-06			0.227	1.73e-06
0.196	3.26e-06			0.226	2.04e-06			0.226	2.52e-06
0.195	3.54e-06			0.225	2.85e-06			0.225	3.32e-06
0.194	3.82e-06			0.224	3.66e-06			0.224	4.12e-06
0.193	4.1e-06			0.223	4.48e-06			0.223	4.94e-06
0.192	4.39e-06			0.222	5.3e-06			0.222	5.75e-06
0.191	4.67e-06			0.221	6.13e-06			0.221	6.57e-06
0.19	4.94e-06			0.22	6.97e-06			0.22	7.4e-06
0.189	5.22e-06			0.219	7.81e-06			0.219	8.24e-06
0.188	5.5e-06			0.218	8.66e-06			0.218	9.08e-06
0.187	5.78e-06			0.217	9.52e-06			0.217	9.93e-06
0.186	6.06e-06			0.216	1.04e-05			0.216	1.08e-05
0.185	6.34e-06			0.215	1.13e-05			0.215	1.16e-05
0.184	6.61e-06			0.214	1.21e-05			0.214	1.25e-05
0.183	6.88e-06			0.213	1.3e-05			0.213	1.33e-05
0.182	7.16e-06			0.212	1.38e-05			0.212	1.42e-05
0.181	7.43e-06			0.211	1.47e-05			0.211	1.51e-05
0.18	7.7e-06			0.21	1.56e-05			0.21	1.6e-05
0.179	7.97e-06			0.209	1.65e-05			0.209	1.68e-05
0.178	8.24e-06			0.208	1.74e-05			0.208	1.77e-05
0.177	8.51e-06			0.207	1.83e-05			0.207	1.86e-05
0.176	8.78e-06			0.206	1.92e-05			0.206	1.95e-05
0.175	9.05e-06			0.205	2.01e-05			0.205	2.04e-05
0.174	9.32e-06			0.204	2.1e-05			0.204	2.13e-05
0.173	9.58e-06			0.203	2.19e-05			0.203	2.22e-05
0.172	9.85e-06			0.202	2.28e-05			0.202	2.31e-05
0.171	1.01e-05			0.201	2.37e-05			0.201	2.39e-05
0.17	1.04e-05			0.2	2.46e-05			0.2	2.48e-05
0.169	1.06e-05			0.199	2.55e-05			0.199	2.57e-05
0.168	1.09e-05			0.198	2.64e-05			0.198	2.66e-05
0.167	1.11e-05			0.197	2.73e-05			0.197	2.75e-05
0.166	1.14e-05			0.196	2.82e-05			0.196	2.84e-05
0.165	1.17e-05			0.195	2.91e-05			0.195	2.92e-05
0.164	1.19e-05			0.194	2.99e-05			0.194	3.01e-05
0.163	1.22e-05			0.193	3.08e-05			0.193	3.1e-05
0.162	1.24e-05			0.192	3.17e-05			0.192	3.19e-05
0.161	1.26e-05			0.191	3.26e-05			0.191	3.27e-05
0.16	1.29e-05			0.19	3.35e-05			0.19	3.36e-05
0.159	1.31e-05			0.189	3.44e-05			0.189	3.45e-05
0.158	1.34e-05			0.188	3.52e-05			0.188	3.53e-05
0.157	1.36e-05			0.187	3.61e-05			0.187	3.62e-05
0.156	1.38e-05			0.186	3.7e-05			0.186	3.7e-05
0.155	1.41e-05			0.185	3.78e-05			0.185	3.79e-05
0.154	1.43e-05			0.184	3.87e-05			0.184	3.87e-05
0.153	1.46e-05			0.183	3.95e-05			0.183	3.95e-05
0.152	1.48e-05			0.182	4.04e-05			0.182	4.03e-05
0.151	1.5e-05			0.181	4.12e-05			0.181	4.12e-05
0.15	1.53e-05			0.18	4.2e-05			0.18	4.2e-05
0.149	1.55e-05			0.179	4.28e-05			0.179	4.28e-05
0.148	1.57e-05			0.178	4.36e-05			0.178	4.36e-05
0.147	1.59e-05			0.177	4.44e-05			0.177	4.43e-05
0.146	1.62e-05			0.176	4.52e-05			0.176	4.51e-05
0.145	1.64e-05			0.175	4.6e-05			0.175	4.59e-05
0.144	1.66e-05			0.174	4.68e-05			0.174	4.66e-05
0.143	1.68e-05			0.173	4.76e-05			0.173	4.74e-05
0.142	1.71e-05			0.172	4.83e-05			0.172	4.81e-05
0.141	1.73e-05			0.171	4.91e-05			0.171	4.89e-05
0.14	1.75e-05			0.17	4.98e-05			0.17	4.96e-05
0.139	1.77e-05			0.169	5.06e-05			0.169	5.03e-05
0.138	1.79e-05			0.168	5.13e-05			0.168	5.1e-05
0.137	1.81e-05			0.167	5.2e-05			0.167	5.17e-05
0.136	1.83e-05			0.166	5.27e-05			0.166	5.24e-05
0.135	1.85e-05			0.165	5.34e-05			0.165	5.3e-05
0.134	1.88e-05			0.164	5.41e-05			0.164	5.37e-05
0.133	1.9e-05			0.163	5.47e-05			0.163	5.43e-05
0.132	1.92e-05			0.162	5.54e-05			0.162	5.5e-05
0.131	1.94e-05			0.161	5.6e-05			0.161	5.56e-05
0.13	1.96e-05			0.16	5.67e-05			0.16	5.62e-05
0.129	1.98e-05			0.159	5.73e-05			0.159	5.68e-05
0.128	2e-05			0.158	5.79e-05			0.158	5.74e-05
0.127	2.01e-05			0.157	5.85e-05			0.157	5.8e-05
0.126	2.03e-05			0.156	5.91e-05			0.156	5.85e-05
0.125	2.05e-05			0.155	5.97e-05			0.155	5.91e-05
0.124	2.07e-05			0.154	6.02e-05			0.154	5.96e-05
0.123	2.09e-05			0.153	6.08e-05			0.153	6.01e-05
0.122	2.11e-05			0.152	6.13e-05			0.152	6.06e-05
0.121	2.13e-05			0.151	6.19e-05			0.151	6.11e-05
0.12	2.15e-05			0.15	6.24e-05			0.15	6.16e-05
0.119	2.17e-05			0.149	6.29e-05			0.149	6.21e-05
0.118	2.18e-05			0.148	6.34e-05			0.148	6.25e-05
0.117	2.2e-05			0.147	6.38e-05			0.147	6.3e-05
0.116	2.22e-05			0.146	6.43e-05			0.146	6.34e-05
0.115	2.24e-05			0.145	6.48e-05			0.145	6.38e-05
0.114	2.26e-05			0.144	6.52e-05			0.144	6.42e-05
0.113	2.27e-05			0.143	6.56e-05			0.143	6.46e-05
0.112	2.29e-05			0.142	6.6e-05			0.142	6.5e-05
0.111	2.31e-05			0.141	6.64e-05			0.141	6.54e-05
0.11	2.33e-05			0.14	6.68e-05			0.14	6.57e-05
0.109	2.34e-05			0.139	6.72e-05			0.139	6.61e-05
0.108	2.36e-05			0.138	6.75e-05			0.138	6.64e-05
0.107	2.38e-05			0.137	6.79e-05			0.137	6.67e-05
0.106	2.39e-05			0.136	6.82e-05			0.136	6.7e-05
0.105	2.41e-05			0.135	6.86e-05			0.135	6.73e-05
0.104	2.43e-05			0.134	6.89e-05			0.134	6.76e-05
0.103	2.44e-05			0.133	6.92e-05			0.133	6.79e-05
0.102	2.46e-05			0.132	6.95e-05			0.132	6.81e-05
0.101	2.48e-05			0.131	6.97e-05			0.131	6.84e-05
0.1	2.49e-05			0.13	7e-05			0.13	6.86e-05
0.099	2.51e-05			0.129	7.02e-05			0.129	6.88e-05
0.098	2.53e-05			0.128	7.05e-05			0.128	6.9e-05
0.097	2.54e-05			0.127	7.07e-05			0.127	6.92e-05
0.096	2.56e-05			0.126	7.09e-05			0.126	6.94e-05
0.095	2.57e-05			0.125	7.11e-05			0.125	6.96e-05
0.094	2.59e-05			0.124	7.13e-05			0.124	6.97e-05
0.093	2.6e-05			0.123	7.15e-05			0.123	6.99e-05
0.092	2.62e-05			0.122	7.17e-05			0.122	7e-05
0.091	2.63e-05			0.121	7.19e-05			0.121	7.02e-05
0.09	2.65e-05			0.12	7.2e-05			0.12	7.03e-05
0.089	2.66e-05			0.119	7.22e-05			0.119	7.04e-05
0.088	2.68e-05			0.118	7.23e-05			0.118	7.05e-05
0.087	2.69e-05			0.117	7.24e-05			0.117	7.06e-05
0.086	2.7e-05			0.116	7.26e-05			0.116	7.07e-05
0.085	2.72e-05			0.115	7.27e-05			0.115	7.07e-05
0.084	2.73e-05			0.114	7.28e-05			0.114	7.08e-05
0.083	2.75e-05			0.113	7.29e-05			0.113	7.09e-05
0.082	2.76e-05			0.112	7.29e-05			0.112	7.09e-05
0.081	2.77e-05			0.111	7.3e-05			0.111	7.09e-05
0.08	2.79e-05			0.11	7.31e-05			0.11	7.1e-05
0.079	2.8e-05			0.109	7.31e-05			0.109	7.1e-05
0.078	2.81e-05			0.108	7.32e-05			0.108	7.1e-05
0.077	2.83e-05			0.107	7.32e-05			0.107	7.1e-05
0.076	2.84e-05			0.106	7.32e-05			0.106	7.1e-05
0.075	2.85e-05			0.105	7.32e-05			0.105	7.1e-05
0.074	2.86e-05			0.104	7.33e-05			0.104	7.09e-05
0.073	2.88e-05			0.103	7.33e-05			0.103	7.09e-05
0.072	2.89e-05			0.102	7.33e-05			0.102	7.09e-05
0.071	2.9e-05			0.101	7.33e-05			0.101	7.08e-05
0.07	2.91e-05			0.1	7.33e-05			0.1	7.08e-05
0.069	2.93e-05			0.099	7.32e-05			0.099	7.07e-05
0.068	2.94e-05			0.098	7.32e-05			0.098	7.07e-05
0.067	2.95e-05			0.097	7.32e-05			0.097	7.06e-05
0.066	2.96e-05			0.096	7.31e-05			0.096	7.05e-05
0.065	2.97e-05			0.095	7.31e-05			0.095	7.04e-05
0.064	2.98e-05			0.094	7.3e-05			0.094	7.03e-05
0.063	2.99e-05			0.093	7.3e-05			0.093	7.03e-05
0.062	3.01e-05			0.092	7.29e-05			0.092	7.02e-05
0.061	3.02e-05			0.091	7.28e-05			0.091	7e-05
0.06	3.03e-05			0.09	7.28e-05			0.09	6.99e-05
0.059	3.04e-05			0.089	7.27e-05			0.089	6.98e-05
0.058	3.05e-05			0.088	7.26e-05			0.088	6.97e-05
0.057	3.06e-05			0.087	7.25e-05			0.087	6.96e-05
0.056	3.07e-05			0.086	7.24e-05			0.086	6.94e-05
0.055	3.08e-05			0.085	7.23e-05			0.085	6.93e-05
0.054	3.09e-05			0.084	7.22e-05			0.084	6.92e-05
0.053	3.1e-05			0.083	7.21e-05			0.083	6.9e-05
0.052	3.11e-05			0.082	7.2e-05			0.082	6.89e-05
0.051	3.12e-05			0.081	7.18e-05			0.081	6.87e-05
0.05	3.13e-05			0.08	7.17e-05			0.08	6.85e-05
0.049	3.14e-05			0.079	7.16e-05			0.079	6.84e-05
0.048	3.14e-05			0.078	7.15e-05			0.078	6.82e-05
0.047	3.15e-05			0.077	7.13e-05			0.077	6.8e-05
0.046	3.16e-05			0.076	7.12e-05			0.076	6.79e-05
0.045	3.17e-05			0.075	7.11e-05			0.075	6.77e-05
0.044	3.18e-05			0.074	7.09e-05			0.074	6.75e-05
0.043	3.19e-05			0.073	7.08e-05			0.073	6.73e-05
0.042	3.19e-05			0.072	7.06e-05			0.072	6.71e-05
0.041	3.2e-05			0.071	7.05e-05			0.071	6.7e-05
0.04	3.21e-05			0.07	7.03e-05			0.07	6.68e-05
0.039	3.22e-05			0.069	7.02e-05			0.069	6.66e-05
0.038	3.22e-05			0.068	7e-05			0.068	6.64e-05
0.037	3.23e-05			0.067	6.98e-05			0.067	6.62e-05
0.036	3.24e-05			0.066	6.97e-05			0.066	6.6e-05
0.035	3.24e-05			0.065	6.95e-05			0.065	6.58e-05
0.034	3.25e-05			0.064	6.93e-05			0.064	6.56e-05
0.033	3.26e-05			0.063	6.91e-05			0.063	6.54e-05
0.032	3.26e-05			0.062	6.9e-05			0.062	6.51e-05
0.031	3.27e-05			0.061	6.88e-05			0.061	6.49e-05
0.03	3.28e-05			0.06	6.86e-05			0.06	6.47e-05
0.029	3.28e-05			0.059	6.84e-05			0.059	6.45e-05
0.028	3.29e-05			0.058	6.82e-05			0.058	6.43e-05
0.027	3.29e-05			0.057	6.81e-05			0.057	6.4e-05
0.026	3.3e-05			0.056	6.79e-05			0.056	6.38e-05
0.025	3.3e-05			0.055	6.77e-05			0.055	6.36e-05
0.024	3.31e-05			0.054	6.75e-05			0.054	6.34e-05
0.023	3.31e-05			0.053	6.73e-05			0.053	6.31e-05
0.022	3.32e-05			0.052	6.71e-05			0.052	6.29e-05
0.021	3.32e-05			0.051	6.69e-05			0.051	6.27e-05
0.02	3.33e-05			0.05	6.67e-05			0.05	6.25e-05
0.019	3.33e-05			0.049	6.65e-05			0.049	6.22e-05
0.018	3.34e-05			0.048	6.63e-05			0.048	6.2e-05
0.017	3.34e-05			0.047	6.61e-05			0.047	6.18e-05
0.016	3.34e-05			0.046	6.59e-05			0.046	6.15e-05
0.015	3.35e-05			0.045	6.57e-05			0.045	6.13e-05
0.014	3.35e-05			0.044	6.55e-05			0.044	6.11e-05
0.013	3.35e-05			0.043	6.53e-05			0.043	6.08e-05
0.012	3.36e-05			0.042	6.51e-05			0.042	6.06e-05
0.011	3.36e-05			0.041	6.49e-05			0.041	6.04e-05
0.01	3.36e-05			0.04	6.46e-05			0.04	6.01e-05
0.009	3.36e-05			0.039	6.44e-05			0.039	5.99e-05
0.008	3.37e-05			0.038	6.42e-05			0.038	5.97e-05
0.007	3.37e-05			0.037	6.4e-05			0.037	5.94e-05
0.006	3.37e-05			0.036	6.38e-05			0.036	5.92e-05
0.005	3.37e-05			0.035	6.36e-05			0.035	5.9e-05
0.004	3.37e-05			0.034	6.33e-05			0.034	5.87e-05
0.003	3.37e-05			0.033	6.31e-05			0.033	5.85e-05
0.002	3.38e-05			0.032	6.29e-05			0.032	5.83e-05
0.001	3.38e-05			0.031	6.27e-05			0.031	5.8e-05
0	3.31e-05			0.03	6.25e-05			0.03	5.78e-05
0.001	3.19e-05			0.029	6.23e-05			0.029	5.76e-05
0.002	3.09e-05			0.028	6.2e-05			0.028	5.73e-05
0.003	3e-05			0.027	6.18e-05			0.027	5.71e-05
0.004	2.93e-05			0.026	6.16e-05			0.026	5.68e-05
0.005	2.88e-05			0.025	6.14e-05			0.025	5.66e-05
0.006	2.83e-05			0.024	6.11e-05			0.024	5.64e-05
0.007	2.78e-05			0.023	6.09e-05			0.023	5.61e-05
0.008	2.74e-05			0.022	6.07e-05			0.022	5.59e-05
0.009	2.7e-05			0.021	6.05e-05			0.021	5.57e-05
0.01	2.65e-05			0.02	6.03e-05			0.02	5.54e-05
0.011	2.62e-05			0.019	6e-05			0.019	5.52e-05
0.012	2.58e-05			0.018	5.98e-05			0.018	5.5e-05
0.013	2.54e-05			0.017	5.96e-05			0.017	5.48e-05
0.014	2.5e-05			0.016	5.94e-05			0.016	5.45e-05
0.015	2.47e-05			0.015	5.91e-05			0.015	5.43e-05
0.016	2.44e-05			0.014	5.89e-05			0.014	5.41e-05
0.017	2.4e-05			0.013	5.87e-05			0.013	5.39e-05
0.018	2.37e-05			0.012	5.85e-05			0.012	5.36e-05
0.019	2.34e-05			0.011	5.82e-05			0.011	5.34e-05
0.02	2.31e-05			0.01	5.8e-05			0.01	5.32e-05
0.021	2.28e-05			0.009	5.78e-05			0.009	5.3e-05
0.022	2.25e-05			0.008	5.76e-05			0.008	5.27e-05
0.023	2.22e-05			0.007	5.73e-05			0.007	5.25e-05
0.024	2.19e-05			0.006	5.71e-05			0.006	5.23e-05
0.025	2.17e-05			0.005	5.69e-05			0.005	5.21e-05
0.026	2.14e-05			0.004	5.67e-05			0.004	5.19e-05
0.027	2.11e-05			0.003	5.64e-05			0.003	5.17e-05
0.028	2.09e-05			0.002	5.62e-05			0.002	5.15e-05
0.029	2.06e-05			0.001	5.6e-05			0.001	5.12e-05
0.03	2.03e-05			0	5.5e-05			0	5.02e-05
0.031	2.01e-05			0.001	5.34e-05			0.001	4.86e-05
0.032	1.98e-05			0.002	5.21e-05			0.002	4.72e-05
0.033	1.96e-05			0.003	5.09e-05			0.003	4.6e-05
0.034	1.94e-05			0.004	5e-05			0.004	4.52e-05
0.035	1.91e-05			0.005	4.93e-05			0.005	4.45e-05
0.036	1.89e-05			0.006	4.86e-05			0.006	4.39e-05
0.037	1.87e-05			0.007	4.8e-05			0.007	4.34e-05
0.038	1.84e-05			0.008	4.74e-05			0.008	4.28e-05
0.039	1.82e-05			0.009	4.68e-05			0.009	4.23e-05
0.04	1.8e-05			0.01	4.62e-05			0.01	4.19e-05
0.041	1.78e-05			0.011	4.57e-05			0.011	4.14e-05
0.042	1.75e-05			0.012	4.52e-05			0.012	4.09e-05
0.043	1.73e-05			0.013	4.47e-05			0.013	4.05e-05
0.044	1.71e-05			0.014	4.42e-05			0.014	4.01e-05
0.045	1.69e-05			0.015	4.38e-05			0.015	3.97e-05
0.046	1.67e-05			0.016	4.33e-05			0.016	3.93e-05
0.047	1.65e-05			0.017	4.29e-05			0.017	3.89e-05
0.048	1.63e-05			0.018	4.24e-05			0.018	3.85e-05
0.049	1.61e-05			0.019	4.2e-05			0.019	3.81e-05
0.05	1.59e-05			0.02	4.16e-05			0.02	3.78e-05
0.051	1.57e-05			0.021	4.12e-05			0.021	3.74e-05
0.052	1.55e-05			0.022	4.07e-05			0.022	3.71e-05
0.053	1.53e-05			0.023	4.03e-05			0.023	3.67e-05
0.054	1.51e-05			0.024	4e-05			0.024	3.64e-05
0.055	1.49e-05			0.025	3.96e-05			0.025	3.61e-05
0.056	1.47e-05			0.026	3.92e-05			0.026	3.57e-05
0.057	1.45e-05			0.027	3.88e-05			0.027	3.54e-05
0.058	1.43e-05			0.028	3.85e-05			0.028	3.51e-05
0.059	1.41e-05			0.029	3.81e-05			0.029	3.48e-05
0.06	1.39e-05			0.03	3.78e-05			0.03	3.45e-05
0.061	1.38e-05			0.031	3.74e-05			0.031	3.42e-05
0.062	1.36e-05			0.032	3.71e-05			0.032	3.39e-05
0.063	1.34e-05			0.033	3.67e-05			0.033	3.36e-05
0.064	1.32e-05			0.034	3.64e-05			0.034	3.33e-05
0.065	1.3e-05			0.035	3.6e-05			0.035	3.3e-05
0.066	1.29e-05			0.036	3.57e-05			0.036	3.27e-05
0.067	1.27e-05			0.037	3.54e-05			0.037	3.24e-05
0.068	1.25e-05			0.038	3.51e-05			0.038	3.22e-05
0.069	1.23e-05			0.039	3.48e-05			0.039	3.19e-05
0.07	1.22e-05			0.04	3.44e-05			0.04	3.16e-05
0.071	1.2e-05			0.041	3.41e-05			0.041	3.13e-05
0.072	1.18e-05			0.042	3.38e-05			0.042	3.11e-05
0.073	1.16e-05			0.043	3.35e-05			0.043	3.08e-05
0.074	1.14e-05			0.044	3.32e-05			0.044	3.05e-05
0.075	1.13e-05			0.045	3.29e-05			0.045	3.03e-05
0.076	1.11e-05			0.046	3.26e-05			0.046	3e-05
0.077	1.09e-05			0.047	3.23e-05			0.047	2.97e-05
0.078	1.08e-05			0.048	3.2e-05			0.048	2.95e-05
0.079	1.06e-05			0.049	3.17e-05			0.049	2.92e-05
0.08	1.04e-05			0.05	3.14e-05			0.05	2.89e-05
0.081	1.02e-05			0.051	3.11e-05			0.051	2.87e-05
0.082	1.01e-05			0.052	3.08e-05			0.052	2.84e-05
0.083	9.88e-06			0.053	3.05e-05			0.053	2.82e-05
0.084	9.71e-06			0.054	3.02e-05			0.054	2.79e-05
[truncated: 2,345 more rows]

## Sheet: 20% POPS
Dec. 8	2017 18:58:41			Dec. 8	2017 19:10:31			Dec. 8	2017 19:22:12
[truncated: 4,043 more rows]

[truncated: 5 more sheets: Controls DMPS, 0% DMPS, 2% DMPS, 5% DMPS, 20% DMPS]
