# Supplementary material for: Membrane charge and lipid packing determine polymyxin-induced membrane damage
Source: Commun Biol. 2019 Feb 18;2:67. doi: 10.1038/s42003-019-0297-6 (PMC6379423; doi:10.1038/s42003-019-0297-6)
Supplement: Supplementary file 5 — Supplementary Data 3 [file 42003_2019_297_MOESM5_ESM.xlsx]

## Sheet: Normalized
Time (s)	DMPS	POPC	POPS
1	0.0221796	0.0283677	0.0382512
2	0.0291656	0.0470508	0.0406558
3	0.0457375	0.0718626	0.0466075
4	0.0535075	0.0896953	0.0516392
5	0.0614395	0.102277	0.0564232
6	0.0635023	0.103394	0.0548022
7	0.0676329	0.109605	0.0574821
8	0.0633325	0.106709	0.0599545
9	0.0666295	0.107054	0.0620588
10	0.0716446	0.113923	0.0648449
11	0.0735805	0.112735	0.0691707
12	0.0744518	0.109321	0.0663849
13	0.0690945	0.110185	0.0666478
14	0.0700583	0.109311	0.0719372
15	0.071527	0.110844	0.0727713
16	0.0753088	0.104819	0.0781475
17	0.0747297	0.097598	0.0796788
18	0.0732939	0.107148	0.077753
19	0.0821724	0.115255	0.0808682
20	0.0732015	0.106158	0.0852217
21	0.0801475	0.103035	0.0849527
22	0.0724584	0.107377	0.0892878
23	0.0787752	0.10732	0.0847115
24	0.0733185	0.100529	0.0840369
25	0.0737332	0.0980713	0.0887298
26	0.0731973	0.103088	0.0896368
27	0.0750547	0.100506	0.0886683
28	0.0816331	0.100102	0.0910448
29	0.0720839	0.0991634	0.0874323
30	0.069686	0.0988799	0.0910247
31	0.0721194	0.0993981	0.0856427
32	0.0692487	0.0979436	0.0884176
33	0.0738319	0.105164	0.0894506
34	0.0705086	0.104972	0.0880362
35	0.0644346	0.109443	0.0880897
36	0.0804313	0.106825	0.0911253
37	0.0677889	0.107739	0.0871522
38	0.0854711	0.107054	0.0915663
39	0.0805152	0.109019	0.0904677
40	0.085381	0.104719	0.0929612
41	0.086217	0.107214	0.0955436
42	0.0866971	0.108398	0.0945734
43	0.0833857	0.101955	0.0940048
44	0.0846413	0.103946	0.0939881
45	0.0850328	0.10941	0.0964905
46	0.0841551	0.111371	0.0936799
47	0.0833513	0.108944	0.0988176
48	0.082362	0.103518	0.097108
49	0.0798392	0.106035	0.0975484
50	0.0811081	0.11054	0.0958204
51	0.08561	0.108191	0.0994049
52	0.0818865	0.109717	0.101309
53	0.0770649	0.10818	0.0988122
54	0.0742337	0.105337	0.100322
55	0.0785224	0.109452	0.103136
56	0.0719118	0.105018	0.0998187
57	0.0755532	0.108483	0.101525
58	0.0646579	0.105368	0.102372
59	0.0623522	0.113753	0.101476
60	0.0680769	0.110881	0.100007
61	0.067282	0.10425	0.102908
62	0.0697308	0.099471	0.102929
63	0.0715147	0.103392	0.102284
64	0.065607	0.107354	0.103358
65	0.0707431	0.103736	0.107161
66	0.0739456	0.107653	0.104711
67	0.0715097	0.104654	0.102766
68	0.0786916	0.101324	0.103016
69	0.0764338	0.108032	0.105263
70	0.0703088	0.110888	0.106268
71	0.0760292	0.108805	0.107413
72	0.0755708	0.106644	0.105569
73	0.07939	0.106282	0.10303
74	0.0717155	0.104583	0.105928
75	0.0762053	0.103417	0.105802
76	0.0812247	0.109817	0.107344
77	0.0770041	0.123994	0.10917
78	0.0803351	0.114276	0.108505
79	0.0756478	0.110686	0.111799
80	0.0763624	0.103876	0.110394
81	0.0762721	0.108621	0.111968
82	0.0752116	0.106944	0.109991
83	0.0833962	0.0996154	0.109735
84	0.0801225	0.102591	0.110507
85	0.0776203	0.103362	0.109927
86	0.0812519	0.107556	0.11263
87	0.086137	0.106456	0.112002
88	0.077558	0.108154	0.111011
89	0.0768753	0.104605	0.11384
90	0.0767243	0.0986397	0.112344
91	0.0784711	0.10172	0.11469
92	0.0790649	0.109306	0.113265
93	0.073818	0.0960423	0.114319
94	0.0766691	0.0951148	0.115093
95	0.074238	0.108223	0.119016
96	0.0684122	0.104107	0.118188
97	0.0687399	0.100276	0.118927
98	0.0734302	0.101573	0.123969
99	0.079427	0.104823	0.126942
100	0.0679301	0.101673	0.126194
101	0.0730522	0.101063	0.120059
102	0.073929	0.102769	0.119347
103	0.0777656	0.10128	0.115111
104	0.0719726	0.103251	0.11303
105	0.0688351	0.0975189	0.114876
106	0.0707623	0.0989909	0.112715
107	0.0719081	0.103045	0.11666
108	0.0687959	0.108913	0.117038
109	0.0729591	0.100612	0.114514
110	0.0720038	0.105868	0.115136
111	0.0726682	0.0979444	0.113908
112	0.0722721	0.10418	0.113057
113	0.0759434	0.100649	0.112946
114	0.0713743	0.104617	0.114988
115	0.0698932	0.110543	0.112312
116	0.0775898	0.10344	0.117779
117	0.0759615	0.103831	0.1169
118	0.0769617	0.101273	0.113755
119	0.073047	0.104095	0.114704
120	0.068193	0.102426	0.116825
121	0.0783201	0.100191	0.115875
122	0.0762571	0.103288	0.116732
123	0.0791309	0.101429	0.116193
124	0.0783862	0.10506	0.116753
125	0.0757331	0.107576	0.117864
126	0.0754641	0.104631	0.115171
127	0.0733856	0.106901	0.116132
128	0.071919	0.107904	0.117665
129	0.0742909	0.107835	0.118661
130	0.0757644	0.100713	0.114792
131	0.0742508	0.105561	0.119371
132	0.0840977	0.130017	0.113526
133	0.071386	0.107141	0.120086
134	0.0802129	0.105423	0.122466
135	0.0776784	0.101923	0.11868
136	0.0778497	0.102925	0.118645
137	0.071272	0.104866	0.121587
138	0.0768599	0.107306	0.123613
139	0.0756033	0.120268	0.123806
140	0.0749832	0.124617	0.12295
141	0.079391	0.0993077	0.120714
142	0.0682638	0.102449	0.118451
143	0.0750791	0.101326	0.119745
144	0.0759317	0.102523	0.114934
145	0.0698523	0.102987	0.117932
146	0.0708392	0.109811	0.116073
147	0.0775428	0.102495	0.121418
148	0.0721059	0.108697	0.118817
149	0.0740278	0.101486	0.116489
150	0.0781435	0.102557	0.115836
151	0.0745938	0.109313	0.119249
152	0.0795394	0.108137	0.116834
153	0.0723068	0.100833	0.120594
154	0.0758781	0.106971	0.118987
155	0.0767035	0.111122	0.118754
156	0.075367	0.103675	0.120946
157	0.0729714	0.103928	0.117864
158	0.0765869	0.104452	0.118933
159	0.0766293	0.103213	0.120447
160	0.0714809	0.106572	0.118974
161	0.0775517	0.104993	0.120115
162	0.0763116	0.102713	0.119701
163	0.0904672	0.103171	0.118987
164	0.0807071	0.105445	0.120007
165	0.0725424	0.102803	0.119205
166	0.072457	0.109003	0.119276
167	0.0731942	0.0997708	0.114717
168	0.0741409	0.109785	0.117897
169	0.0771839	0.108036	0.122551
170	0.0759123	0.100891	0.123273
171	0.0801294	0.105257	0.118756
172	0.0757205	0.101013	0.121409
173	0.0778455	0.107817	0.124349
174	0.0756154	0.109885	0.120753
175	0.0729786	0.106185	0.119001
176	0.0765409	0.100556	0.121932
177	0.074329	0.107019	0.121664
178	0.0784179	0.105084	0.121352
179	0.0729864	0.104365	0.121179
180	0.0734497	0.10439	0.12333
181	0.0787723	0.108825	0.125678
182	0.0773373	0.103998	0.123124
183	0.0704549	0.100853	0.123128
184	0.0742997	0.104639	0.122582
185	0.0800461	0.107258	0.119952
186	0.0741604	0.1127	0.121457
187	0.0722581	0.111721	0.122134
188	0.0743385	0.116892	0.120283
189	0.0713548	0.107525	0.124305
190	0.0781059	0.108566	0.128756
191	0.0848385	0.110587	0.127487
192	0.0734038	0.103776	0.125455
193	0.0745	0.112756	0.127108
194	0.0748386	0.106126	0.121817
195	0.0758604	0.108296	0.122119
196	0.07972	0.106174	0.125026
197	0.0747015	0.103559	0.122606
198	0.0822521	0.115979	0.122813
199	0.0752256	0.110626	0.125801
200	0.0779981	0.104711	0.124446
201	0.0792922	0.111389	0.123343
202	0.0772546	0.110571	0.123581
203	0.0788948	0.112742	0.124676
204	0.0720384	0.107997	0.124292
205	0.0760846	0.10902	0.123691
206	0.0774185	0.107921	0.128703
207	0.0774661	0.106111	0.124834
208	0.0723049	0.110119	0.122464
209	0.0767119	0.110265	0.12327
210	0.0789013	0.112501	0.129832
211	0.0738942	0.099148	0.126564
212	0.0765399	0.112621	0.126299
213	0.0754886	0.109421	0.126618
214	0.0767486	0.108865	0.123286
215	0.076429	0.108863	0.128992
216	0.0821353	0.105821	0.122902
217	0.077642	0.109439	0.126784
218	0.0794493	0.107916	0.139773
219	0.0766991	0.114885	0.132408
220	0.0735382	0.110062	0.131119
221	0.0748408	0.108275	0.125955
222	0.0770425	0.102968	0.128406
223	0.0799108	0.108488	0.128033
224	0.0789099	0.109246	0.126189
225	0.07327	0.103365	0.126102
226	0.0789615	0.108371	0.129896
227	0.0787428	0.107611	0.129248
228	0.0781181	0.104687	0.128045
229	0.0784509	0.106203	0.129079
230	0.0762393	0.109914	0.125045
231	0.075274	0.101883	0.128666
232	0.0773273	0.108033	0.127456
233	0.0799723	0.108315	0.130053
234	0.0820301	0.106155	0.124669
235	0.0823461	0.10927	0.132465
236	0.0792535	0.109032	0.128277
237	0.0801549	0.105587	0.128582
238	0.0726168	0.115053	0.13915
239	0.077945	0.120903	0.141291
240	0.0781834	0.116198	0.12598
241	0.078107	0.116814	0.123801
242	0.0808925	0.105766	0.126737
243	0.0828033	0.105793	0.133018
244	0.090341	0.107153	0.129207
245	0.089207	0.117808	0.126274
246	0.0876655	0.111406	0.129549
247	0.0876096	0.1094	0.128759
248	0.0801832	0.106843	0.135523
249	0.080307	0.10561	0.128102
250	0.0768669	0.110808	0.129853
251	0.0824681	0.110053	0.128409
252	0.0784931	0.110015	0.128361
253	0.0782443	0.11308	0.126006
254	0.0800266	0.110115	0.128185
255	0.0763156	0.111985	0.128566
256	0.0744696	0.112566	0.13508
257	0.0774924	0.108357	0.14269
258	0.0757	0.110815	0.132319
259	0.0764361	0.107736	0.13221
260	0.0738388	0.109004	0.130602
261	0.0792839	0.112381	0.129586
262	0.0766961	0.104576	0.129423
263	0.074353	0.105082	0.137731
264	0.0789588	0.104136	0.132352
265	0.077299	0.108395	0.13074
266	0.0720246	0.112698	0.126375
267	0.0706268	0.109836	0.12814
268	0.0757462	0.112445	0.131193
269	0.078249	0.110785	0.129546
270	0.0810576	0.108777	0.128582
271	0.079435	0.113917	0.129182
272	0.0817242	0.109439	0.132832
273	0.0780541	0.107366	0.128984
274	0.0754131	0.113109	0.128705
275	0.0737866	0.111758	0.129567
276	0.0780162	0.117653	0.132543
277	0.0842393	0.107399	0.13481
278	0.0966092	0.109585	0.133675
279	0.0814267	0.110655	0.134116
280	0.0739606	0.110145	0.1302
281	0.0772674	0.112234	0.131597
282	0.0785648	0.108506	0.132765
283	0.0746538	0.109682	0.132825
284	0.0811554	0.120706	0.131073
285	0.0780617	0.110274	0.133196
286	0.0767892	0.110278	0.130955
287	0.0785117	0.1077	0.134387
288	0.0754637	0.109404	0.145128
289	0.0805006	0.113261	0.13656
290	0.0708359	0.125881	0.13462
291	0.0698993	0.112365	0.129518
292	0.0771969	0.117429	0.131573
293	0.0801512	0.115655	0.134232
294	0.0758382	0.107635	0.135542
295	0.0739973	0.108253	0.135157
296	0.0804458	0.106691	0.137135
297	0.0788301	0.112393	0.136239
298	0.0742466	0.109911	0.135687
299	0.0763697	0.10895	0.138249
300	0.0808119	0.102501	0.135917
301	0.0844142	0.11499	0.135657
302	0.0915924	0.113325	0.134795
303	0.0883844	0.107581	0.133093
304	0.0868545	0.108371	0.136251
305	0.0803419	0.112337	0.137231
306	0.0748897	0.109778	0.132848
307	0.0869392	0.103311	0.131624
308	0.0745287	0.107609	0.133728
309	0.0760251	0.103384	0.1355
310	0.0726802	0.111847	0.132775
311	0.0691369	0.109861	0.134118
312	0.0830269	0.107911	0.134332
313	0.0756658	0.110071	0.131877
314	0.0800352	0.112033	0.135946
315	0.0760153	0.108203	0.133895
316	0.0735273	0.111233	0.135523
317	0.0797405	0.108638	0.136533
318	0.0781286	0.112645	0.137091
319	0.0739002	0.110603	0.134274
320	0.0703737	0.110911	0.134057
321	0.0773633	0.108846	0.132242
322	0.0778454	0.111044	0.13503
323	0.0815715	0.11142	0.13801
324	0.0797849	0.112794	0.14981
325	0.0742137	0.11685	0.15482
326	0.0800453	0.117393	0.136008
327	0.0752172	0.120701	0.135664
328	0.0768629	0.117703	0.134694
329	0.074595	0.120228	0.13344
330	0.0770887	0.115138	0.136367
331	0.0842329	0.113046	0.135156
332	0.0796064	0.114571	0.135704
333	0.0784192	0.111398	0.134639
334	0.0732787	0.114687	0.135219
335	0.0790245	0.115928	0.135579
336	0.0755137	0.110894	0.134552
337	0.0694199	0.108768	0.13573
338	0.0771008	0.111688	0.135122
339	0.0756123	0.112648	0.133447
340	0.0769248	0.10896	0.133078
341	0.0808364	0.109409	0.136466
342	0.0739235	0.115573	0.136413
343	0.0783648	0.113793	0.137979
344	0.0873491	0.113031	0.136168
345	0.0943313	0.111636	0.139609
346	0.0872138	0.116124	0.135132
347	0.0803021	0.117204	0.133029
348	0.0764894	0.117034	0.13852
349	0.0779911	0.109713	0.134562
350	0.0744348	0.108573	0.136715
351	0.0736345	0.113392	0.136553
352	0.0729195	0.117011	0.134965
353	0.072236	0.115291	0.13763
354	0.0806403	0.114545	0.136312
355	0.0766194	0.134384	0.132994
356	0.0734111	0.119714	0.136176
357	0.0738403	0.112098	0.137435
358	0.0731831	0.114978	0.139367
359	0.0758094	0.119438	0.140677
360	0.0725583	0.112979	0.140237
361	0.0713652	0.111165	0.14004
362	0.0704252	0.113183	0.136405
363	0.0734781	0.111618	0.137307
364	0.0752276	0.110384	0.135669
365	0.0767312	0.110055	0.136795
366	0.0750927	0.109651	0.134319
367	0.0801031	0.116833	0.137942
368	0.0794806	0.110201	0.136155
369	0.0796224	0.118214	0.138779
370	0.0699149	0.118036	0.140198
371	0.0696547	0.110135	0.134092
372	0.0762237	0.113169	0.134621
373	0.0732572	0.115149	0.134651
374	0.0793115	0.117039	0.136841
375	0.0718123	0.117895	0.134036
376	0.0783104	0.114639	0.133299
377	0.0793721	0.113807	0.135336
378	0.0766144	0.111324	0.135614
379	0.078919	0.117914	0.133262
380	0.0713542	0.113271	0.137906
381	0.0751788	0.110325	0.1339
382	0.0759691	0.107526	0.138313
383	0.0808155	0.111452	0.13392
384	0.076656	0.114581	0.137483
385	0.0724614	0.115606	0.139504
386	0.0738575	0.112519	0.13789
387	0.0670167	0.110531	0.133921
388	0.0782858	0.116486	0.137383
389	0.0813285	0.115373	0.137256
390	0.0995919	0.11418	0.137862
391	0.0744008	0.118459	0.137132
392	0.0745723	0.118665	0.136632
393	0.0780501	0.115825	0.136756
394	0.0788376	0.110037	0.138295
395	0.0732836	0.115785	0.140069
396	0.0709425	0.11205	0.138812
397	0.0732459	0.113785	0.139197
398	0.0762789	0.113084	0.137868
399	0.0786442	0.113528	0.137569
400	0.0773985	0.112748	0.136856
401	0.0744109	0.118084	0.134441
402	0.0747583	0.109472	0.13742
403	0.0747574	0.116453	0.138403
404	0.0735143	0.113487	0.138622
405	0.0688558	0.115728	0.136893
406	0.0690101	0.114396	0.137696
407	0.0706343	0.113567	0.138676
408	0.0713313	0.110161	0.138356
409	0.0714277	0.114883	0.138222
410	0.0713751	0.118135	0.136872
411	0.0758662	0.116627	0.135192
412	0.0754413	0.112968	0.138048
413	0.0714045	0.110072	0.136313
414	0.0748527	0.119585	0.137718
415	0.0711136	0.119749	0.137678
416	0.0690161	0.118145	0.141193
417	0.0713822	0.1133	0.139834
418	0.0748799	0.115351	0.138625
419	0.0747592	0.11254	0.139385
420	0.0740363	0.124373	0.137577
421	0.0722736	0.114872	0.138835
422	0.0752781	0.114119	0.136004
423	0.070449	0.115853	0.138603
424	0.0736323	0.114668	0.139803
425	0.0682901	0.122202	0.135982
426	0.0738935	0.114746	0.137977
427	0.0743092	0.11303	0.140432
428	0.0709119	0.116023	0.138773
429	0.0750889	0.112094	0.136984
430	0.0822314	0.117208	0.139582
431	0.0809499	0.110879	0.13582
432	0.0680529	0.11268	0.138042
433	0.0701887	0.119147	0.138664
434	0.0683436	0.118071	0.138053
435	0.0726948	0.12095	0.138669
436	0.0767104	0.118002	0.136598
437	0.0712549	0.111818	0.141375
438	0.0703966	0.118159	0.140391
439	0.0733248	0.117594	0.13674
440	0.0720392	0.116428	0.137004
441	0.0708446	0.11255	0.137012
442	0.0741792	0.11431	0.138546
443	0.0709712	0.124326	0.140154
444	0.0672756	0.12916	0.137869
445	0.0703878	0.114528	0.138208
446	0.0732909	0.119967	0.136875
447	0.0682788	0.11603	0.141004
448	0.0708656	0.11137	0.139483
449	0.0708044	0.116097	0.141137
450	0.0687048	0.11573	0.141269
451	0.0723411	0.117193	0.136597
452	0.0677334	0.116821	0.142751
453	0.0752787	0.122915	0.140602
454	0.0704056	0.115476	0.14122
455	0.0730361	0.118055	0.139784
456	0.0698873	0.117017	0.141705
457	0.072183	0.118148	0.140688
458	0.0706649	0.119078	0.144137
459	0.0718503	0.112248	0.144491
460	0.0754289	0.118466	0.139055
461	0.0692013	0.117403	0.142109
462	0.0725048	0.116874	0.139854
463	0.066034	0.11979	0.140186
464	0.0696949	0.115937	0.142603
465	0.0660458	0.117008	0.140927
466	0.07078	0.116145	0.143004
467	0.0712152	0.114974	0.142828
468	0.0725401	0.11923	0.139189
469	0.0691208	0.114353	0.140028
470	0.068588	0.114642	0.138587
471	0.0712865	0.116657	0.140548
472	0.0698817	0.115259	0.140279
473	0.0674503	0.116843	0.141791
474	0.0678877	0.118101	0.142536
475	0.0724758	0.116933	0.140418
476	0.0644478	0.112721	0.139318
477	0.0760184	0.11886	0.141593
478	0.071494	0.11787	0.141875
479	0.0637317	0.114556	0.141795
480	0.0739682	0.117457	0.142272
481	0.0981345	0.118578	0.141135
482	0.073899	0.118791	0.141273
483	0.0693594	0.113037	0.142263
484	0.0716932	0.116373	0.141397
485	0.0646342	0.115959	0.140634
486	0.0716723	0.121264	0.14297
487	0.0701187	0.122236	0.142783
488	0.0699263	0.122868	0.144301
489	0.0734196	0.118225	0.139013
490	0.0786036	0.117132	0.141372
491	0.0804988	0.114099	0.144997
492	0.0709363	0.117797	0.146915
493	0.066869	0.113752	0.141824
494	0.0709363	0.116307	0.14293
495	0.0679363	0.114476	0.145427
496	0.0719365	0.119578	0.143097
497	0.0699363	0.119582	0.144843
498	0.0739363	0.127182	0.143576
499	0.0721963	0.115493	0.142479
500	0.0749363	0.115264	0.147413

## Sheet: POPC
	Measured Fluorescence
Time (sec)	Trial 1	Trial 2	Trial 3	Trial 4	Trial 5
1	984.257	542.078	794.167	866.199	1062.3
2.0001	1075.31	554.081	777.16	875.203	1102.32
3.0002	1066.3	509.069	670.119	892.211	1129.34
4.0003	1019.28	523.073	714.135	883.207	1155.35
5.0004	940.234	549.08	782.162	917.223	1129.34
6.0004	982.256	553.081	697.129	836.185	1153.35
7.0005	947.238	538.077	771.158	997.264	1136.34
8.0006	915.222	1181.37	751.15	906.218	1123.33
9.0007	981.255	2352.47	769.157	867.199	1137.34
10.0008	1042.29	566.085	725.139	950.239	1133.34
11.0009	1007.27	528.074	733.142	1928.99	1085.31
12.0009	1025.28	524.073	762.154	4761	1133.34
13.001	1022.28	539.077	713.135	1447.56	1121.33
14.0011	1037.29	545.079	751.15	913.221	1176.37
15.0012	995.263	583.09	702.131	927.228	1113.33
16.0013	1025.28	583.09	737.144	879.205	1194.38
17.0013	979.254	542.078	726.14	950.239	1162.36
18.0014	956.242	534.076	784.163	874.203	1129.34
19.0015	981.255	526.073	741.146	906.218	1118.33
20.0016	1033.28	567.085	734.143	890.21	1180.37
21.0017	1037.29	678.122	645.11	924.226	1153.35
22.0018	1012.27	539.077	722.138	909.219	1164.36
23.0018	1000.27	554.081	730.141	887.209	1102.32
24.0019	930.229	645.11	751.15	866.199	1125.34
25.002	1063.3	1341.48	705.132	847.19	1172.36
26.0021	940.234	1971.03	772.158	894.212	1201.38
27.0022	994.262	1417.53	722.138	944.236	1188.37
28.0023	966.247	719.137	780.161	834.184	1173.36
29.0023	983.256	502.067	786.164	940.234	1223.4
30.0024	999.265	513.07	721.138	885.208	1149.35
31.0025	1003.27	499.066	720.137	908.219	1194.38
32.0026	1005.27	506.068	756.152	862.197	1140.34
33.0027	1018.27	572.087	776.16	897.213	1169.36
34.0027	1058.3	530.075	728.141	916.222	1169.36
35.0028	988.259	547.079	736.144	899.214	1168.36
36.0029	1008.27	527.074	749.149	876.203	1198.38
37.003	987.258	514.07	703.131	911.22	1167.36
38.0031	1024.28	522.072	743.146	936.232	1120.33
39.0032	942.235	486.063	731.142	918.223	1175.37
40.0032	975.252	525.073	724.139	866.199	1130.34
41.0033	1045.29	549.08	681.123	917.223	1181.37
42.0034	1044.29	539.077	741.146	957.243	1149.35
43.0035	966.247	538.077	691.127	904.217	1157.35
44.0036	998.264	550.08	749.149	819.178	1161.36
45.0036	1023.28	536.076	671.119	909.219	1152.35
46.0037	986.258	538.077	739.145	891.211	1105.32
47.0038	1013.27	570.086	777.16	857.195	1110.33
48.0039	972.251	564.084	688.125	934.231	1136.34
49.004	973.251	519.071	766.156	914.222	1128.34
50.0041	1011.27	522.072	705.132	905.217	1163.36
51.0041	1033.28	578.089	759.153	946.237	1201.38
52.0042	1031.28	494.065	761.154	935.232	1148.35
53.0043	930.229	514.07	761.154	886.208	1120.33
54.0044	1092.32	554.081	725.139	883.207	1187.37
55.0045	1034.28	556.082	728.141	995.263	1089.31
56.0046	1006.27	522.072	699.13	923.226	1206.39
57.0046	965.247	522.072	723.139	861.197	1185.37
58.0047	1049.29	547.079	736.144	888.209	1137.34
59.0048	1033.28	562.084	784.163	808.173	1217.39
60.0049	1050.29	535.076	711.134	874.203	1158.36
61.005	991.26	529.074	724.139	885.208	1189.37
62.005	970.25	522.072	760.153	886.208	1135.34
63.0051	1355.49	561.083	793.167	831.183	1182.37
64.0052	736.144	523.073	692.127	975.252	1125.34
65.0053	699.13	552.081	702.131	906.218	1125.34
66.0054	720.137	517.071	762.154	965.247	1196.38
67.0055	738.144	528.074	979.254	880.205	1147.35
68.0055	792.166	535.076	400.042	946.237	1159.36
69.0056	724.139	602.096	370.036	878.204	1148.35
70.0057	7144.49	674.12	378.038	908.219	1138.34
71.0058	7471.75	1507.6	401.043	886.208	1174.37
72.0059	7705.69	2970.34	2356.47	884.207	1192.38
73.0059	6944.75	1269.43	7236.84	877.204	1156.35
74.006	7005.97	568.086	7515.93	885.208	1188.37
75.0061	7490.83	533.075	7157.54	876.203	732.142
76.0062	7783	514.07	6625.6	919.224	722.138
77.0063	7110.36	547.079	5784.85	903.216	690.126
78.0064	6599.51	507.068	5152.02	850.192	696.128
79.0064	5671.51	548.08	4489.33	1001.27	728.141
80.0065	5089.85	505.068	4134.52	628.105	1518.61
81.0066	4644.71	612.099	4071.39	626.104	9395.31
82.0067	4440.22	731.142	4203.68	636.107	7040.1
83.0068	4217.71	542.078	4217.71	684.124	4606.61
84.0069	4192.65	533.075	4260.8	609.098	3976.18
85.0069	4259.8	919.224	4315.93	645.11	4070.38
86.007	4140.54	192.01	4357.02	9315.91	5113.92
87.0071	4207.68	202.011	4404.13	8956.18	7049.13
88.0072	4299.89	198.01	4330.96	7688.62	9186.28
89.0073	4170.6	198.01	4432.2	8423.74	9687.78
90.0073	4343.99	196.01	4581.55	8206.79	9771.2
91.0074	4369.05	7850.28	4664.76	7716.73	9706.87
92.0075	4318.94	8405.66	4664.76	7851.29	9179.25
93.0076	4449.24	7862.33	4786.06	7653.48	8139.5
94.0077	4394.11	8058.15	4800.09	8163.6	7133.45
95.0078	4547.47	8401.64	4815.13	8725.11	6481.1
96.0078	4553.49	8461.91	4740.95	9569.17	5783.85
97.0079	4601.6	8645.74	4989.58	9574.2	5323.49
98.008	4665.76	8567.39	5013.65	8514.15	4816.14
99.0081	4965.52	9135.04	4927.42	7002.96	4685.81
100.008	4878.29	13378.2	4868.27	5571.21	4612.63
101.008	4817.14	9903.89	4669.77	4440.22	4588.57
102.008	4676.79	8891.88	4938.45	3847.92	4713.88
103.008	4777.04	8859.73	4805.11	3683.59	4580.55
104.008	4642.7	9011.44	4930.43	3623.47	4628.67
105.009	4635.68	8983.31	5024.68	3751.72	4689.82
106.009	4706.86	8845.66	4880.3	3788.8	4698.84
107.009	4644.71	9020.49	5016.66	4037.31	4629.67
108.009	4724.91	9189.3	5077.82	3929.09	4724.91
109.009	4575.54	9120.97	5022.67	4122.5	4521.41
110.009	4620.65	9436.51	5007.63	4197.66	4715.88
111.009	4667.76	9455.61	4931.43	4266.82	4509.38
112.009	4714.88	9478.72	4894.34	4283.86	4521.41
113.009	4695.83	9646.57	4922.41	4294.88	4537.45
114.009	4692.83	9539.02	5101.88	4364.04	4549.48
115.009	4597.59	9557.11	4864.26	4334.97	4639.69
116.009	4600.6	9874.74	4849.22	4283.86	4518.4
117.01	4505.37	9758.14	5032.7	4511.38	4615.64
118.01	4698.84	9810.41	5004.62	4384.08	4587.57
119.01	4641.7	9868.71	5238.26	4489.33	4751.97
120.01	4501.36	9959.18	5185.11	4559.5	4519.4
121.01	4669.77	9950.13	5135.98	4435.2	4625.66
122.01	4617.64	10045.6	5077.82	4475.3	4715.88
123.01	4702.85	10140.1	5131.97	4376.07	4740.95
124.01	4594.58	10299	5133.97	4448.23	4621.65
125.01	4605.61	10158.2	5212.19	4314.93	4704.86
126.01	4644.71	10295	5115.92	4258.8	4592.58
127.01	4619.65	10202.5	5250.29	4398.12	4744.96
128.01	4614.63	10055.7	5215.19	4204.68	4672.78
129.01	4683.8	10286.9	5122.94	4276.84	4757.99
130.011	4592.58	10376.4	5210.18	4315.93	4731.92
131.011	4742.95	10332.2	5192.13	4162.58	4811.12
132.011	4598.59	10332.2	5278.37	4269.82	4823.15
133.011	4487.33	10214.5	5327.51	4390.1	4725.91
134.011	4716.89	10203.5	5308.45	4337.98	4733.93
135.011	4648.72	10723.3	5194.14	4418.16	4791.07
136.011	4645.71	10235.7	5137.98	4467.28	4602.6
137.011	4525.42	10540.3	5242.27	4354.02	4514.39
138.011	4725.91	10445.8	5134.97	4395.11	4635.68
139.011	4592.58	10567.5	5306.45	4509.38	4518.4
140.012	4695.83	10582.6	5233.24	4520.41	4701.85
141.012	4647.71	10925.5	5242.27	4553.49	4757.99
142.012	4635.68	10843	5261.32	4509.38	4801.1
143.012	4572.53	10578.5	5406.73	4672.78	4713.88
144.012	4695.83	10765.6	5129.96	4605.61	4814.13
145.012	4649.72	10875.2	5415.76	4533.44	4824.16
146.012	4575.54	10705.2	5112.91	4543.46	4805.11
147.012	4840.2	10773.6	5279.37	4719.89	4896.34
148.012	4730.92	11007	5353.58	4643.7	4946.47
149.012	4657.74	10949.6	5378.65	4548.47	5017.66
150.012	4639.69	10920.5	5455.87	4757.99	4939.45
151.012	4662.75	11054.2	5340.54	4772.02	4862.25
152.012	4547.47	11081.4	5288.4	4646.71	4970.53
153.012	4611.63	11127.7	5361.6	4587.57	5037.71
154.013	4641.7	11248.4	5368.62	4686.81	4973.54
155.013	4655.73	15812.9	5354.58	4703.85	4986.58
156.013	4710.87	20064.8	5243.27	4715.88	4974.55
157.013	4667.76	12003	5226.22	4791.07	5011.64
158.013	4699.84	11521	5481.95	4730.92	5022.67
159.013	4746.96	12820.3	5309.46	4659.74	4892.33
160.013	4632.68	14319	5271.35	4694.83	4933.44
161.013	4601.6	12354.3	5353.58	4700.85	5054.76
162.013	5109.91	11194.1	5393.69	4747.96	5024.68
163.013	5028.69	11306.7	5266.33	4695.83	5039.72
164.013	4562.51	11220.2	5310.46	4816.14	4999.61
165.014	4743.95	11375.1	5294.41	4634.68	4908.37
166.014	4775.03	11200.1	5313.47	4645.71	4877.29
167.014	4786.06	11257.4	5328.51	4537.45	4838.19
168.014	4682.8	11580.4	5398.71	1993.05	4863.26
169.014	4665.76	11410.3	5314.47	658.115	4806.11
170.014	4681.8	11511	5325.5	627.104	4752.98
171.014	4688.82	11300.7	5326.5	675.121	4804.1
172.014	4710.87	11511	5364.61	694.128	4746.96
173.014	4638.69	11169.9	5325.5	7175.61	4700.85
174.014	4646.71	11442.5	5236.25	14844.1	4789.07
175.014	4576.54	11529.1	5290.4	10463.9	4720.9
176.014	4594.58	11501.9	5336.53	8963.22	4671.77
177.014	4793.08	12451.9	5227.23	7526.97	4742.95
178.015	4686.81	17528.9	5378.65	6561.38	4550.48
179.015	4685.81	16598.5	5246.28	5938.32	4676.79
180.015	4693.83	11608.5	5297.42	5438.82	4615.64
181.015	4728.92	11443.5	5284.39	5246.28	4767.01
182.015	4766.01	11375.1	5415.76	4992.59	4536.44
183.015	4692.83	11320.8	5416.76	4823.15	4644.71
184.015	4627.67	11529.1	5203.16	5028.69	4536.44
185.015	4641.7	11432.5	5373.64	5117.93	4527.42
186.015	4670.77	11360	5543.13	5089.85	4538.45
187.015	4846.21	11432.5	5421.77	5035.71	4521.41
188.015	4776.03	11319.8	5415.76	4862.25	4574.54
189.016	4642.7	11530.1	5213.19	5087.85	4643.7
190.016	4607.62	11633.7	5389.68	5159.04	4496.35
191.016	4850.22	11523	5401.72	5080.83	4587.57
192.016	4747.96	11627.7	5270.35	5329.51	4594.58
193.016	4737.94	11564.3	5378.65	5990.49	4763
194.016	4621.65	11551.2	5237.25	7419.55	4988.58
195.016	4789.07	11441.5	5401.72	8241.94	5728.68
196.016	4658.74	11685	5288.4	7077.24	5969.42
197.016	4940.46	11531.1	5324.5	5927.29	5713.63
198.016	4926.42	11557.2	5480.94	5570.2	5162.05
199.016	4703.85	11523	5336.53	5571.21	4838.19
200.016	4687.81	11816.8	5271.35	5323.49	4703.85
201.016	4746.96	11528.1	5321.49	5113.92	4791.07
202.016	4710.87	11640.7	5316.48	4946.47	4809.12
203.017	4775.03	11575.3	5470.92	4698.84	4759.99
204.017	4757.99	11816.8	5435.81	4479.31	4633.68
205.017	4794.08	11604.5	5377.65	4316.93	4648.72
206.017	4724.91	11498.9	5343.55	4314.93	4651.72
207.017	4828.17	11620.6	5389.68	4335.97	4688.82
208.017	4727.91	11604.5	5226.22	4433.2	4815.13
209.017	4832.18	11578.4	5447.85	4354.02	4606.61
210.017	4650.72	11433.5	5407.73	4389.1	4697.84
211.017	4690.82	11635.7	5268.34	4278.84	4656.74
212.017	4647.71	11762.5	5305.44	4339.98	4546.47
213.017	4754.98	11679	5310.46	4302.9	4635.68
214.018	4903.36	11785.6	5428.79	4215.7	4562.51
215.018	4705.86	11626.7	5391.69	4272.83	4490.33
216.018	4779.04	11438.5	5149.01	4358.02	4619.65
217.018	4669.77	11590.4	5413.75	4429.19	4479.31
218.018	4958.5	11583.4	5366.62	4485.32	4632.68
219.018	4791.07	11700.1	5347.56	4683.8	4560.5
220.018	4943.46	11525	5222.21	4710.87	4476.3
221.018	4710.87	11786.6	5371.63	4711.87	4581.55
222.018	4733.93	11500.9	5423.78	4763	4465.27
223.018	4801.1	11773.6	5264.33	4868.27	4459.26
224.018	4848.22	11647.8	5135.98	4977.55	4612.63
225.018	4837.19	11917.5	5213.19	5032.7	4433.2
226.018	4676.79	11676	5249.29	5194.14	4367.05
227.019	4798.09	11650.8	5238.26	5144	4265.81
228.019	4626.66	11528.1	5283.38	5140.99	4247.77
229.019	4835.18	11793.7	5309.46	5446.85	4225.72
230.019	4652.73	11496.9	5372.63	5311.46	4201.67
231.019	4676.79	11871.2	5360.6	5090.85	4388.09
232.019	4804.1	11656.8	5255.3	5235.25	4341.99
233.019	4816.14	11721.2	5184.11	5143	4297.89
234.019	4684.81	11687	5261.32	5163.05	4264.81
235.019	4630.67	11682	5254.3	5145	4313.92
236.019	4845.21	11910.4	5352.58	5060.77	4419.17
237.019	4883.31	11709.2	5196.14	5091.86	4530.43
238.02	4776.03	11599.5	5383.67	5175.08	4783.05
239.02	4945.47	11718.2	5283.38	5007.63	4584.56
240.02	4757.99	11690	5146	5083.84	4814.13
241.02	4739.94	11794.7	5198.15	5330.51	4742.95
242.02	4750.97	11689	5259.32	5153.02	4648.72
243.02	4725.91	11546.2	5243.27	5059.77	4754.98
244.02	4793.08	11797.7	5321.49	5062.78	4731.92
245.02	5198.15	11563.3	5473.92	5124.95	4737.94
246.02	5175.08	11689	5452.86	5165.06	4897.34
247.02	4923.41	11515	5168.06	5132.97	4627.67
248.02	4798.09	11834.9	5261.32	4951.48	4640.7
249.02	4771.02	11739.4	5326.5	5178.09	4668.77
250.02	4733.93	11801.7	5189.12	5119.93	4634.68
251.021	4664.76	11789.7	5473.92	5076.82	4579.55
252.021	4711.87	11619.6	5405.73	5085.84	4538.45
253.021	4722.9	11690	5200.15	4985.57	4562.51
254.021	4683.8	11757.5	5248.28	5013.65	4688.82
255.021	4726.91	13244.2	5223.22	4975.55	4598.59
256.021	4679.79	14120.5	5284.39	4940.46	4539.45
257.021	4977.55	11861.1	5298.42	4930.43	4532.43
258.021	4836.19	11636.7	5365.61	5103.89	4613.63
259.021	4754.98	11823.9	5246.28	4975.55	4519.4
260.021	4614.63	11483.8	5313.47	5017.66	4562.51
261.021	4847.21	11799.7	5335.53	4866.26	4487.33
262.022	4693.83	14739.2	5397.7	4782.05	4696.84
263.022	4867.27	18702	5298.42	4847.21	4692.83
264.022	4689.82	12418.7	5256.31	4879.3	4701.85
265.022	4973.54	11804.8	5371.63	4677.79	4674.78
266.022	4985.57	11654.8	5349.57	4766.01	4636.69
267.022	4918.4	11726.3	5298.42	4706.86	4601.6
268.022	4782.05	11572.3	5387.68	4765.01	4569.52
269.022	4869.27	11812.8	5415.76	4797.09	4597.59
270.022	4813.13	11647.8	5356.59	4694.83	4752.98
271.022	4917.4	11712.2	5372.63	4863.26	4563.51
272.022	4803.1	11730.3	5315.47	4876.29	4586.56
273.022	4853.23	11411.4	5338.54	4860.25	4652.73
274.022	4759.99	11665.9	5343.55	5050.75	4634.68
275.022	4781.05	11773.6	5302.44	4805.11	4660.75
276.023	4947.47	11772.6	5331.52	4831.17	4614.63
277.023	4764	11661.9	5279.37	4948.48	4614.63
278.023	4841.2	11795.7	5256.31	4861.25	4623.66
279.023	4759.99	11774.6	5247.28	4919.4	4500.36
280.023	4932.44	11683	5298.42	5010.64	4656.74
281.023	4773.03	11730.3	5349.57	4936.45	4617.64
282.023	4750.97	11741.4	5325.5	4914.39	4601.6
283.023	4741.95	11787.7	5326.5	4881.3	4770.02
284.023	4606.61	11683	5316.48	4674.78	4632.68
285.023	4820.15	13155.6	5274.36	4746.96	2295.4
286.023	4831.17	17451.2	5246.28	4815.13	685.124
287.023	4864.26	12018.1	5281.38	4745.96	701.13
288.024	4858.24	11634.7	5324.5	4795.08	725.139
289.024	4829.17	12018.1	5428.79	4696.84	757.152
290.024	4988.58	11649.8	5329.51	4842.2	2854.16
291.024	4866.26	11787.7	5367.62	4809.12	4825.16
292.024	4758.99	11777.6	5225.22	4713.88	4724.91
293.024	4864.26	12129.8	5276.36	4806.11	4658.74
294.024	4957.5	12447.9	5304.44	4693.83	4722.9
295.024	4815.13	11853.1	5248.28	4673.78	4665.76
296.024	4830.17	11870.2	5311.46	4707.86	4539.45
297.024	4938.45	11779.6	5325.5	4682.8	4569.52
298.024	4894.34	12021.1	5280.37	4737.94	5840.02
299.025	4854.23	11871.2	5355.58	4787.06	9347.07
300.025	4846.21	11824.9	5319.48	4876.29	14989.2
301.025	4892.33	11771.6	5293.41	4665.76	18569.7
302.025	4948.48	11895.3	5326.5	4819.14	15383.3
303.025	4784.05	11855.1	5294.41	4737.94	13860.6
304.025	4866.26	11602.5	5256.31	4774.03	11731.3
305.025	4879.3	11772.6	5410.74	4639.69	9206.38
306.025	4745.96	11890.3	5255.3	4833.18	6475.08
307.025	4834.18	11602.5	5406.73	4726.91	5154.03
308.025	4805.11	11828.9	5261.32	4799.09	4923.41
309.025	4805.11	12321	4669.77	4812.13	5002.62
310.025	4901.35	12150.9	371.036	4831.17	5493.98
311.026	4807.11	11797.7	380.038	4874.28	5704.6
312.026	4853.23	11854.1	412.045	4684.81	6086.79
313.026	4926.42	11799.7	404.043	4643.7	6401.83
314.026	4831.17	12080.5	375.037	4574.54	6478.09
315.026	5011.64	12204.3	2559.73	4693.83	6752.05
316.026	5247.28	12621	6756.06	4691.82	6908.61
317.026	5078.82	12009	11213.2	4498.35	6910.62
318.026	4945.47	12089.5	13188.9	4514.39	6958.8
319.026	4927.42	11992.9	11522	4538.45	6740.01
320.026	4813.13	11865.1	8341.38	4510.38	6773.13
321.026	4846.21	11945.6	5815.94	4526.42	6770.11
322.026	4898.35	11943.6	5459.88	4647.71	6868.47
323.026	4897.34	11711.2	5842.02	4560.5	6617.58
324.027	4896.34	11690	6797.21	4579.55	6594.5
325.027	4855.24	11893.3	7168.58	4659.74	6553.35
326.027	4946.47	11888.3	7295.06	4747.96	6627.61
327.027	4918.4	11844	7229.81	4823.15	6537.3
328.027	4857.24	11836	6963.82	4660.75	6476.09
329.027	4893.33	11742.4	6924.67	4857.24	6473.08
330.027	4820.15	12032.2	6854.42	4840.2	6360.7
331.027	5053.76	11848	7170.59	4980.56	6324.57
332.027	4894.34	11795.7	7067.2	4894.34	6298.49
333.027	4882.31	11638.7	7186.65	4969.53	6488.13
334.027	4971.54	11969.8	7145.49	4947.47	6337.62
335.027	5234.25	11877.2	7166.57	5037.71	6244.31
336.027	7124.41	12103.6	6947.76	4953.49	6262.37
337.028	11350	11830.9	6934.71	4997.61	6350.66
338.028	10925.5	11794.7	6771.12	4980.56	6203.17
339.028	8646.75	11878.2	7620.34	4879.3	6289.46
340.028	6140.97	12048.3	7924.59	4855.24	6259.36
341.028	5177.09	12156	7333.21	4896.34	6286.45
342.028	5003.62	11813.8	7136.46	4902.36	6201.17
343.028	5000.61	11752.4	7155.53	5013.65	6181.1
344.028	4831.17	11840	6934.71	5144	6427.92
345.028	4957.5	11889.3	6750.04	5247.28	6425.92
346.028	4998.61	11914.4	6770.11	5177.09	6424.91
347.028	4834.18	11924.5	6776.14	5155.03	6368.72
348.029	4933.44	11981.9	6788.18	5218.2	6387.79
349.029	4915.39	11993.9	6863.45	5144	6273.4
350.029	4986.58	11960.7	6641.66	5107.9	6353.67
351.029	4884.31	12125.8	6701.87	5140.99	6241.3
352.029	4997.61	12003	6738	5242.27	6320.56
353.029	4934.44	11795.7	6630.62	5307.45	6346.65
354.029	4825.16	12229.4	6893.56	5336.53	6318.55
355.029	4888.32	12363.3	6811.26	5252.3	6318.55
356.029	4922.41	15424.7	7043.11	5330.51	6476.09
357.029	4907.37	20025.4	6878.5	5205.17	6338.62
358.029	4772.02	16020.6	6935.71	5344.55	6448.99
359.029	4893.33	12108.7	6818.29	5399.71	6310.53
360.03	4906.37	12015.1	6981.88	5309.46	6308.52
361.03	4874.28	11930.5	6786.17	5305.44	6420.9
362.03	4938.45	12065.4	6729.97	5398.71	6408.86
363.03	4851.23	12056.3	6997.94	5266.33	6414.88
364.03	4903.36	12118.7	6697.86	5384.67	6397.82
365.03	4880.3	11958.7	6852.41	5373.64	6448.99
366.03	4903.36	11805.8	6800.22	5338.54	6291.46
367.03	4847.21	13170.7	6928.69	5380.66	6267.38
368.03	4907.37	15391.4	6793.2	5405.73	6440.97
369.03	5020.67	12374.4	6852.41	5414.75	6338.62
370.03	4720.9	4947.47	7083.26	5298.42	6253.34
371.03	4802.1	190.01	6907.61	5309.46	6342.63
372.03	4867.27	179.008	6695.85	5439.83	6359.69
373.031	4888.32	191.01	6838.36	5465.9	6227.25
374.031	5157.03	205.011	6809.25	5261.32	6356.68
375.031	708.133	189.009	6762.09	5436.82	6378.76
376.031	771.158	179.008	6847.39	5334.53	6221.23
377.031	721.138	6924.67	6804.24	5504.01	6324.57
378.031	768.156	11949.7	6727.96	5377.65	6215.21
379.031	714.135	12211.3	6857.43	5533.1	6210.2
380.031	741.146	12089.5	7418.54	5366.62	6258.35
381.031	4657.74	12014.1	7206.73	5376.65	6365.71
382.031	5922.27	12079.5	6771.12	5334.53	6345.65
383.031	7243.87	12062.4	6694.85	5309.46	6256.35
384.031	10500.1	14350.3	6771.12	5305.44	6275.41
385.032	10670	21875.7	6682.8	5314.47	6288.45
386.032	9951.14	24547.1	6831.33	5457.88	6238.29
387.032	8339.37	19712.2	6868.47	5402.72	6086.79
388.032	6718.93	13610.8	6751.05	5411.75	6299.49
389.032	5951.36	12522.4	6873.49	5391.69	6184.11
390.032	5935.31	12569.7	6765.1	5282.38	6294.47
391.032	6060.71	13302.7	7200.7	5387.68	6165.05
392.032	6091.81	13812.3	7051.14	5393.69	6237.29
393.032	6325.58	14381.5	6930.7	5403.72	6302.5
394.032	6607.54	14278.7	6815.28	5367.62	6147.99
395.032	6600.52	14127.6	6710.9	5451.86	6158.03
396.033	6636.64	14441	6858.43	5506.02	6244.31
397.033	6580.45	13968.4	7273.98	5366.62	6150
398.033	6714.92	13764.9	8027.02	5379.65	6145.99
399.033	6556.36	14070.2	7501.87	5477.94	6167.06
400.033	6555.36	14017.8	7011.99	5462.89	6167.06
401.033	6503.18	13978.5	6786.17	5505.01	6134.95
402.033	6606.54	14185	7030.06	5424.78	6267.38
403.033	6627.61	14084.3	6848.4	5476.93	6137.96
404.033	6536.29	14558.8	6816.28	5387.68	6187.12
405.033	6443.98	14088.3	6937.72	5317.48	6092.81
406.033	6332.6	14077.2	6885.53	5351.57	6204.18
407.033	6501.17	13828.4	6989.91	5451.86	6243.3
408.033	6567.4	14210.2	6958.8	5469.91	6210.2
409.034	6485.12	14110.5	7067.2	5370.63	6023.59
410.034	6334.61	14024.8	6904.6	5399.71	6196.15
411.034	6581.45	14122.6	6767.1	5412.75	6155.02
412.034	6605.53	14129.6	6844.38	5373.64	6055.7
413.034	6432.94	13878.8	7193.68	5376.65	6197.15
414.034	6519.23	13915	6706.89	5466.9	6162.04
415.034	6574.43	14044	6646.68	5247.28	6277.42
416.034	6431.94	14143.7	6665.74	5222.21	6169.06
417.034	6597.51	14123.6	6561.38	5408.74	5996.51
418.034	6389.79	14056.1	6629.62	5474.93	6272.4
419.034	6370.73	14000.7	6679.79	5352.58	6289.46
420.034	6407.85	14115.5	6700.87	5455.87	6121.91
421.034	6383.77	13992.6	6734.99	5376.65	6213.21
422.035	6327.58	14125.6	6756.06	5402.72	6034.63
423.035	6564.39	14229.4	6711.91	5512.03	6329.59
424.035	6455.01	14118.5	6845.38	5441.83	6101.84
425.035	6368.72	14125.6	6625.6	5245.28	6236.28
426.035	6610.55	14129.6	6604.53	5407.73	6361.7
427.035	6545.32	14336.2	6935.71	5428.79	6166.05
428.035	6410.86	14155.8	6684.81	5395.7	6312.53
429.035	6459.03	14396.6	6972.85	5397.7	6214.21
430.035	6379.76	20799.7	6699.86	5427.79	6082.78
431.035	6248.32	15148.4	6738	5400.71	6274.41
432.035	6332.6	14244.5	6739	5448.85	6137.96
433.035	6502.18	14468.2	6759.08	5297.42	6193.14
434.036	6464.05	14244.5	6732.98	5382.66	6109.87
435.036	6408.86	14193.1	6717.93	5499	6242.3
436.036	6362.7	14729.2	7143.49	5347.56	6388.79
437.036	6258.35	16393.8	6864.45	5477.94	6306.51
438.036	6466.05	16491.6	6805.24	5348.57	6218.22
439.036	6434.95	14398.6	6647.68	5339.54	6229.26
440.036	6511.21	14246.5	6769.11	5489.97	6294.47
441.036	6380.76	14345.2	6781.15	5652.45	6233.27
442.036	6394.81	14177	6757.07	5321.49	6300.49
443.036	6381.77	14410.7	6629.62	5371.63	6244.31
444.036	6460.03	14808.8	6841.37	5546.13	6150
445.036	6288.45	14390.6	6829.33	5382.66	6133.95
446.037	6297.48	14130.6	6929.69	5377.65	6034.63
447.037	6365.71	14655.6	6757.07	5439.83	6119.9
448.037	6341.63	16000.4	6847.39	5434.81	6124.92
449.037	6373.74	14222.3	6850.4	5471.92	6215.21
450.037	6341.63	14472.2	6890.55	5687.55	6319.56
451.037	6339.63	14448	6824.31	5467.91	6318.55
452.037	6451	14437.9	7042.11	5381.66	6103.85
453.037	6277.42	14434.9	8378.54	5430.8	6196.15
454.037	6338.62	14385.5	7078.24	5515.04	6064.72
455.037	6494.15	14273.7	6922.67	5391.69	6072.75
456.037	6247.32	14317	6845.38	5343.55	6232.27
457.038	6397.82	14372.4	6909.62	5448.85	6207.19
458.038	6254.34	14560.9	6873.49	5286.39	6200.16
459.038	6327.58	14612.3	7000.95	5446.85	6324.57
460.038	6398.82	14340.2	7551.07	5452.86	6222.24
461.038	6406.85	14559.9	7995.89	5531.09	6205.18
462.038	6355.68	15158.5	6733.99	5386.67	6231.27
463.038	6303.5	14425.8	6747.03	5259.32	6206.18
464.038	6452	14262.6	6745.02	5346.56	6215.21
465.038	6267.38	14441	6821.3	5361.6	6436.95
466.038	6293.47	14296.9	6858.43	5538.11	7647.45
467.038	6404.84	14187	7023.04	5366.62	8513.14
468.038	6389.79	14403.7	6954.78	5561.18	7943.67
469.038	6292.47	14414.8	6847.39	5324.5	7117.39
470.039	6448.99	14359.3	6685.81	5456.87	6430.93
471.039	6275.41	14439.9	6906.61	5311.46	6173.07
472.039	6251.33	14296.9	7097.31	5293.41	6295.48
473.039	6191.13	14477.2	6973.85	5421.77	6336.61
474.039	6352.67	14522.6	6819.29	5371.63	6184.11
475.039	6383.77	14340.2	6820.29	5393.69	6272.4
476.039	6396.82	14391.6	6778.14	5370.63	6077.77
477.039	6298.49	14521.6	6698.86	5555.16	6234.27
478.039	6186.12	14322.1	6779.15	5497.99	6271.4
479.039	6182.1	14585	6729.97	5421.77	6342.63
480.039	6334.61	14765.4	6713.91	5438.82	6223.24
481.039	6143.98	14531.6	6853.41	5507.02	6341.63
482.039	6338.62	14599.2	6790.19	5490.97	6081.78
483.04	6698.86	14472.2	6864.45	5586.25	6382.77
484.04	6400.83	14361.3	6831.33	5344.55	6311.53
485.04	6336.61	14417.8	6851.41	5377.65	6119.9
486.04	6266.38	14583	6851.41	5493.98	6175.08
487.04	6492.14	14384.5	6860.44	5537.11	6098.83
488.04	6281.43	14620.3	6680.8	5531.09	6340.63
489.04	6246.31	14700.9	6987.91	5378.65	6409.86
490.04	6293.47	14534.7	6787.18	5386.67	6330.59
491.04	6333.6	15161.6	6759.08	5600.29	6110.87
492.04	6353.67	14669.7	6865.46	5363.61	6428.93
493.04	6179.09	14678.8	6792.19	5485.96	6275.41
494.04	6203.17	14542.7	6838.36	5461.89	6140.97
495.041	6381.77	14620.3	6881.52	5461.89	6159.03
496.041	6351.67	14677.8	6821.3	5417.76	6258.35
497.041	6219.23	14623.3	6624.6	5413.75	6151
498.041	6363.71	14431.9	6913.63	5528.08	6221.23
499.041	6244.31	14386.5	6865.46	5373.64	6321.56
500.041	6214.21	14360.3	6927.68	5406.73	6261.36
501.041	6115.89	14563.9	6938.72	5319.48	6285.44
502.041	6360.7	14913.6	6970.84	5395.7	6264.37
503.041	6111.88	14844.1	6991.92	5496.99	6354.68
504.041	6381.77	14902.5	6805.24	5414.75	6316.55
505.041	6257.35	14764.4	6669.76	5361.6	6326.58
506.042	6259.36	14847.1	6907.61	5416.76	6416.88
507.042	6198.16	14980.1	6982.89	5438.82	6126.92
508.042	6250.33	14691.9	7363.33	5579.23	6284.44
509.042	6232.27	14469.2	7351.28	5451.86	6299.49
510.042	6353.67	14639.5	6828.32	5462.89	6372.74
511.042	6281.43	14377.5	6841.37	5442.83	6345.65
512.042	6264.37	14618.3	6806.24	5475.93	6261.36
513.042	6238.29	14667.7	6795.2	5622.36	6477.09
514.042	6237.29	14660.6	6958.8	5468.91	7137.46
515.042	6323.57	14382.5	6942.74	5403.72	8868.77
516.042	6134.95	14543.7	6810.26	5330.51	9220.45
517.042	6316.55	14900.5	6892.56	5365.61	8553.32
518.042	6116.89	14388.6	6950.77	5358.59	7740.83
519.042	6084.79	14663.7	6890.55	5345.56	7042.11
520.043	6181.1	14734.2	6760.08	5589.26	6703.88
521.043	6337.62	16252.6	6853.41	5462.89	6405.85
522.043	6392.8	16849.7	6921.66	5374.64	6456.02
523.043	6259.36	14660.6	6872.48	5551.15	6442.97
524.043	6378.76	14542.7	6886.53	5475.93	6354.68
525.043	6268.39	14545.7	6917.65	5531.09	6283.44
526.043	6195.15	14506.4	6842.37	5435.81	6223.24
527.043	6310.53	14824.9	6760.08	5499	6352.67
528.043	6348.66	14585	6688.83	5485.96	6322.57
529.043	6337.62	14791.6	6779.15	5447.85	6436.95
530.043	6226.25	14723.1	6835.35	5449.85	6311.53
531.044	6380.76	14652.6	6979.88	5576.22	6245.31
532.044	6178.09	14872.3	6699.86	5455.87	6175.08
533.044	6215.21	20214.4	6939.73	5306.45	6333.6
534.044	6242.3	16360.5	6867.46	5524.07	6319.56
535.044	6149	14851.1	6953.78	5384.67	6408.86
536.044	6213.21	14666.7	6820.29	5453.87	6412.87
537.044	6207.19	14603.2	6816.28	5483.95	6266.38
538.044	6244.31	14775.5	6801.23	5446.85	6269.39
539.044	6246.31	15052.7	6739	5549.14	6244.31
540.044	6390.8	25563.4	7060.17	5519.05	6440.97
541.044	6135.95	16100.3	7028.05	5548.14	6297.48
542.044	6264.37	14745.3	6991.92	5478.94	6137.96
543.044	6291.46	14694.9	6787.18	5491.98	6275.41
544.045	6250.33	14634.4	6780.15	5519.05	6270.39
545.045	6304.51	14731.2	6805.24	5536.1	6326.58
546.045	6219.23	14741.3	6840.37	5499	6186.12
547.045	6209.19	15130.3	6708.9	5400.71	6439.96
548.045	6147.99	15155.5	6914.64	5485.96	6417.89
549.045	6240.29	14690.9	6857.43	5403.72	6319.56
550.045	6172.07	14848.1	6769.11	5454.87	6174.08
551.045	6108.87	14806.8	6834.35	5518.05	6383.77
552.045	6075.76	14541.7	6729.97	5556.16	6286.45
553.045	6022.59	14617.3	7054.15	5298.42	6258.35
554.045	6231.27	14789.6	6795.2	5443.84	6298.49
555.045	6279.42	14856.1	6752.05	5537.11	6417.89
556.046	6255.34	14320	6896.57	5392.69	6336.61
557.046	6228.26	14644.5	6946.75	5543.13	6321.56
558.046	6296.48	14775.5	6607.54	5366.62	6398.82
559.046	6215.21	14957.9	6925.68	5527.08	7375.37
560.046	6232.27	14875.3	7307.11	5338.54	7954.72
561.046	6282.43	14784.6	7269.97	5459.88	7825.18
562.046	6343.64	14922.7	6679.79	5441.83	7093.3
563.046	6230.26	14703	6821.3	5590.26	6817.28
564.046	6178.09	14619.3	6755.06	5423.78	6656.71
565.046	6227.25	14732.2	6976.86	5506.02	6446.99
566.046	6212.2	14839	6896.57	5340.54	6854.42
567.047	6330.59	14830.9	6829.33	5559.17	6339.63
568.047	6224.24	14613.3	6862.45	5423.78	6274.41
569.047	6278.42	14680.8	6838.36	5432.81	6352.67
570.047	6182.1	14811.8	6846.39	5453.87	6509.2
571.047	6111.88	14504.4	6765.1	5406.73	6396.82
572.047	6249.32	14668.7	6922.67	5494.98	6380.76
573.047	6214.21	14664.7	6776.14	5354.58	6300.49
574.047	6258.35	14794.7	6838.36	5441.83	6213.21
575.047	6121.91	14810.8	6873.49	5650.44	6409.86
576.047	6288.45	14476.2	6907.61	5540.12	6368.72
577.047	6294.47	14727.1	6888.54	5433.81	6497.16
578.047	6246.31	14839	6848.4	5538.11	6265.38
579.047	6157.02	14794.7	6808.25	5439.83	6331.6
580.047	6280.43	14638.5	6817.28	5549.14	6312.53
581.048	6438.96	14643.5	6926.68	5566.19	6468.06
582.048	6262.37	14775.5	6969.84	5478.94	6306.51
583.048	6260.36	14914.6	6878.5	5492.98	6401.83
584.048	6208.19	14953.9	6844.38	5466.9	6350.66
585.048	6154.01	15025.5	6878.5	5451.86	6464.05
586.048	6363.71	14674.7	6936.72	5323.49	6375.75
587.048	6000.52	14822.9	6881.52	5355.58	6217.22
588.048	6065.73	14766.4	6857.43	5487.96	6174.08
589.048	6126.92	14928.7	6924.67	5474.93	6270.39
590.048	6183.11	14827.9	6805.24	5483.95	6426.92
591.048	6288.45	14761.4	6796.21	5466.9	6374.74
592.049	6210.2	15209.9	7017.01	5492.98	6272.4
593.049	6325.58	14741.3	6796.21	5480.94	6445.98
594.049	6255.34	15190.8	6940.73	5477.94	6371.73
595.049	6184.11	14805.8	6877.5	5381.66	6419.9
596.049	6286.45	14640.5	6904.6	5646.43	6411.87
597.049	6206.18	14872.3	6928.69	5642.42	6387.79
598.049	6363.71	15066.8	6794.2	5661.48	6246.31
599.049	6235.28	14819.9	6995.94	5547.14	6296.48
600.049	6215.21	14866.2	6815.28	5516.05	6264.37
601.049	6300.49	15014.4	6858.43	5530.09	6355.68
602.049	6183.11	15168.6	6742.01	5441.83	6293.47
603.049	6179.09	16091.2	6842.37	5590.26	6269.39
604.049	6199.16	15015.4	6770.11	5530.09	6269.39
605.05	6224.24	15046.6	6972.85	5404.72	6319.56
606.05	6147.99	14885.4	6813.27	5571.21	6342.63
607.05	6250.33	15244.2	6815.28	5603.3	6324.57
608.05	6175.08	14996.2	6775.13	5527.08	6425.92
609.05	6325.58	15083.9	6749.04	5431.8	6520.24
610.05	6029.61	15282.5	7023.04	5444.84	6256.35
611.05	6284.44	14739.2	8017.98	5567.2	6298.49
612.05	6256.35	15328.9	6924.67	5467.91	6408.86
613.05	6184.11	15228.1	6964.82	5583.24	6341.63
614.05	6241.3	14628.4	6952.78	5552.15	6315.54
615.05	6252.33	14925.7	7001.96	5465.9	6244.31
616.05	6122.91	14948.9	6853.41	5402.72	6356.68
617.051	6229.26	15228.1	6691.84	5391.69	6404.84
618.051	6199.16	15583	6962.81	5344.55	6480.1
619.051	6204.18	14795.7	6623.6	5547.14	6247.32
620.051	6181.1	14981.1	6715.92	5576.22	6332.6
621.051	6182.1	14772.5	6711.91	5541.12	6379.76
622.051	6158.03	14708	6893.56	5285.39	6351.67
623.051	6220.23	14947.9	6882.52	5471.92	6382.77
624.051	6247.32	15054.7	6805.24	5421.77	6380.76
625.051	6103.85	14908.6	6740.01	5263.33	6267.38
626.051	6160.03	14858.2	6821.3	5445.84	6567.4
627.051	6223.24	14430.9	6795.2	5499	6526.26
628.052	6244.31	14614.3	6763.09	5544.13	6267.38
629.052	6215.21	15135.3	6910.62	5300.43	6372.74
630.052	6107.86	14849.1	6816.28	5449.85	6654.71
631.052	6165.05	14919.6	6858.43	5327.51	6246.31
632.052	6240.29	14753.3	6948.76	5470.92	6325.58
633.052	6348.66	15099.1	6876.5	5401.72	6258.35
634.052	6253.34	15005.3	6884.53	5314.47	6134.95
635.052	6205.18	14680.8	6914.64	5576.22	6274.41
636.052	6177.09	15142.4	6907.61	5492.98	6299.49
637.052	6251.33	16023.6	6841.37	5399.71	6374.74
638.052	6215.21	24847	6860.44	5588.26	6252.33
639.052	6290.46	24172.4	6965.82	5429.8	6268.39
640.052	6270.39	16783.2	6948.76	5453.87	6393.81
641.052	6264.37	15061.8	6733.99	5483.95	6332.6
642.053	6227.25	14982.1	6960.81	5452.86	6316.55
643.053	6445.98	14877.3	6808.25	5292.41	6383.77
644.053	6250.33	14823.9	6817.28	5434.81	6309.52
645.053	6236.28	14786.6	6801.23	5510.03	6447.99
646.053	6258.35	15045.6	6848.4	5532.09	6369.73
647.053	6074.76	14984.1	7056.16	5464.9	6294.47
648.053	6064.72	14677.8	6913.63	5464.9	6318.55
649.053	6237.29	15274.5	6784.16	5671.51	6395.81
650.053	6131.94	15464	6930.7	5512.03	6488.13
651.053	6190.13	15138.4	6849.4	5528.08	6276.41
652.053	6181.1	15005.3	6790.19	5514.04	6455.01
653.054	6242.3	14995.2	6828.32	5581.24	6516.22
654.054	6420.9	15340	6916.64	5540.12	6398.82
655.054	6322.57	15152.5	6860.44	5356.59	6372.74
656.054	6231.27	14845.1	6691.84	5484.96	6252.33
657.054	6301.5	16163.8	6721.94	5533.1	6546.33
658.054	6173.07	17201.9	6820.29	5502	6528.27
659.054	6240.29	15327.9	6883.52	5354.58	7020.02
660.054	6281.43	14931.7	6848.4	5416.76	6420.9
661.054	6247.32	14966	6934.71	5414.75	6486.12
662.054	6232.27	14802.7	6849.4	5530.09	6305.51
663.054	6115.89	15116.2	7003.96	5437.82	6320.56
664.054	6333.6	14876.3	6933.71	5652.45	6455.01
665.055	6135.95	14961	6820.29	5525.07	6470.07
666.055	6168.06	14832	6796.21	5561.18	6284.44
667.055	6351.67	15077.9	6856.42	5665.49	6311.53
668.055	6198.16	14829.9	6940.73	5796.89	6255.34
669.055	6227.25	15065.8	6907.61	5627.37	6290.46
670.055	6238.29	14947.9	6743.02	5578.23	6475.08
671.055	6174.08	14712	6845.38	5476.93	6401.83
672.055	6391.8	14828.9	7053.15	5416.76	6339.63
673.055	6276.41	15087	6901.59	5547.14	6461.04
674.055	6297.48	15026.5	6795.2	5701.6	6356.68
675.055	6201.17	15174.7	6951.77	5518.05	6453.01
676.055	6349.66	14941.8	7858.31	5460.89	6415.88
677.055	6227.25	15144.4	7274.99	5527.08	6288.45
678.056	6276.41	14893.4	6873.49	5611.33	6340.63
679.056	6237.29	15044.6	6910.62	5497.99	6600.52
680.056	6380.76	15218	7003.96	5428.79	6327.58
681.056	6271.4	15384.3	6712.91	5510.03	6559.37
682.056	6133.95	15359.1	6846.39	5505.01	6321.56
683.056	6263.37	15049.7	6777.14	5461.89	6375.75
684.056	6305.51	14966	6755.06	5525.07	6555.36
685.056	6234.27	15079.9	6804.24	5555.16	6425.92
686.056	6306.51	15518.4	6970.84	5610.32	6390.8
687.056	6164.05	17199.9	6767.1	5441.83	6380.76
688.056	6236.28	15533.6	6922.67	5487.96	6317.55
689.057	6239.29	14732.2	6697.86	5659.47	6405.85
690.057	6177.09	15532.5	6810.26	5517.05	6334.61
691.057	6487.12	15389.4	6730.98	5484.96	6263.37
692.057	6267.38	15018.4	6782.16	5536.1	6309.52
693.057	6040.65	15088	6783.16	5481.95	6407.85
694.057	6276.41	14980.1	6965.82	5521.06	6385.78
695.057	6238.29	15110.1	6938.72	5624.36	6659.72
696.057	6196.15	15052.7	6844.38	5365.61	7687.61
697.057	6285.44	14986.2	7115.38	5649.44	8176.66
698.057	6401.83	14928.7	6814.27	5551.15	7159.55
699.057	6295.48	15293.6	6850.4	5530.09	6821.3
700.057	6298.49	15399.5	6830.33	5505.01	6367.72
701.057	6215.21	15198.9	6849.4	5572.21	6447.99
702.057	6342.63	15082.9	6719.94	5434.81	6380.76
703.058	6159.03	15143.4	6765.1	5605.31	6426.92
704.058	6207.19	14987.2	6919.65	5421.77	6417.89
705.058	6186.12	18624.2	6919.65	5561.18	6360.7
706.058	6262.37	17711.6	6826.32	5526.08	6472.07
707.058	6210.2	15074.9	6890.55	5533.1	6271.4
708.058	6295.48	15214	6794.2	5440.83	6530.27
709.058	6278.42	15117.2	6967.83	5487.96	6387.79
710.058	6400.83	15207.9	6878.5	5547.14	6286.45
711.058	6353.67	15466	6801.23	5658.47	6448.99
712.058	6378.76	15103.1	6984.89	5540.12	6298.49
713.058	6507.19	15083.9	6949.77	5694.57	6423.91
714.058	6603.53	15127.3	6853.41	5508.02	6350.66
715.059	6532.28	15247.2	6785.17	5563.18	6347.65
716.059	6512.21	14837	6631.62	5518.05	6391.8
717.059	6595.5	15043.6	6838.36	5595.28	6492.14
718.059	6537.3	15131.3	6802.23	5395.7	6368.72
719.059	6520.24	15235.1	6731.98	5606.31	6465.05
720.059	6329.59	15086	6867.46	5565.19	6326.58
721.059	6270.39	14973.1	6812.27	5538.11	6524.25
722.059	6507.19	15080.9	6924.67	5418.77	6493.15
723.059	6499.17	16230.4	6777.14	5538.11	6383.77
724.059	6420.9	18631.3	6809.25	5438.82	6602.52
725.059	6389.79	15229.1	6862.45	5586.25	6472.07
726.06	6326.58	14991.2	6961.81	5523.07	6381.77
727.06	6328.59	15131.3	6932.7	5553.15	6526.26
728.06	6145.99	15305.7	6843.38	5478.94	6274.41
729.06	6348.66	15185.7	6927.68	5569.2	6430.93
730.06	6289.46	15157.5	6962.81	5502	6589.48
731.06	6331.6	15215	6892.56	5354.58	6342.63
732.06	6193.14	15071.8	6928.69	5527.08	6348.66
733.06	6175.08	15301.7	6886.53	5560.17	6317.55
734.06	6262.37	15118.2	6849.4	5458.88	6480.1
735.06	6258.35	14987.2	7093.3	5522.06	6476.09
736.06	6256.35	15154.5	7272.98	5551.15	6374.74
737.06	6196.15	15080.9	6909.62	5559.17	6297.48
738.06	6146.99	14948.9	6856.42	5527.08	6446.99
739.061	6237.29	15220	6831.33	5378.65	6486.12
740.061	6347.65	15368.2	6831.33	5537.11	6451
741.061	6336.61	14938.8	7006.98	5492.98	6510.2
742.061	6270.39	14939.8	6873.49	5679.53	6284.44
743.061	6338.62	14833	6871.48	5450.86	6468.06
744.061	6226.25	14907.5	6966.83	5499	6378.76
745.061	6314.54	14849.1	6809.25	5557.17	6583.46
746.061	6297.48	15222	6911.63	5515.04	6523.25
747.061	6372.74	15166.6	6891.55	5653.45	6503.18
748.061	6280.43	15060.8	6870.48	5577.23	6392.8
749.061	6252.33	14916.6	6850.4	5565.19	6547.33
750.062	6302.5	15166.6	6777.14	5618.35	6422.91
751.062	6323.57	14993.2	6911.63	5556.16	6358.69
752.062	6116.89	14939.8	6821.3	5482.95	6433.94
753.062	6283.44	15259.3	6820.29	5540.12	6545.32
754.062	6289.46	15353.1	7097.31	5448.85	6513.21
755.062	6340.63	17908.4	6972.85	5541.12	6350.66
756.062	6298.49	17424.9	6946.75	5612.33	6333.6
757.062	6340.63	15184.7	6792.19	5614.33	6344.64
758.062	6233.27	14896.5	6782.16	5681.54	6302.5
759.062	6303.5	15035.6	6796.21	5596.28	6478.09
760.062	6284.44	15224.1	6931.7	5625.37	6293.47
761.062	6242.3	15947	7041.1	5502	6414.88
762.063	6583.46	15885.5	6870.48	5595.28	6502.18
763.063	6303.5	15161.6	6693.84	5424.78	6413.88
764.063	6166.05	15151.5	7038.09	5694.57	6451
765.063	6286.45	15132.3	7656.49	5580.23	6380.76
766.063	6326.58	15163.6	6920.66	5510.03	6426.92
767.063	6330.59	14944.8	6938.72	5561.18	6490.13
768.063	6370.73	15770.5	7024.04	5606.31	6430.93
769.063	6259.36	15592	6848.4	5507.02	6335.61
770.063	6156.02	15376.3	6785.17	5518.05	6493.15
771.063	6260.36	15044.6	6829.33	5536.1	6395.81
772.063	6243.3	15173.7	6898.58	5573.21	6645.67
773.063	6402.84	15693.9	6942.74	5467.91	6477.09
774.063	6287.45	21665.3	6930.7	5444.84	6435.95
775.063	6322.57	15757.4	6947.76	5729.68	6479.1
776.064	6311.53	15273.4	6925.68	5489.97	6500.17
777.064	6327.58	15717.1	6841.37	5639.41	6323.57
778.064	6307.52	16629.8	6822.3	5614.33	6474.08
779.064	6286.45	14948.9	6876.5	5591.27	6564.39
780.064	6272.4	15282.5	6838.36	5618.35	6481.1
781.064	6297.48	15071.8	6908.61	5570.2	6554.36
782.064	6206.18	15253.3	7102.33	5605.31	6535.29
783.064	6362.7	15001.3	6986.9	5511.03	6340.63
784.064	6276.41	15151.5	6808.25	5499	6444.98
785.064	6298.49	15387.4	6937.72	5589.26	6292.47
786.064	6160.03	15152.5	6839.36	5705.61	6487.12
787.065	6425.92	15063.8	6812.27	5597.28	6409.86
788.065	6391.8	15284.5	6909.62	5624.36	6370.73
789.065	6259.36	15094	6820.29	5556.16	6459.03
790.065	6322.57	15277.5	6942.74	5628.38	6421.9
791.065	6394.81	15589	6932.7	5524.07	6411.87
792.065	6282.43	15142.4	6900.59	5569.2	6540.31
793.065	6278.42	15183.7	6750.04	5506.02	6366.72
794.065	6279.42	15281.5	6891.55	5539.11	6455.01
795.065	6257.35	15433.7	6861.44	5608.32	6354.68
796.065	6207.19	15376.3	6826.32	5516.05	6451
797.065	6441.97	15258.3	6908.61	5541.12	6409.86
798.065	6483.11	15017.4	6820.29	5409.74	6446.99
799.065	6348.66	14987.2	6900.59	5610.32	6360.7
800.066	6164.05	15350.1	6774.13	5596.28	6406.85
801.066	6186.12	15562.8	6901.59	5524.07	6552.35
802.066	6294.47	17544	6914.64	5598.29	6376.75
803.066	6308.52	15499.3	6926.68	5608.32	6576.43
804.066	6353.67	14928.7	6936.72	5669.5	6454.01
805.066	6324.57	15018.4	6853.41	5499	6341.63
806.066	6372.74	15037.6	6878.5	5556.16	6447.99
807.066	6383.77	15216	6952.78	5559.17	6446.99
808.066	6476.09	15481.1	6902.59	5658.47	6371.73
809.066	6452	15683.8	7314.14	5595.28	6410.86
810.066	6378.76	15223	7008.98	5631.39	6406.85
811.067	6250.33	15156.5	6988.91	5654.45	6439.96
812.067	6252.33	15156.5	6796.21	5612.33	6398.82
813.067	6328.59	15319.8	7015.01	5503.01	6369.73
814.067	6305.51	15210.9	6776.14	5577.23	6436.95
815.067	6344.64	15376.3	6793.2	5476.93	6475.08
816.067	6375.75	15199.9	6835.35	5588.26	6547.33
817.067	6260.36	15219	6904.6	5566.19	6437.96
818.067	6325.58	15324.9	7131.44	5668.5	6403.84
819.067	6247.32	15146.4	7931.62	5619.35	6351.67
820.067	6316.55	15611.2	7068.2	5554.16	6417.89
821.067	6241.3	15586	6796.21	5525.07	6440.97
822.067	6393.81	15015.4	6784.16	5595.28	6508.2
823.068	6445.98	15143.4	6837.36	5582.24	6423.91
824.068	6448.99	15349.1	7023.04	5554.16	6324.57
825.068	6142.98	15117.2	6883.52	5518.05	6453.01
826.068	6383.77	15206.9	6897.57	5598.29	6362.7
827.068	6400.83	15117.2	6961.81	5594.28	6281.43
828.068	6363.71	15147.4	6738	5584.25	6342.63
829.068	6257.35	15337	6878.5	5490.97	6407.85
830.068	6376.75	15384.3	6826.32	5561.18	6560.38
831.068	6439.96	15384.3	7025.04	5524.07	6545.32
832.068	6405.85	15108.1	6754.06	5667.49	6467.06
833.068	6159.03	15135.3	6797.21	5490.97	6486.12
834.068	6435.95	15232.1	6863.45	5598.29	6405.85
835.068	6259.36	15010.4	6905.6	5612.33	6519.23
836.068	6259.36	14991.2	6829.33	5726.67	6314.54
837.069	6341.63	15212	7004.97	5662.48	6429.93
838.069	6222.24	15158.5	6797.21	5519.05	6415.88
839.069	6479.1	15305.7	6939.73	5687.55	6507.19
840.069	6340.63	15275.5	7032.07	5546.13	6389.79
841.069	6393.81	15274.5	6696.85	5526.08	6594.5
842.069	6248.32	15795.7	6882.52	5641.42	6436.95
843.069	6298.49	18359.7	6826.32	5614.33	6552.35
844.069	6433.94	17199.9	6867.46	5567.2	6358.69
845.069	6299.49	15333.9	6872.48	5543.13	6379.76
846.069	6356.68	15032.5	6877.5	5676.52	6552.35
847.069	6108.87	15346	6958.8	5609.32	6529.27
848.069	6344.64	15569.8	7051.14	5590.26	6605.53
849.07	6303.5	15602.1	6811.26	5730.68	6353.67
850.07	6417.89	15325.9	6948.76	5628.38	6478.09
851.07	6396.82	15372.2	6845.38	5649.44	6656.71
852.07	6150	15373.3	6871.48	5559.17	6401.83
853.07	6371.73	15081.9	6958.8	5606.31	6470.07
854.07	6415.88	15426.7	7038.09	5662.48	6459.03
855.07	6232.27	15298.7	6809.25	5496.99	6546.33
856.07	6377.75	15266.4	6853.41	5545.13	6612.56
857.07	6227.25	16179.9	6861.44	5571.21	6513.21
858.07	6297.48	15351.1	7002.96	5533.1	6560.38
859.07	6426.92	15466	6851.41	5648.44	6672.77
860.07	6286.45	14995.2	7098.32	5489.97	6604.53
861.07	6337.62	15189.8	6909.62	5583.24	6407.85
862.071	6331.6	14992.2	6852.41	5602.3	6461.04
863.071	6437.96	15253.3	6840.37	5659.47	6457.02
864.071	6349.66	15315.8	7061.18	5694.57	6350.66
865.071	6427.92	15433.7	7130.44	5677.52	6590.48
866.071	6372.74	15213	6969.84	5573.21	6483.11
867.071	6441.97	15053.7	6994.93	5497.99	6512.21
868.071	6393.81	15275.5	6894.56	5491.98	6586.47
869.071	6473.08	18479.8	6883.52	5620.35	6451
870.071	6352.67	16475.5	7273.98	5625.37	6458.02
871.071	6249.32	15929.8	7036.08	5684.54	6491.14
872.071	6397.82	15974.2	7103.33	5635.4	6365.71
873.071	6354.68	15989.3	6932.7	5525.07	6348.66
874.071	6427.92	21975.9	6916.64	5723.66	6570.41
875.072	6419.9	15523.5	6876.5	5618.35	6407.85
876.072	6233.27	15225.1	6858.43	5566.19	6562.38
877.072	6340.63	15174.7	6905.6	5580.23	6538.3
878.072	6304.51	15242.2	6884.53	5659.47	6510.2
879.072	6381.77	15276.5	6928.69	5581.24	6458.02
880.072	6274.41	15881.4	6880.51	5606.31	6474.08
881.072	6369.73	16894.1	6936.72	5605.31	6576.43
882.072	6433.94	15321.8	6940.73	5614.33	6474.08
883.072	6395.81	15592	7040.1	5574.22	6526.26
884.072	6399.83	15695.9	6789.18	5559.17	6633.63
885.073	6291.46	15704	6871.48	5549.14	6546.33
886.073	6182.1	15605.1	7233.83	5691.57	6438.96
887.073	6325.58	15387.4	6944.75	5685.55	6521.24
888.073	6353.67	15215	6917.65	5673.51	6447.99
889.073	6374.74	15172.6	6820.29	5738.71	6468.06
890.073	6374.74	16783.2	6704.88	5566.19	6528.27
891.073	6275.41	15556.7	6933.71	5501	6362.7
892.073	6208.19	15380.3	6907.61	5694.57	6523.25
893.073	6325.58	15265.4	6921.66	5769.8	6477.09
894.073	6341.63	15294.6	7010.99	5710.62	6683.81
895.073	6185.11	15277.5	6810.26	5666.49	6481.1
896.073	6447.99	15800.8	7002.96	5795.88	6416.88
897.073	6351.67	16136.6	7263.94	5630.38	6404.84
898.073	6517.23	15206.9	7581.19	5727.67	6400.83
899.074	6359.69	15204.9	7003.96	5481.95	6435.95
900.074	6404.84	15360.1	6829.33	5472.92	6610.55
901.074	6229.26	15344	7022.03	5705.61	6488.13
902.074	6362.7	15430.7	7039.09	5575.22	6585.46
903.074	6293.47	15421.6	6894.56	5513.04	6456.02
904.074	6510.2	15296.6	6779.15	5599.29	6458.02
905.074	6268.39	15421.6	6794.2	5548.14	6465.05
906.074	6377.75	15487.2	6940.73	5626.37	6586.47
907.074	6349.66	15278.5	6905.6	5727.67	6483.11
908.074	6418.89	15340	6884.53	5620.35	6400.83
909.074	6484.11	15248.2	6940.73	5559.17	6480.1
910.075	6397.82	15144.4	6814.27	5745.73	6380.76
911.075	6446.99	15185.7	7124.41	5610.32	6603.53
912.075	6446.99	18461.7	6889.54	5477.94	6423.91
913.075	6344.64	25852.3	6974.86	5755.76	6857.43
914.075	6258.35	16649	6775.13	5833	6486.12
915.075	6393.81	15164.6	6940.73	5771.81	6569.41
916.075	6436.95	15487.2	6984.89	5735.7	6437.96
917.075	6403.84	15205.9	6972.85	5644.42	6414.88
918.075	6402.84	15266.4	6906.61	5683.54	6497.16
919.075	6426.92	16234.4	6912.63	5647.43	6572.42
920.075	6329.59	20525.7	6956.79	5636.4	6497.16
921.075	6466.05	19557.6	6906.61	5724.67	6596.5
922.076	6343.64	16953.7	7034.08	5618.35	6516.22
923.076	6404.84	16613.7	6868.47	5648.44	6759.08
924.076	6430.93	15629.3	6932.7	5591.27	6394.81
925.076	6297.48	15355.1	6844.38	5597.28	6555.36
926.076	6411.87	15047.7	6930.7	5760.77	6452
927.076	6314.54	15372.2	6934.71	5583.24	6402.84
928.076	6342.63	15290.6	6965.82	5598.29	6502.18
929.076	6441.97	15331.9	7018.02	5705.61	6385.78
930.076	6478.09	15090	6941.74	5548.14	6738
931.076	6312.53	15212	7079.24	5622.36	6506.19
932.076	6375.75	15294.6	6922.67	5416.76	6508.2
933.076	6490.13	15212	6976.86	5612.33	6586.47
934.076	6470.07	15396.4	6851.41	5626.37	6600.52
935.076	6316.55	15355.1	7009.99	5709.62	6298.49
936.077	6397.82	15101.1	6741.01	5640.41	6339.63
937.077	6394.81	15291.6	6841.37	5557.17	6354.68
938.077	6226.25	15513.4	6774.13	5570.2	6523.25
939.077	6332.6	15247.2	6763.09	5726.67	6550.34
940.077	6416.88	15393.4	6882.52	5556.16	6425.92
941.077	6343.64	15916.7	7210.74	5587.25	6620.59
942.077	6337.62	15281.5	6817.28	5700.59	6588.47
943.077	6367.72	15231.1	7252.9	5797.89	6433.94
944.077	6492.14	15403.5	7788.02	5946.35	6554.36
945.077	6336.61	15299.7	6942.74	5777.83	6689.83
946.077	6442.97	15399.5	6938.72	5739.71	6589.48
947.078	6282.43	18540.4	6882.52	5590.26	6544.32
948.078	6277.42	22440.3	7050.14	5730.68	6531.28
949.078	6277.42	15460	6749.04	5593.27	6540.31
950.078	6457.02	15505.3	6905.6	5588.26	6509.2
951.078	6377.75	16494.6	6804.24	5782.84	6683.81
952.078	6436.95	20262.9	6854.42	5793.88	6545.32
953.078	6338.62	15479.1	7024.04	5691.57	6517.23
954.078	6447.99	15554.7	6967.83	5681.54	6622.59
955.078	6569.41	15243.2	6851.41	5655.46	6522.24
956.078	6448.99	15083.9	6844.38	5644.42	6540.31
957.078	6531.28	15235.1	7048.13	5580.23	6537.3
958.078	6431.94	15380.3	6845.38	5719.65	6685.81
959.078	6375.75	15362.2	6963.82	5685.55	6570.41
960.079	6329.59	15416.6	6975.86	5568.2	6517.23
961.079	6265.38	15466	6968.83	5649.44	6452
962.079	6508.2	15246.2	7163.56	5838.01	6535.29
963.079	6515.22	15064.8	7151.52	5747.74	6563.39
964.079	6414.88	15086	6881.52	5769.8	6625.6
965.079	6430.93	15315.8	6900.59	5791.87	6520.24
966.079	6394.81	15393.4	7087.27	5732.69	6469.06
967.079	6283.44	15109.1	7051.14	5788.86	6671.77
968.079	6501.17	15414.6	7001.96	5768.8	6478.09
969.079	6349.66	15465	6946.75	5768.8	6472.07
970.079	6199.16	15462	6967.83	5692.57	6584.46
971.08	6439.96	15414.6	6963.82	5692.57	6502.18
972.08	6372.74	15167.6	7085.27	5639.41	6520.24
973.08	6374.74	15262.4	6991.92	5656.46	6493.15
974.08	6417.89	15571.9	6901.59	5751.75	6469.06
975.08	6399.83	15296.6	6856.42	5666.49	6461.04
976.08	6442.97	15094	6931.7	5702.6	6541.31
977.08	6385.78	15711	7050.14	5640.41	6430.93
978.08	6382.77	15262.4	6973.85	5734.7	6604.53
979.08	6472.07	15386.4	6958.8	5579.23	6635.64
980.08	6662.73	15513.4	7021.03	5781.84	6526.26
981.08	6481.1	15418.6	7095.3	5703.6	6495.15
982.08	6529.27	15549.7	6818.29	5776.82	6509.2
983.081	6465.05	15778.6	6997.94	5766.79	6599.51
984.081	6413.88	20041.6	6895.57	5770.81	6412.87
985.081	6197.15	16310	6746.03	5649.44	6554.36
986.081	6382.77	15174.7	7053.15	5701.6	6585.46
987.081	6408.86	15048.7	7108.35	5820.96	6442.97
988.081	6526.26	15455.9	6986.9	5760.77	6463.04
989.081	6409.86	15301.7	6780.15	5684.54	6642.66
990.081	6424.91	15295.6	7150.51	5625.37	6457.02
991.081	6308.52	15551.7	6931.7	5632.39	6530.27
992.081	6319.56	15411.6	7037.09	5755.76	6486.12
993.081	6424.91	14997.3	6995.94	5715.64	6475.08
994.081	6366.72	15548.7	6986.9	5689.56	6531.28
995.081	6487.12	15438.8	6682.8	5704.6	6396.82
996.081	6403.84	15183.7	6856.42	5724.67	6412.87
997.082	6351.67	15300.7	7097.31	5653.45	6588.47
998.082	6409.86	15324.9	6993.93	5567.2	6534.29
999.082	6505.19	16444.2	6888.54	5716.64	6574.43
1000.08	6422.91	15547.7	6852.41	5724.67	6498.16
1001.08	6280.43	15235.1	6974.86	5733.69	6435.95
1002.08	6488.13	15412.6	6972.85	5756.76	6565.39
1003.08	6273.4	15159.5	6878.5	5651.45	6504.18
1004.08	6457.02	15397.4	6919.65	5667.49	6531.28
1005.08	6410.86	15181.7	6776.14	5778.83	6596.5
1006.08	6419.9	15313.8	6799.22	5622.36	7076.23
1007.08	6445.98	15366.2	6798.22	5741.72	7467.74
1008.08	6577.44	15743.3	6990.92	5680.53	7570.14
1009.08	6437.96	15297.6	6886.53	5875.13	6992.92
1010.08	6360.7	15494.2	7006.98	5766.79	6784.16
1011.08	6413.88	15730.2	6969.84	5698.59	6574.43
1012.08	6488.13	16216.2	6800.22	5798.89	6618.58
1013.08	6393.81	15445.8	6891.55	5825.97	6759.08
1014.08	6489.13	15494.2	6967.83	5626.37	6613.56
1015.08	6258.35	15615.2	7041.1	5570.2	6469.06
1016.08	6514.22	15565.8	6961.81	5720.65	6580.45
1017.08	6428.93	15415.6	7033.07	5610.32	6412.87
1018.08	6383.77	15188.8	7052.14	5644.42	6587.47
1019.08	6335.61	15278.5	6936.72	5597.28	6573.42
1020.08	6519.23	15472.1	6954.78	5696.58	6671.77
1021.08	6462.04	15292.6	7020.02	5726.67	6545.32
1022.08	6524.25	15339	6891.55	5539.11	6546.33
1023.08	6388.79	15370.2	6976.86	5710.62	6545.32
1024.08	6385.78	16123.5	6913.63	5804.91	6501.17
1025.08	6404.84	15311.8	7048.13	5733.69	6565.39
1026.08	6461.04	15427.7	7672.55	5639.41	6562.38
1027.08	6411.87	17132.3	7548.05	5607.31	6386.78
1028.08	6316.55	15261.4	7056.16	5639.41	6493.15
1029.08	6434.95	15458.9	7018.02	5607.31	6530.27
1030.08	6361.7	15255.3	7003.96	5634.39	6690.83
1031.08	6471.07	15419.6	6912.63	5692.57	6356.68
1032.08	6393.81	15507.3	6890.55	5620.35	6564.39
1033.08	6367.72	15172.6	6989.91	5680.53	6457.02
1034.08	6409.86	15547.7	6964.82	5684.54	6679.79
1035.08	6319.56	15625.3	6906.61	5734.7	6548.33
1036.08	6603.53	18023.5	6870.48	5581.24	6619.58
1037.08	6538.3	15537.6	6823.31	5767.8	6467.06
1038.08	6374.74	15945	7014	5699.59	6551.35
1039.09	6209.19	15311.8	6830.33	5722.66	6592.49
1040.09	6373.74	15268.4	6994.93	5770.81	6595.5
1041.09	6372.74	15422.7	7122.41	5788.86	6580.45
1042.09	6296.48	15133.3	7013	5859.08	6586.47
1043.09	6435.95	15431.7	6908.61	5716.64	6466.05
1044.09	6413.88	15593	7098.32	5771.81	6497.16
1045.09	6405.85	15130.3	6932.7	5698.59	6579.44
1046.09	6409.86	15316.8	6881.52	5756.76	6517.23
1047.09	6477.09	15719.1	6940.73	5757.77	6617.58
1048.09	6433.94	16266.7	7054.15	5587.25	6710.9
1049.09	6404.84	15232.1	6967.83	5882.15	6530.27
1050.09	6323.57	15279.5	6986.9	5729.68	6682.8
1051.09	6438.96	15544.6	6960.81	5690.56	6588.47
1052.09	6517.23	15206.9	6921.66	5679.53	6678.79
1053.09	6369.73	15223	6883.52	5537.11	6694.85
1054.09	6586.47	15271.4	6893.56	5623.36	6599.51
1055.09	6487.12	15257.3	6973.85	5797.89	6584.46
1056.09	6594.5	15465	7146.5	5633.39	6405.85
1057.09	6534.29	15220	7048.13	5741.72	6393.81
1058.09	6383.77	15204.9	7037.09	5627.37	6582.45
1059.09	6649.69	15374.3	6947.76	5680.53	6550.34
1060.09	6566.4	15265.4	6982.89	5799.89	6642.66
1061.09	6461.04	15276.5	6912.63	5719.65	6381.77
1062.09	6611.55	15273.4	7006.98	5772.81	6497.16
1063.09	6453.01	15018.4	6982.89	5687.55	6568.4
1064.09	6294.47	15388.4	6930.7	5709.62	6462.04
1065.09	6417.89	15579.9	7456.69	5712.63	6775.13
1066.09	6389.79	15706	7026.05	5609.32	6559.37
1067.09	6558.37	15323.9	6920.66	5721.66	6566.4
1068.09	6429.93	15331.9	7101.33	5821.96	6534.29
1069.09	6351.67	15356.1	6985.9	5698.59	6561.38
1070.09	6326.58	15217	6914.64	5866.1	6657.72
1071.09	6581.45	15500.3	6808.25	5677.52	6559.37
1072.09	6415.88	15181.7	7051.14	5681.54	6581.45
1073.09	6375.75	15439.8	7803.09	5629.38	6519.23
1074.09	6584.46	15285.5	7544.04	5587.25	6598.51
1075.09	6528.27	15460	7018.02	5779.83	6628.61
1076.09	6328.59	15210.9	6888.54	5723.66	6553.35
1077.09	6459.03	15356.1	7105.34	5719.65	6577.44
1078.09	6454.01	15180.7	7156.53	5758.77	6654.71
1079.09	6458.02	15510.4	7070.21	5775.82	6489.13
1080.09	6411.87	15125.3	6956.79	5858.07	6483.11
1081.09	6495.15	15310.7	6994.93	5648.44	6574.43
1082.09	6484.11	15415.6	6881.52	5662.48	6647.68
1083.09	6504.18	16064	6978.87	5771.81	6705.89
1084.09	6656.71	15326.9	7060.17	5681.54	6577.44
1085.09	6805.24	15180.7	7096.31	5764.79	6540.31
1086.09	6739	15169.6	7020.02	5625.37	6520.24
1087.09	6494.15	15066.8	7087.27	5602.3	6707.89
1088.09	6460.03	15899.6	7106.35	5659.47	6618.58
1089.09	6436.95	18823.2	6927.68	5696.58	6439.96
1090.09	6474.08	15915.7	6773.13	5734.7	6502.18
1091.09	6567.4	15347	7084.26	5639.41	6602.52
1092.09	6624.6	15400.5	6885.53	5578.23	6534.29
1093.09	6504.18	15351.1	7052.14	5659.47	6503.18
1094.09	6517.23	15259.3	7023.04	5735.7	6399.83
1095.09	6594.5	15219	6953.78	5677.52	6340.63
1096.09	6367.72	15200.9	6976.86	5687.55	6489.13
1097.09	6350.66	15451.9	6868.47	5649.44	6625.6
1098.09	6313.54	15288.6	7062.18	5666.49	6751.05
1099.09	6299.49	15210.9	6964.82	5667.49	7005.97
1100.09	6479.1	15245.2	7080.25	5764.79	7062.18
1101.09	6472.07	15320.8	6914.64	5633.39	6917.65
1102.09	6476.09	15238.2	7066.2	5810.93	6889.54
1103.09	6365.71	15402.5	6875.49	5694.57	6688.83
1104.09	6427.92	15545.7	6999.95	5732.69	6485.12
1105.09	6353.67	15356.1	7122.41	5726.67	6604.53
1106.09	6387.79	15413.6	7229.81	5894.19	6642.66
1107.09	6339.63	15359.1	6934.71	5692.57	6636.64
1108.09	6319.56	15321.8	7152.52	5745.73	6442.97
1109.09	6521.24	15332.9	6808.25	5634.39	6551.35
1110.09	6399.83	15305.7	6987.91	5743.72	6652.7
1111.09	6273.4	15546.7	7033.07	5675.52	6653.7
1112.09	6446.99	15400.5	7081.25	5690.56	6591.48
1113.09	6477.09	15200.9	7005.97	5767.8	6585.46
1114.09	6426.92	15136.4	7029.06	5765.79	6355.68
1115.09	6398.82	15495.2	6810.26	5705.61	6441.97
1116.09	6466.05	15253.3	6869.47	5818.95	6433.94
1117.09	6427.92	15188.8	6995.94	5654.45	6641.66
1118.09	6366.72	15125.3	7069.21	5678.53	6574.43
1119.09	6341.63	15551.7	7041.1	5757.77	6667.75
1120.09	6273.4	15317.8	6959.8	5732.69	6533.28
1121.09	6583.46	15538.6	7028.05	5697.58	6460.03
1122.09	6400.83	15428.7	7119.4	5808.92	6680.8
1123.09	6486.12	15250.3	6967.83	5777.83	6700.87
1124.09	6532.28	15676.7	6900.59	5655.46	6637.65
1125.09	6501.17	21304.3	7026.05	5641.42	6669.76
1126.09	6445.98	17011.2	6870.48	5757.77	6581.45
1127.09	6391.8	15403.5	6883.52	5629.38	6694.85
1128.09	6433.94	15287.6	6993.93	5790.87	6579.44
1129.09	6300.49	15181.7	6970.84	5671.51	6670.76
1130.09	6401.83	15279.5	7082.26	5668.5	6596.5
1131.09	6366.72	15219	6989.91	5729.68	6536.29
1132.09	6567.4	15341	7032.07	5698.59	6503.18
1133.09	6291.46	15140.4	7049.13	5585.25	6706.89
1134.09	6481.1	15298.7	6953.78	5800.9	6563.39
1135.09	6439.96	15197.8	7274.99	5754.76	6543.32
1136.09	6599.51	15518.4	7047.12	5900.2	6687.82
1137.09	6464.05	15964.1	7028.05	5673.51	6615.57
1138.09	6489.13	15740.2	6977.87	5819.96	6496.16
1139.09	6390.8	15341	7003.96	5759.77	6688.83
1140.09	6572.42	15131.3	7065.19	5739.71	6602.52
1141.09	6484.11	15338	6838.36	5726.67	6661.73
1142.09	6243.3	15271.4	7052.14	5928.29	6679.79
1143.09	6416.88	15618.2	7069.21	5692.57	6456.02
1144.09	6390.8	15343	7057.16	5711.63	6568.4
1145.09	6531.28	15627.3	7036.08	5764.79	6713.91
1146.09	6300.49	15029.5	7081.25	5777.83	6603.53
1147.09	6474.08	15345	6999.95	5705.61	6631.62
1148.09	6494.15	15486.2	7157.54	5722.66	6546.33
1149.09	6404.84	15564.8	7027.05	5641.42	6480.1
1150.09	6460.03	15389.4	7045.12	5658.47	6513.21
1151.09	6360.7	15353.1	6931.7	5641.42	6486.12
1152.09	6496.16	15592	7004.97	5674.51	6539.3
1153.09	6481.1	15384.3	6801.23	5703.6	6642.66
1154.09	6448.99	15379.3	7087.27	5785.85	6577.44
1155.09	6442.97	15418.6	7554.08	5703.6	6554.36
1156.09	6465.05	15077.9	7438.62	5744.73	6568.4
1157.09	6482.11	15476.1	6998.95	5826.98	6640.66
1158.09	6490.13	15369.2	6918.65	5607.31	6662.73
1159.09	6511.21	15168.6	6940.73	5651.45	6598.51
1160.09	6605.53	15372.2	7047.12	5667.49	6564.39
1161.1	6503.18	15301.7	7007.98	5725.67	6609.55
1162.1	6464.05	15035.6	7078.24	5688.56	6661.73
1163.1	6464.05	15427.7	6838.36	5800.9	6492.14
1164.1	6496.16	15182.7	6987.91	5641.42	6653.7
1165.1	6464.05	15204.9	6988.91	5746.73	6623.6
1166.1	6546.33	15253.3	6925.68	5731.69	6689.83
1167.1	6496.16	15526.5	6969.84	5731.69	6646.68
1168.1	6409.86	15225.1	7052.14	5612.33	6393.81
1169.1	6468.06	14955.9	7230.82	5780.84	6705.89
1170.1	6430.93	15200.9	7045.12	5709.62	6588.47
1171.1	6371.73	15333.9	6823.31	5642.42	6600.52
1172.1	6409.86	15352.1	6863.45	5745.73	6814.27
1173.1	6577.44	15140.4	7061.18	5668.5	6973.85
1174.1	6530.27	15614.2	7999.91	5751.75	6570.41
1175.1	6453.01	15279.5	7072.22	5744.73	6687.82
1176.1	6462.04	15288.6	6957.79	5625.37	6673.77
1177.1	6537.3	15535.6	7067.2	5697.58	6617.58
1178.1	6454.01	15393.4	6984.89	5853.06	6647.68
1179.1	6405.85	15300.7	6918.65	5803.91	6661.73
1180.1	6588.47	15159.5	7159.55	5663.48	6753.05
1181.1	6591.48	15290.6	6920.66	5828.98	6476.09
1182.1	6461.04	15312.8	6999.95	5672.51	6558.37
1183.1	6489.13	15528.5	7717.74	5709.62	6489.13
1184.1	6630.62	16019.6	7416.53	5699.59	6775.13
1185.1	6373.74	15492.2	6980.88	5779.83	6400.83
1186.1	6530.27	15338	6995.94	5791.87	6416.88
1187.1	6709.9	15495.2	6909.62	5761.78	6640.66
1188.1	6413.88	15344	6927.68	5644.42	6620.59
1189.1	6363.71	15263.4	6991.92	5791.87	6546.33
1190.1	6513.21	15339	6910.62	5779.83	6639.65
1191.1	6609.55	15395.4	6909.62	5777.83	6432.94
1192.1	6563.39	15314.8	6993.93	5727.67	6543.32
1193.1	6398.82	15439.8	7032.07	5679.53	6551.35
1194.1	6610.55	15364.2	7141.48	5688.56	6603.53
1195.1	6616.57	15202.9	6883.52	5728.68	6688.83
1196.1	6423.91	15260.3	6990.92	5698.59	6606.54
1197.1	6339.63	15517.4	7191.67	5828.98	6541.31
1198.1	6602.52	18565.7	6760.08	5668.5	6585.46
1199.1	6474.08	17125.2	7061.18	5816.95	6587.47
1200.1	6382.77	17813.5	6924.67	5656.46	6670.76
1201.1	6596.5	15519.4	6910.62	5771.81	6605.53
1202.1	6412.87	15530.5	7073.22	5665.49	6622.59
1203.1	6656.71	15503.3	7115.38	5729.68	6601.52
1204.1	6455.01	15754.4	6919.65	5713.63	6633.63
1205.1	6551.35	15239.2	7133.45	5756.76	6435.95
1206.1	6622.59	15210.9	7109.36	5855.06	6564.39
1207.1	6542.31	15285.5	6942.74	5722.66	6743.02
1208.1	6496.16	15196.8	6941.74	5694.57	6532.28
1209.1	6448.99	15241.2	7198.69	5773.81	6377.75
1210.1	6507.19	15312.8	6956.79	5760.77	6537.3
1211.1	6491.14	15357.1	6921.66	5734.7	6608.54
1212.1	6509.2	15443.8	7149.51	5805.91	6471.07
1213.1	6446.99	15023.5	6984.89	5765.79	6576.43
1214.1	6500.17	15172.6	6938.72	5778.83	6692.84
1215.1	6389.79	15443.8	6948.76	5752.75	6661.73
1216.1	6491.14	15003.3	7008.98	5795.88	6686.82
1217.1	6527.26	15307.7	7060.17	5820.96	6548.33
1218.1	6479.1	15610.2	7168.58	5722.66	6545.32
1219.1	6385.78	15537.6	7570.14	5936.32	6543.32
1220.1	6453.01	15333.9	7117.39	5811.93	6467.06
1221.1	6526.26	15262.4	7006.98	5770.81	6582.45
1222.1	6429.93	15315.8	6937.72	5809.92	6577.44
1223.1	6522.24	15331.9	7072.22	5671.51	6523.25
1224.1	6400.83	15236.1	6991.92	5672.51	6640.66
1225.1	6632.63	15279.5	6961.81	5804.91	6611.55
1226.1	6572.42	15166.6	6928.69	5791.87	6623.6
1227.1	6641.66	15576.9	6966.83	5803.91	6569.41
1228.1	6514.22	15337	7150.51	5871.11	6570.41
1229.1	6436.95	15325.9	7013	5773.81	6650.69
1230.1	6589.48	15471	7018.02	5791.87	6590.48
1231.1	6487.12	15044.6	6994.93	5782.84	6730.98
1232.1	6618.58	15378.3	6862.45	5891.18	7298.07
1233.1	6539.3	15379.3	7082.26	5762.78	6523.25
1234.1	6540.31	15169.6	6972.85	5790.87	6666.75
1235.1	6550.34	15035.6	7050.14	5782.84	6570.41
1236.1	6620.59	15478.1	6957.79	5773.81	6564.39
1237.1	6678.79	15220	7142.48	5687.55	6566.4
1238.1	6403.84	15009.3	6981.88	5659.47	6659.72
1239.1	6433.94	15310.7	6959.8	5773.81	6609.55
1240.1	6514.22	15423.7	7002.96	5804.91	6645.67
1241.1	6357.69	15601.1	6900.59	5899.2	6682.8
1242.1	6456.02	15344	6984.89	5622.36	6590.48
1243.1	6543.32	15517.4	6974.86	5595.28	6596.5
1244.1	6416.88	15460	6967.83	5828.98	6715.92
1245.1	6439.96	15393.4	5688.56	5742.72	6657.72
1246.1	6580.45	15331.9	428.049	5794.88	6633.63
1247.1	6688.83	15272.4	337.03	5700.59	6766.1
1248.1	6429.93	15986.3	395.041	5659.47	6524.25
1249.1	6431.94	16229.4	402.043	5709.62	6545.32
1250.1	6501.17	8743.19	431.049	5646.43	6628.61
1251.1	6497.16	227.014	4350.01	5891.18	6555.36
1252.1	6439.96	215.012	7217.77	5618.35	6504.18
1253.1	6396.82	218.013	6876.5	5848.04	6753.05
1254.1	6457.02	225.013	8204.78	5828.98	6600.52
1255.1	6443.98	212.012	18430.4	5823.97	6667.75
1256.1	6464.05	199.011	46904.4	5795.88	6590.48
1257.1	6554.36	1531.62	8985.32	5861.08	6645.67
1258.1	6493.15	15212	10551.4	5729.68	6667.75
1259.1	6471.07	15249.3	10503.1	5799.89	6500.17
1260.1	6335.61	15238.2	10561.4	5780.84	6574.43
1261.1	6516.22	15202.9	10618.8	5667.49	6493.15
1262.1	6395.81	15149.5	10342.2	5630.38	6536.29
1263.1	6571.42	15141.4	9925	5865.1	6539.3
1264.1	6300.49	15239.2	9768.19	5809.92	6655.71
1265.1	6448.99	15468	8574.42	5730.68	6691.84
1266.1	6513.21	15265.4	8323.3	5854.06	6656.71
1267.1	6405.85	15144.4	8045.1	5785.85	6761.08
1268.1	6411.87	15436.8	8087.28	5697.58	6779.15
1269.1	6545.32	15333.9	7853.29	5760.77	6694.85
1270.1	6554.36	15248.2	7697.66	5718.65	6618.58
1271.1	6505.19	15191.8	7481.79	5724.67	6673.77
1272.1	6460.03	15122.2	7303.09	5785.85	6818.29
1273.1	6621.59	15577.9	7503.88	5830.99	6605.53
1274.1	6557.37	15474.1	7386.42	5618.35	6664.74
1275.1	6410.86	15166.6	7424.57	5805.91	6648.68
1276.1	6545.32	15450.9	7416.53	5920.27	6653.7
1277.1	6470.07	15317.8	7432.6	5910.24	6859.44
1278.1	6423.91	15324.9	7206.73	5762.78	6760.08
1279.1	6408.86	15133.3	7341.24	5742.72	6542.31
1280.1	6587.47	15519.4	7297.07	5693.57	6664.74
1281.1	6345.65	15438.8	7073.22	5752.75	6574.43
1282.1	6534.29	15404.5	7280	5758.77	6644.67
1283.1	6528.27	15317.8	7161.55	5771.81	6603.53
1284.11	6523.25	15010.4	7197.69	5687.55	6555.36
1285.11	6471.07	15284.5	7326.18	5785.85	6518.23
1286.11	6510.2	15049.7	7365.33	5768.8	6569.41
1287.11	6447.99	15327.9	7567.13	5631.39	6589.48
1288.11	6593.49	15406.5	7408.5	5830.99	6665.74
1289.11	6568.4	17752.9	7577.17	5898.2	6533.28
1290.11	6689.83	15623.3	7301.09	5678.53	6686.82
1291.11	6559.37	15224.1	7454.68	5759.77	6605.53
1292.11	6596.5	15176.7	7328.19	5946.35	6787.18
1293.11	6337.62	15424.7	7606.29	5848.04	6699.86
1294.11	6507.19	16396.8	7978.82	5746.73	6818.29
1295.11	6614.56	17094.9	8326.31	5724.67	6773.13
1296.11	6447.99	15288.6	8705.01	5808.92	6768.11
1297.11	6471.07	15748.3	8818.54	5867.1	6762.09
1298.11	6472.07	15916.7	9163.17	5783.85	6769.11
1299.11	6518.23	16042.8	9303.86	5862.09	6570.41
1300.11	6302.5	15881.4	9398.32	5752.75	6637.65
1301.11	6484.11	16252.6	9196.33	5912.24	6550.34
1302.11	6672.77	15699.9	9077.76	5896.19	6575.43
1303.11	6460.03	15592	8881.83	5727.67	6694.85
1304.11	6384.78	15526.5	8910.97	5898.2	6446.99
1305.11	6618.58	15420.6	8874.8	5748.74	6582.45
1306.11	6432.94	15371.2	8950.15	5674.51	6561.38
1307.11	6608.54	15449.9	8672.87	5846.04	6863.45
1308.11	6555.36	15260.3	8464.93	5882.15	6634.64
1309.11	6477.09	15874.4	8420.73	5768.8	6671.77
1310.11	6543.32	16274.7	8638.71	5634.39	6571.42
1311.11	6558.37	16315.1	8351.42	5812.93	6476.09
1312.11	6475.08	16919.4	8524.19	5895.19	6640.66
1313.11	6570.41	17383.5	8387.58	5866.1	6694.85
1314.11	6484.11	18518.2	8478.99	5797.89	6506.19
1315.11	6552.35	18048.7	8652.77	5630.38	6536.29
1316.11	6327.58	18374.8	8699.99	5835	6684.81
1317.11	6393.81	19152.5	8484.01	5781.84	6582.45
1318.11	6534.29	19601	8729.12	5730.68	6619.58
1319.11	6515.22	19632.4	8566.38	5888.17	6670.76
1320.11	6535.29	18971.7	8569.4	5800.9	6569.41
1321.11	6599.51	18736.3	8578.44	5765.79	6726.96
1322.11	6359.69	19022.2	8576.43	5779.83	6641.66
1323.11	6498.16	18953.5	8250.98	5815.94	6715.92
1324.11	6505.19	19335.3	8281.11	5774.82	6638.65
1325.11	6610.55	19204	8049.12	5782.84	6575.43
1326.11	6479.1	19531.3	8241.94	5878.14	6580.45
1327.11	6508.2	19819.3	8242.95	5856.07	6566.4
1328.11	6562.38	20318.5	8217.84	5657.46	6547.33
1329.11	6472.07	20816.9	8236.92	5613.33	6681.8
1330.11	6510.2	20059.8	8124.44	5796.89	6741.01
1331.11	6336.61	20700.6	7811.12	5709.62	6531.28
1332.11	6393.81	20483.3	8122.43	5722.66	6573.42
1333.11	6513.21	21134.4	7951.7	5798.89	6868.47
1334.11	6469.06	22473.7	8113.39	5865.1	6594.5
1335.11	6613.56	23001.9	8003.92	5903.21	6637.65
1336.11	6505.19	25077	7926.6	5858.07	6771.12
1337.11	6486.12	26070.3	7977.81	5883.15	6723.95
1338.11	6423.91	26674.6	8237.93	5716.64	6673.77
1339.11	6516.22	24237.2	8260.02	5731.69	6696.85
1340.11	6528.27	25447.9	8507.11	5634.39	6604.53
1341.11	6501.17	25886.8	8721.09	5663.48	6629.62
1342.11	6471.07	23619.5	9200.35	5795.88	6789.18
1343.11	6420.9	25473.2	9478.72	5821.96	6657.72
1344.11	6634.64	26918	9757.13	5747.74	6640.66
1345.11	6496.16	26994.1	9974.26	5803.91	6700.87
1346.11	6465.05	28151.7	10373.4	5753.75	6500.17
1347.11	6547.33	31870.8	10789.7	5831.99	6758.07
1348.11	6588.47	36564.2	10875.2	5651.45	6694.85
1349.11	6321.56	38545.8	11077.4	5822.96	6735.99
1350.11	6435.95	39718.6	11252.4	5852.05	6635.64
1351.11	6465.05	38764.2	11221.2	5831.99	6728.97
1352.11	6530.27	38282.6	11236.3	5817.95	6734.99
1353.11	6504.18	38765.2	11309.7	5764.79	6666.75
1354.11	6603.53	39375.6	11218.2	5801.9	6746.03
1355.11	6427.92	40852.2	10996.9	5943.34	6565.39
1356.11	6546.33	43207.4	11170.9	5766.79	6727.96
1357.11	6617.58	45195.8	11350	5760.77	6693.84
1358.11	6643.67	46999.7	11249.4	5885.16	6645.67
1359.11	6425.92	48832.9	11265.5	5853.06	6602.52
1360.11	6719.94	48403.2	11280.6	5813.94	6589.48
1361.11	6485.12	48523.2	11320.8	5791.87	6668.75
1362.11	6561.38	48427.8	11256.4	5889.17	6608.54
1363.11	6573.42	48317	11408.3	5860.08	6704.88
1364.11	6454.01	48926.3	11527.1	5669.5	6733.99
1365.11	6580.45	51944.6	11095.5	5899.2	6624.6
1366.11	6364.71	54544.8	11285.6	5842.02	6721.94
1367.11	6611.55	52169.7	11129.7	6031.62	6680.8
1368.11	6630.62	51839.8	11149.8	5750.74	6544.32
1369.11	6433.94	52125.5	11236.3	5818.95	6636.64
1370.11	6514.22	52496.4	10903.4	5775.82	6691.84
1371.11	6432.94	52660.9	10774.6	5798.89	6654.71
1372.11	6420.9	55164.2	11214.2	5859.08	6683.81
1373.11	6482.11	52560.2	10942.6	5775.82	6691.84
1374.11	6618.58	52894.2	11043.2	5732.69	6626.61
1375.11	6447.99	52423.5	10888.3	5831.99	6598.51
1376.11	6504.18	51974.4	10983.8	5769.8	6695.85
1377.11	6538.3	52451.2	10907.4	5886.16	6551.35
1378.11	6450	52105.9	10878.2	5783.85	6673.77
1379.11	6308.52	52433.8	10858.1	5825.97	6564.39
1380.11	6518.23	52280.6	10924.5	5744.73	6577.44
1381.11	6563.39	51706.3	11225.2	5856.07	6816.28
1382.11	6474.08	52359.8	10876.2	5822.96	6643.67
1383.11	6545.32	52080.3	10991.9	5778.83	6709.9
1384.11	6572.42	52502.6	10984.8	5879.14	6654.71
1385.11	6643.67	52442	10911.4	5822.96	6597.51
1386.11	6484.11	52122.4	11052.2	5837.01	6614.56
1387.11	6460.03	52065.9	10824.9	5807.92	6676.78
1388.11	6462.04	52462.5	11071.3	5773.81	6607.54
1389.11	6522.24	52082.3	11167.9	5849.05	6680.8
1390.11	6435.95	52451.2	11234.3	5846.04	6693.84
1391.11	6510.2	53539.9	11237.3	5829.99	6612.56
1392.11	6515.22	55408.1	10934.5	5749.74	6559.37
1393.11	6424.91	52225.1	11276.5	5992.49	6681.8
1394.11	6466.05	52019.6	11289.6	5914.25	6500.17
1395.11	6375.75	51941.5	11170.9	5769.8	6613.56
1396.11	6487.12	52034	11418.4	5861.08	6630.62
1397.11	6410.86	51499.8	11476.7	5810.93	6607.54
1398.11	6522.24	53015.5	11497.9	5613.33	6577.44
1399.11	6559.37	54627.1	11530.1	5831.99	6628.61
1400.11	6507.19	52005.3	11693.1	5708.62	6530.27
1401.11	6516.22	51815.2	11816.8	5909.23	6518.23
1402.11	6417.89	51904.6	12036.2	5850.05	6624.6
1403.11	6528.27	52324.8	12134.8	5726.67	6584.46
1404.11	6543.32	52126.5	12550.5	5831.99	6659.72
1405.11	6405.85	51946.7	12527.4	5738.71	6597.51
1406.12	6542.31	52170.7	12504.2	5798.89	6698.86
1407.12	6453.01	51893.3	12764	5844.03	6751.05
1408.12	6713.91	51848.1	12778.1	5778.83	6621.59
1409.12	6356.68	51865.5	12929.1	6005.54	6681.8
1410.12	6438.96	51758.7	13384.2	5680.53	6631.62
1411.12	6504.18	52351.5	13319.8	5872.12	6699.86
1412.12	6479.1	51981.6	13241.2	5774.82	6710.9
1413.12	6554.36	52050.5	13320.8	5781.84	6643.67
1414.12	6448.99	52071	13413.4	5830.99	6687.82
1415.12	6573.42	51724.8	13363.1	5934.31	6759.08
1416.12	6461.04	52085.4	13296.6	5880.14	6567.4
1417.12	6411.87	51907.6	13502.1	5775.82	6671.77
1418.12	6618.58	51235.8	13629	5818.95	6801.23
1419.12	6465.05	52330	13728.7	5864.09	6618.58
1420.12	6477.09	51710.4	13890.9	5826.98	6573.42
1421.12	6371.73	51774.1	13849.6	5710.62	6770.11
1422.12	6490.13	51932.3	13974.5	5866.1	7176.61
1423.12	6294.47	51553.2	13937.2	5793.88	6758.07
1424.12	6540.31	51773.1	14025.8	5890.17	6695.85
1425.12	6601.52	51972.4	13832.4	5767.8	6749.04
1426.12	6490.13	51842.9	14035.9	5839.01	6629.62
1427.12	6622.59	51923.1	13990.6	5792.87	6669.76
1428.12	6742.01	51954.9	14074.2	5841.02	6664.74
1429.12	6574.43	51563.5	13910	5854.06	6755.06
1430.12	6493.15	51897.4	14109.5	5850.05	6684.81
1431.12	6455.01	51463.8	14119.5	5805.91	6618.58
1432.12	6534.29	51813.1	14242.5	5716.64	6663.74
1433.12	6400.83	51918.9	14305.9	5727.67	6665.74
1434.12	6555.36	51514.2	14064.1	5742.72	6557.37
1435.12	6381.77	51958	14324.1	5930.3	6706.89
1436.12	6482.11	52062.8	13996.6	5792.87	6672.77
1437.12	6379.76	51516.2	14310	5879.14	6667.75
1438.12	6490.13	51797.7	14371.4	5892.18	6774.13
1439.12	6614.56	52063.8	14263.6	5812.93	6633.63
1440.12	6554.36	51809	14566.9	5643.42	6692.84
1441.12	6531.28	51330.3	14353.3	5834	6723.95
1442.12	6465.05	51539.9	14487.3	5896.19	6705.89
1443.12	6443.98	51663.1	14325.1	5804.91	6787.18
1444.12	6478.09	51488.5	14175	5855.06	6596.5
1445.12	6483.11	51874.8	14303.9	5872.12	6621.59
1446.12	6583.46	51865.5	14450	5939.33	6476.09
1447.12	6426.92	51727.9	14426.8	5843.03	6792.19
1448.12	6523.25	51837.8	14300.9	5856.07	6611.55
1449.12	6676.78	51121.8	14307.9	5693.57	6634.64
1450.12	6715.92	51926.1	14273.7	5797.89	6648.68
1451.12	6631.62	51553.2	14378.5	5882.15	6646.68
1452.12	6487.12	51736.1	14204.2	5729.68	6671.77
1453.12	6676.78	51329.3	14576	5778.83	6548.33
1454.12	6583.46	51371.4	14344.2	5745.73	6648.68
1455.12	6503.18	51425.8	14495.4	5810.93	6690.83
1456.12	6560.38	51328.3	14254.5	5748.74	6663.74
1457.12	6507.19	51420.7	14146.7	5890.17	6811.26
1458.12	6652.7	52177.9	14657.6	5740.71	6654.71
1459.12	6561.38	51416.6	14489.3	5864.09	6682.8
1460.12	6495.15	51793.6	14423.8	5766.79	6689.83
1461.12	6578.44	51874.8	14404.7	5888.17	6671.77
1462.12	6544.32	51575.8	14346.2	5669.5	6688.83
1463.12	6479.1	51605.6	14421.8	5833	6683.81
1464.12	6576.43	51573.8	14692.9	5683.54	6793.2
1465.12	6546.33	51232.7	14392.6	5725.67	6661.73
1466.12	6513.21	51684.7	14369.4	5786.85	6651.69
1467.12	6667.75	51442.3	14532.6	5796.89	6595.5
1468.12	6513.21	51224.5	14655.6	5967.42	6745.02
1469.12	6520.24	51951.8	14417.8	5890.17	6850.4
1470.12	6670.76	51192.7	14678.8	5682.54	6515.22
1471.12	6743.02	51193.7	14413.7	5805.91	6681.8
1472.12	6664.74	51644.6	14654.6	5812.93	6581.45
1473.12	6656.71	51472.1	14480.2	5857.07	6688.83
1474.12	6715.92	51537.8	14373.4	6010.55	6578.44
1475.12	6496.16	51500.8	14776.5	5806.92	6666.75
1476.12	6641.66	51661.1	14705	5778.83	6645.67
1477.12	6408.86	51896.3	14745.3	5842.02	6773.13
1478.12	6668.75	51291.3	14653.6	5828.98	6781.15
1479.12	6642.66	52036.1	14767.5	5867.1	6674.78
1480.12	6445.98	53809.3	14739.2	5834	6842.37
1481.12	6598.51	52439.9	14866.2	5785.85	6678.79
1482.12	6655.71	51657	14715	5883.15	6715.92
1483.12	6589.48	51952.9	14517.5	5770.81	6654.71
1484.12	6600.52	52883.9	14743.3	5819.96	6634.64
1485.12	6523.25	56477.8	14768.5	5608.32	6651.69
1486.12	6637.65	55334	14836	5840.02	6769.11
1487.12	6457.02	54932.6	14687.8	5798.89	6673.77
1488.12	6481.1	55831.2	14590.1	5858.07	6803.23
1489.12	6568.4	57930.4	14796.7	5777.83	6604.53
1490.12	6628.61	55880.6	15201.9	5975.44	6552.35
1491.12	6487.12	52296	14902.5	5960.39	6682.8
1492.12	6579.44	51359.1	14998.3	6027.61	6765.1
1493.12	6468.06	51445.4	14838	5872.12	6655.71
1494.12	6506.19	51556.3	14970	5813.94	6620.59
1495.12	6615.57	51321.1	14971	5771.81	6819.29
1496.12	6559.37	51725.8	14951.9	5843.03	6846.39
1497.12	6464.05	51340.6	14798.7	5931.3	6776.14
1498.12	6419.9	51845	14794.7	5991.49	6573.42
1499.12	6664.74	51115.7	14960	5727.67	6737
1500.12	6544.32	51676.5	15157.5	5809.92	6625.6
1501.12	6431.94	52274.5	15031.5	5885.16	6709.9
1502.12	6627.61	53202.6	14867.2	5861.08	6656.71
1503.12	6470.07	52712.3	14939.8	5792.87	6686.82
1504.12	6591.48	51441.3	15242.2	5839.01	6664.74
1505.12	6530.27	51681.6	14781.6	5781.84	6734.99
1506.12	6443.98	51325.2	14806.8	5743.72	6765.1
1507.12	6508.2	51595.3	14839	5956.38	6804.24
1508.12	6519.23	51376.5	15027.5	5912.24	6643.67
1509.12	6422.91	51337.5	15221	5939.33	6711.91
1510.12	6612.56	51940.5	14998.3	5862.09	6544.32
1511.12	6666.75	51566.6	14908.6	5936.32	6812.27
1512.12	6531.28	51632.3	14984.1	5855.06	6784.16
1513.12	6557.37	52715.4	15248.2	5822.96	6628.61
1514.12	6390.8	51697	15175.7	5869.11	6859.44
1515.12	6630.62	51275.9	14995.2	5866.1	6865.46
1516.12	6529.27	51622	15030.5	5877.13	6621.59
1517.12	6579.44	51682.7	15066.8	5937.32	6674.78
1518.12	6437.96	51115.7	14910.6	5830.99	6581.45
1519.12	6630.62	51401.2	15194.8	5799.89	6699.86
1520.12	6521.24	51400.2	15232.1	5782.84	6606.54
1521.12	6502.18	51643.6	15149.5	6009.55	6716.93
1522.12	6653.7	51329.3	15224.1	5858.07	6580.45
1523.12	6527.26	51544	15089	5847.04	6519.23
1524.12	6511.21	51635.4	15118.2	5882.15	6722.95
1525.12	6496.16	51574.8	15023.5	5792.87	6642.66
1526.12	6601.52	51455.6	15040.6	5846.04	6680.8
1527.13	6651.69	51424.8	15217	5798.89	6698.86
1528.13	6657.72	51195.8	15354.1	5837.01	6623.6
1529.13	6566.4	51237.9	15127.3	5766.79	6520.24
1530.13	6490.13	51444.3	15080.9	5951.36	6611.55
1531.13	6662.73	51322.1	15246.2	5890.17	6655.71
1532.13	6392.8	51235.8	15325.9	5928.29	6609.55
1533.13	6429.93	51204	14976.1	5890.17	6652.7
1534.13	6437.96	51390.9	15236.1	5801.9	6700.87
1535.13	6458.02	50938	15253.3	5940.33	6675.78
1536.13	6667.75	51718.6	15282.5	5924.28	6687.82
1537.13	6589.48	51325.2	15109.1	5724.67	6634.64
1538.13	6707.89	51424.8	15233.1	5730.68	6447.99
1539.13	6453.01	51314.9	15307.7	5888.17	6634.64
1540.13	6670.76	51794.6	15309.7	5785.85	6729.97
1541.13	6537.3	51398.1	15111.2	5959.39	6628.61
1542.13	6652.7	51444.3	15098	5735.7	6661.73
1543.13	6458.02	51695	15059.7	5768.8	6745.02
1544.13	6529.27	51816.2	15467	5835	6598.51
1545.13	6663.74	51579.9	15140.4	5880.14	6679.79
1546.13	6543.32	51712.4	15460	5863.09	6812.27
1547.13	6534.29	51198.9	15451.9	5763.78	6663.74
1548.13	6770.11	51372.4	15202.9	5859.08	6566.4
1549.13	6637.65	52096.7	15548.7	5675.52	6593.49
1550.13	6665.74	55053	15141.4	5761.78	6656.71
1551.13	6692.84	52247.8	15346	5824.97	6613.56
1552.13	6579.44	51334.4	15394.4	5842.02	6734.99
1553.13	6679.79	51372.4	15366.2	5926.29	6673.77
1554.13	6581.45	51149.6	15573.9	5821.96	6724.95
1555.13	6433.94	51789.5	15382.3	5763.78	6710.9
1556.13	6712.91	51932.3	15365.2	5845.03	6720.94
1557.13	6542.31	52322.8	15457.9	5685.55	6726.96
1558.13	6622.59	52314.5	15495.2	5954.37	6664.74
1559.13	6482.11	51389.9	15481.1	5844.03	6706.89
1560.13	6587.47	51334.4	15536.6	5843.03	6693.84
1561.13	6691.84	51955.9	15477.1	5717.64	6649.69
1562.13	6453.01	51303.6	15683.8	5818.95	6629.62
1563.13	6511.21	51882	15480.1	5954.37	6769.11
1564.13	6637.65	51547.1	15616.2	5843.03	6766.1
1565.13	6586.47	51440.2	15679.8	5915.25	6719.94
1566.13	6672.77	51620	15397.4	5796.89	6678.79
1567.13	6603.53	51776.1	15393.4	5925.28	6515.22
1568.13	6475.08	51754.6	15526.5	5864.09	6688.83
1569.13	6572.42	51758.7	15684.8	5761.78	6673.77
1570.13	6532.28	51637.4	15503.3	5882.15	6731.98
1571.13	6611.55	51593.3	15656.6	5870.11	6618.58
1572.13	6537.3	51780.2	15673.7	5870.11	6688.83
1573.13	6610.55	51685.7	15486.2	5854.06	6565.39
1574.13	6738	51573.8	15682.8	5754.76	6677.79
1575.13	6510.2	51732	15707	5764.79	6622.59
1576.13	6546.33	51120.8	15524.5	5950.36	6608.54
1577.13	6604.53	51265.6	15653.5	5880.14	6662.73
1578.13	6700.87	51814.1	15539.6	5812.93	6666.75
1579.13	6382.77	51597.4	15510.4	5865.1	6604.53
1580.13	6582.45	51620	15555.7	5919.26	6634.64
1581.13	6552.35	51710.4	15540.6	5762.78	6827.32
1582.13	6645.67	51492.6	15487.2	5836.01	6628.61
1583.13	6513.21	51626.2	15325.9	5878.14	6730.98
1584.13	6688.83	51391.9	15805.8	5834	6726.96
1585.13	6470.07	51256.4	15631.4	5877.13	6500.17
1586.13	6520.24	51838.8	15575.9	5864.09	6560.38
1587.13	6382.77	51448.4	15673.7	5813.94	6631.62
1588.13	6648.68	51634.4	15704	5811.93	6783.16
1589.13	6804.24	51557.3	15674.7	5954.37	6671.77
1590.13	6504.18	51483.4	15693.9	5658.47	6709.9
1591.13	6649.69	51545	15666.6	5897.19	6645.67
1592.13	6553.35	51783.3	15616.2	5903.21	6728.97
1593.13	6571.42	52090.5	15686.8	5932.3	6597.51
1594.13	6417.89	51667.2	15575.9	5801.9	6845.38
1595.13	6711.91	51677.5	15583	5981.46	6644.67
1596.13	6479.1	51821.3	15591	5808.92	6710.9
1597.13	6588.47	52033	15792.7	5964.41	6576.43
1598.13	6714.92	51943.6	15681.8	5800.9	6715.92
1599.13	6530.27	51382.7	15713	5926.29	6608.54
1600.13	6437.96	51389.9	15499.3	5947.35	6677.79
1601.13	6614.56	51887.1	15888.5	5908.23	6557.37
1602.13	6666.75	51503.9	15772.5	5748.74	6747.03
1603.13	6617.58	51414.5	15653.5	5977.45	6751.05
1604.13	6529.27	51616.9	15860.2	5788.86	6845.38
1605.13	6546.33	51986.8	15901.6	5851.05	6618.58
1606.13	6626.61	51286.2	15646.5	5938.32	6798.22
1607.13	6521.24	51570.7	15941.9	5918.26	6547.33
1608.13	6617.58	51220.4	15762.4	5882.15	6763.09
1609.13	6548.33	51516.2	15999.4	5960.39	6666.75
1610.13	6704.88	50898	15644.5	5931.3	6613.56
1611.13	6690.83	51515.2	15767.5	5879.14	6519.23
1612.13	6524.25	52533.4	15756.4	5920.27	6719.94
1613.13	6633.63	51566.6	15975.2	5806.92	6721.94
1614.13	6547.33	51591.2	16165.8	5889.17	6766.1
1615.13	6571.42	51378.6	15522.5	5973.43	6633.63
1616.13	6518.23	51889.1	15655.6	5753.75	6605.53
1617.13	6693.84	51929.2	16114.4	5962.4	6755.06
1618.13	6556.36	51768.9	15943.9	5715.64	6690.83
1619.13	6525.26	51655.9	15867.3	5883.15	6739
1620.13	6698.86	51628.2	16097.2	5668.5	6707.89
1621.13	6688.83	51770	15822.9	5922.27	6556.36
1622.13	6540.31	51786.4	15917.7	5777.83	6529.27
1623.13	6444.98	51589.2	15858.2	5874.12	6603.53
1624.13	6737	52062.8	15710	5925.28	6604.53
1625.13	6603.53	53842.2	15973.2	5890.17	6815.28
1626.13	6523.25	51730.9	15910.7	5858.07	6620.59
1627.13	6651.69	51584	15979.2	5876.13	6638.65
1628.13	6633.63	51559.4	15779.6	5821.96	6451
1629.13	6589.48	51837.8	15762.4	5821.96	6725.96
1630.13	6696.85	51929.2	15938.9	5799.89	6585.46
1631.13	6716.93	51666.2	15721.1	5942.34	6595.5
1632.13	6495.15	51732	15883.4	5852.05	6557.37
1633.13	6662.73	51373.5	16032.7	5788.86	6635.64
1634.13	6500.17	51702.2	15815.9	5851.05	6645.67
1635.13	6491.14	51675.5	15820.9	5926.29	6611.55
1636.13	6529.27	52089.5	16138.6	5721.66	6747.03
1637.13	6620.59	51535.8	15957.1	5659.47	6728.97
1638.13	6611.55	51861.4	16084.1	5830.99	6638.65
1639.13	6608.54	51695	15918.7	5842.02	6795.2
1640.13	6549.34	51863.5	16024.6	5921.27	6739
1641.13	6698.86	52152.2	15864.3	5917.26	6672.77
1642.13	6669.76	54758.8	16263.6	5854.06	6558.37
1643.13	6658.72	54338	15799.7	5969.42	6926.68
1644.13	6664.74	51920	16151.7	5898.2	6627.61
1645.13	6538.3	51459.7	16096.2	5901.21	6511.21
1646.13	6582.45	51469	15982.3	5905.22	6759.08
1647.13	6751.05	51341.6	16041.8	5782.84	6845.38
1648.13	6604.53	51530.6	16104.3	5855.06	6746.03
1649.14	6620.59	52056.6	16426	5852.05	6718.93
1650.14	6634.64	51732	16186	5794.88	6831.33
1651.14	6617.58	52165.5	16397.8	5723.66	6682.8
1652.14	6707.89	51753.5	16284.8	5860.08	6776.14
1653.14	6732.98	51952.9	16255.6	5822.96	6827.32
1654.14	6661.73	51745.3	16077.1	5754.76	6785.17
1655.14	6677.79	51248.2	16144.6	5803.91	6791.19
1656.14	6710.9	51755.6	16294.9	5889.17	7188.66
1657.14	6791.19	52012.4	16048.8	5798.89	7424.57
1658.14	6619.58	51156.7	16078.1	5784.85	7363.33
1659.14	6451	51992.9	16323.2	6071.75	7291.05
1660.14	6559.37	51924.1	16260.6	5845.03	7080.25
1661.14	6567.4	52220	16408.9	5806.92	6792.19
1662.14	6560.38	52743.1	16399.8	5731.69	6732.98
1663.14	6466.05	54177.5	16377.6	5745.73	6679.79
1664.14	6634.64	56331.6	16204.1	5844.03	6717.93
1665.14	6573.42	54618.8	16292.9	5940.33	6490.13
1666.14	6613.56	52436.8	16256.6	5884.15	6578.44
1667.14	6734.99	51932.3	16321.1	5905.22	6816.28
1668.14	6571.42	51858.3	16276.8	5813.94	6861.44
1669.14	6656.71	51898.4	16293.9	5768.8	6671.77
1670.14	6532.28	53314.7	16399.8	5927.29	6607.54
1671.14	6610.55	52983.6	16361.5	5903.21	6618.58
1672.14	6586.47	51800.8	16246.5	5781.84	6685.81
1673.14	6535.29	52104.9	16170.9	5819.96	6777.14
1674.14	6629.62	51495.7	16304	5950.36	6680.8
1675.14	6462.04	51763.8	16482.5	5923.28	6754.06
1676.14	6607.54	51609.7	16339.3	5852.05	6658.72
1677.14	6587.47	51899.4	16721.6	5825.97	6586.47
1678.14	6792.19	51605.6	16247.5	6068.74	6555.36
1679.14	6527.26	51419.7	16253.6	5841.02	6667.75
1680.14	6455.01	51638.5	16273.7	5949.36	6843.38
1681.14	6504.18	51577.9	16152.7	5772.81	6733.99
1682.14	6602.52	52002.2	16301	5884.15	6696.85
1683.14	6546.33	52093.6	16084.1	5862.09	6752.05
1684.14	6504.18	51542.9	16322.1	5879.14	6768.11
1685.14	6562.38	51800.8	16467.4	5825.97	6702.88
1686.14	6760.08	52735.9	16622.7	5820.96	6664.74
1687.14	6671.77	52692.8	16396.8	5958.39	6661.73
1688.14	6419.9	51516.2	16266.7	5743.72	6742.01
1689.14	6624.6	51418.7	16235.4	5959.39	6657.72
1690.14	6567.4	51481.3	16279.8	5933.31	6645.67
1691.14	6594.5	51993.9	16308	5968.42	6761.08
1692.14	6576.43	51855.2	16400.8	5802.9	6622.59
1693.14	6587.47	51029.4	16396.8	5858.07	6713.91
1694.14	6582.45	52054.6	16440.2	5833	6681.8
1695.14	6602.52	51758.7	16633.8	5927.29	6785.17
1696.14	6494.15	51903.5	16160.8	5838.01	6706.89
1697.14	6612.56	51621	16369.6	5836.01	6690.83
1698.14	6656.71	51952.9	16495.6	5820.96	6848.4
1699.14	6534.29	51893.3	16384.7	5906.22	6729.97
1700.14	6541.31	51739.2	16422	5844.03	6821.3
1701.14	6700.87	51948.7	16332.2	5993.5	6669.76
1702.14	6712.91	51765.9	16486.6	5912.24	6931.7
1703.14	6625.6	52029.9	16337.3	5886.16	6760.08
1704.14	6506.19	51862.4	16697.4	5796.89	6740.01
1705.14	6609.55	52203.6	16336.3	5956.38	6855.42
1706.14	6559.37	53247.9	16159.8	5849.05	6744.02
1707.14	6764.09	56455.1	16454.3	5904.22	6642.66
1708.14	6564.39	58048.9	16443.2	5991.49	6625.6
1709.14	6521.24	56065.9	16575.3	5858.07	6724.95
1710.14	6564.39	52848	16489.6	5814.94	6637.65
1711.14	6623.6	51954.9	16553.1	5892.18	6562.38
1712.14	6699.86	51976.5	16666.1	5872.12	6705.89
1713.14	6700.87	51778.2	16614.7	5904.22	6703.88
1714.14	6671.77	51470	16733.7	5849.05	6677.79
1715.14	6671.77	51759.7	16645.9	5891.18	6630.62
1716.14	6757.07	51521.4	16499.7	5881.15	6815.28
1717.14	6730.98	51779.2	16689.3	5788.86	6554.36
1718.14	6546.33	51534.7	16590.5	5857.07	6700.87
1719.14	6542.31	51824.4	16497.7	5919.26	6779.15
1720.14	6591.48	51303.6	16527.9	5885.16	6794.2
1721.14	6552.35	51786.4	16508.8	5938.32	6863.45
1722.14	6690.83	51481.3	16525.9	5829.99	6743.02
1723.14	6680.8	51897.4	16796.3	5869.11	6662.73
1724.14	6500.17	51678.5	16618.7	5784.85	6598.51
1725.14	6524.25	51722.7	16709.5	5746.73	6692.84
1726.14	6668.75	51446.4	16402.8	5906.22	6725.96
1727.14	6653.7	52110.1	16477.5	5867.1	6823.31
1728.14	6505.19	51784.4	16574.3	5975.44	6716.93
1729.14	6730.98	51991.9	16829.6	5803.91	6679.79
1730.14	6587.47	51792.6	16423	5948.35	6743.02
1731.14	6687.82	51907.6	16707.5	5777.83	6682.8
1732.14	6542.31	51639.5	16893.1	5844.03	6749.04
1733.14	6688.83	51513.2	16478.5	5848.04	6775.13
1734.14	6684.81	52257	16584.4	5827.98	6534.29
1735.14	6645.67	52123.4	16715.6	5983.47	6685.81
1736.14	6735.99	51647.7	16722.6	5857.07	6647.68
1737.14	6619.58	51503.9	16613.7	5874.12	6797.21
1738.14	6498.16	52152.2	16776.1	5702.6	7121.4
1739.14	6517.23	52008.3	16664.1	5924.28	7436.61
1740.14	6616.57	53320.9	16880	5886.16	7689.62
1741.14	6520.24	53013.5	16671.2	5871.11	8131.47
1742.14	6597.51	51960	16442.2	5871.11	7383.41
1743.14	6620.59	51549.1	17058.6	5855.06	6658.72
1744.14	6585.46	51777.2	16634.9	5683.54	6693.84
1745.14	6568.4	51504.9	16626.8	5948.35	6746.03
1746.14	6582.45	51720.7	16679.2	5878.14	6596.5
1747.14	6645.67	51928.2	16705.5	5966.41	6862.45
1748.14	6553.35	51773.1	16713.5	6085.79	6678.79
1749.14	6621.59	51719.6	16970.8	6023.59	6756.06
1750.14	6586.47	52015.5	16842.7	5926.29	6703.88
1751.14	6580.45	51660.1	16718.6	5784.85	6828.32
1752.14	6856.42	51690.9	16473.4	5753.75	6625.6
1753.14	6756.06	52034	16912.3	5984.47	6566.4
1754.14	6705.89	51533.7	16784.2	5962.4	6709.9
1755.14	6517.23	51817.2	16785.2	5932.3	6849.4
1756.14	6628.61	51554.2	16794.3	5994.5	6678.79
1757.14	6596.5	51793.6	16976.9	5949.36	6655.71
1758.14	6687.82	51458.7	16839.7	5969.42	6605.53
1759.14	6551.35	52066.9	16918.3	5955.38	6672.77
1760.14	6581.45	53434	16811.4	5920.27	6687.82
1761.14	6693.84	52099.8	16810.4	5693.57	6632.63
1762.14	6626.61	52225.1	16716.6	6007.54	6804.24
1763.14	6586.47	53162.5	16746.8	5947.35	6692.84
1764.14	6520.24	51393	16767	5890.17	6733.99
1765.14	6600.52	51779.2	16896.2	5673.51	6762.09
1766.14	6688.83	58842.7	16737.8	5804.91	6689.83
1767.14	6572.42	62106.7	17034.4	5932.3	6653.7
1768.14	6657.72	52241.6	16754.9	5862.09	6586.47
1769.14	6515.22	51723.7	16632.8	5874.12	6681.8
1770.14	6544.32	51530.6	16831.6	5835	6709.9
1771.15	6550.34	51783.3	16746.8	5874.12	6828.32
1772.15	6420.9	51377.6	17041.4	5919.26	6645.67
1773.15	6548.33	51431	17084.8	5858.07	6745.02
1774.15	6584.46	51504.9	16847.7	5938.32	6841.37
1775.15	6714.92	51592.3	17024.3	5871.11	6615.57
1776.15	6546.33	51726.8	16892.1	5919.26	6597.51
1777.15	6653.7	51315.9	16934.5	5989.48	6746.03
1778.15	6603.53	51885	16972.8	5916.25	6659.72
1779.15	6670.76	51620	17184.7	5927.29	6750.04
1780.15	6562.38	51741.2	16830.6	5924.28	6639.65
1781.15	6571.42	51840.9	16894.1	5980.46	6553.35
1782.15	6632.63	51648.8	16892.1	5825.97	6822.3
1783.15	6581.45	52167.6	16998.1	5867.1	6832.34
1784.15	6704.88	51571.7	16774.1	5936.32	6809.25
1785.15	6390.8	52122.4	16989	5947.35	6815.28
1786.15	6656.71	51821.3	16977.9	5891.18	6624.6
1787.15	6506.19	51813.1	16935.5	5982.46	6673.77
1788.15	6593.49	54336.9	16772.1	5806.92	6730.98
1789.15	6629.62	55031.4	17020.3	5921.27	6889.54
1790.15	6720.94	52234.4	16849.7	5819.96	6889.54
1791.15	6698.86	51305.7	16913.3	5997.51	6579.44
1792.15	6589.48	52039.2	16913.3	5927.29	6702.88
1793.15	6547.33	51834.7	16939.5	5954.37	6759.08
1794.15	6534.29	51697	17023.3	6022.59	6702.88
1795.15	6547.33	51373.5	16839.7	5951.36	6679.79
1796.15	6624.6	51710.4	17088.9	5982.46	6686.82
1797.15	6602.52	52385.4	17146.4	5885.16	6796.21
1798.15	6602.52	51642.6	17381.5	5809.92	6797.21
1799.15	6690.83	51424.8	16854.8	5925.28	6698.86
1800.15	6643.67	51512.1	17185.7	5916.25	7110.36
1801.15	6570.41	51861.4	17159.5	5916.25	7406.5
1802.15	6501.17	51417.6	17106	5940.33	7821.16
1803.15	6711.91	51786.4	16811.4	5836.01	7601.27
1804.15	6755.06	51762.8	16966.8	5897.19	7362.32
1805.15	6625.6	51739.2	17076.8	6048.67	7150.51
1806.15	6561.38	54204.2	17125.2	6003.53	7071.21
1807.15	6539.3	52168.6	17425.9	5899.2	7052.14
1808.15	6571.42	51851.1	17293.7	5915.25	6982.89
1809.15	6664.74	51676.5	17234.2	5795.88	7036.08
1810.15	6625.6	51846	16909.3	5442.83	6941.74
1811.15	6613.56	51634.4	16896.2	658.115	6802.23
1812.15	6584.46	51695	16867.9	657.114	6847.39
1813.15	6661.73	52015.5	17123.2	631.106	6649.69
1814.15	6688.83	51540.9	17139.3	624.103	6769.11
1815.15	6554.36	51859.4	17044.5	673.12	6655.71
1816.15	6575.43	52125.5	17186.7	568.086	6727.96
1817.15	6713.91	52136.8	17222.1	700.13	6662.73
1818.15	6615.57	52491.3	16916.3	2975.34	6643.67
1819.15	6701.87	51980.6	17114.1	6565.39	6835.35
1820.15	6602.52	51456.7	17056.6	6903.6	6936.72
1821.15	6472.07	51933.3	17133.3	6508.2	6753.05
1822.15	6620.59	51727.9	16907.2	6311.53	6773.13
1823.15	6612.56	51496.7	16914.3	7129.43	6744.02
1824.15	6611.55	51955.9	17037.4	6387.79	6557.37
1825.15	6744.02	51809	17195.8	6565.39	6697.86
1826.15	6608.54	51886.1	17190.8	6784.16	6742.01
1827.15	6647.68	51734	16932.5	7150.51	6746.03
1828.15	6598.51	52002.2	17193.8	7046.12	6712.91
1829.15	6545.32	51824.4	17233.2	6723.95	6711.91
1830.15	6817.28	51746.3	17253.3	7339.23	6664.74
1831.15	6678.79	51995	17260.4	7305.1	6870.48
1832.15	6498.16	51998.1	17060.6	7341.24	6723.95
1833.15	6717.93	51588.1	17202.9	7207.73	6742.01
1834.15	6636.64	51809	17320	6808.25	6602.52
1835.15	6627.61	51921	17182.7	6588.47	6600.52
1836.15	6514.22	51312.9	17335.1	6645.67	6717.93
1837.15	6541.31	52705.1	17285.6	6733.99	6807.25
1838.15	6596.5	52778.1	17410.8	6998.95	6468.06
1839.15	6596.5	51748.4	17238.2	6898.58	6714.92
1840.15	6580.45	51361.1	17198.9	7152.52	6634.64
1841.15	6750.04	51996	17411.8	7272.98	6654.71
1842.15	6514.22	51835.7	17199.9	7572.15	6666.75
1843.15	6524.25	51978.5	17056.6	7532.99	6808.25
1844.15	6576.43	51824.4	17144.4	7629.38	6717.93
1845.15	6551.35	51444.3	17496.6	7839.24	6683.81
1846.15	6602.52	51561.4	17114.1	7661.51	6685.81
1847.15	6716.93	51602.5	16957.7	7841.24	6591.48
1848.15	6641.66	51979.6	17145.4	7771.96	6772.12
1849.15	6784.16	51395	17305.8	8288.14	6740.01
1850.15	6732.98	51941.5	17374.4	8806.48	6789.18
1851.15	6667.75	52230.3	17478.4	9123.98	6760.08
1852.15	6658.72	51687.8	17225.1	9045.61	6772.12
1853.15	6757.07	51460.8	17261.4	8885.85	6818.29
1854.15	6649.69	51959	17174.6	8994.36	6772.12
1855.15	6680.8	51569.7	17316.9	8907.96	6633.63
1856.15	6550.34	51989.8	17362.3	9330.99	6568.4
1857.15	6658.72	51970.3	17279.6	9455.61	6728.97
1858.15	6633.63	52069	17252.3	9557.11	6797.21
1859.15	6767.1	51978.5	17186.7	9872.73	6728.97
1860.15	6635.64	51959	17140.3	9957.17	6911.63
1861.15	6622.59	52037.1	17288.7	10140.1	6607.54
1862.15	6735.99	51346.8	17328	10415.6	6693.84
1863.15	6626.61	52214.9	17618.7	10522.2	6702.88
1864.15	6658.72	51609.7	17441.1	10709.3	6751.05
1865.15	6717.93	52117.2	17503.6	10990.9	6692.84
1866.15	6531.28	52063.8	17154.5	10892.3	6614.56
1867.15	6598.51	51706.3	17223.1	11069.3	6857.43
1868.15	6622.59	51682.7	17241.2	10760.6	6709.9
1869.15	6585.46	51666.2	17451.2	11182	6783.16
1870.15	6532.28	52228.2	17089.9	10930.5	6574.43
1871.15	6579.44	51891.2	17379.5	11015	6573.42
1872.15	6559.37	51636.4	17593.5	10914.4	6673.77
1873.15	6674.78	51705.3	17359.3	10922.5	6678.79
1874.15	6561.38	51789.5	17525.8	10725.4	6804.24
1875.15	6613.56	51887.1	17233.2	11122.6	6800.22
1876.15	6639.65	51768.9	17292.7	10977.8	6750.04
1877.15	6699.86	51327.2	17408.8	11119.6	6738
1878.15	6533.28	52138.8	17585.4	11145.8	6812.27
1879.15	6702.88	51770	17561.2	11381.2	6774.13
1880.15	6594.5	51777.2	17309.9	11607.5	6757.07
1881.15	6711.91	52671.2	17256.4	11771.6	6710.9
1882.15	6649.69	52744.1	17339.1	11771.6	6710.9
1883.15	6562.38	51747.4	17315.9	12020.1	6815.28
1884.15	6802.23	51608.7	17218	11890.3	6564.39
1885.15	6663.74	51741.2	17574.3	12066.4	6589.48
1886.15	6624.6	51748.4	17425.9	12236.5	6606.54
1887.15	6590.48	51728.9	17339.1	12313	6567.4
1888.15	6733.99	51721.7	17436	12498.2	6721.94
1889.15	6648.68	51378.6	17046.5	12443.8	6758.07
1890.15	6669.76	51982.6	17159.5	12700.5	6776.14
1891.15	6578.44	52302.2	17164.5	12653.2	6659.72
1892.15	6648.68	52385.4	17351.2	12859.6	6659.72
1893.15	6569.41	52361.8	17364.4	12866.6	6694.85
1894.16	6654.71	51686.8	17185.7	12894.8	6721.94
1895.16	6554.36	52186.1	17430	12916	6704.88
1896.16	6699.86	51951.8	17311.9	12894.8	6796.21
1897.16	6669.76	52407	17352.2	13118.4	6708.9
1898.16	6777.14	52439.9	17302.8	13086.1	6582.45
1899.16	6624.6	52381.3	17532.9	13010.6	6601.52
1900.16	6725.96	52181	17270.5	13256.3	6681.8
1901.16	6786.17	51958	17481.4	13358	6734.99
1902.16	6612.56	51900.4	17286.7	13148.6	6742.01
1903.16	6615.57	51863.5	17316.9	13343.9	6642.66
1904.16	6562.38	51848.1	17227.1	13429.5	6787.18
1905.16	6689.83	51943.6	17645.9	13294.6	6585.46
1906.16	6635.64	51808	17264.5	13317.8	6646.68
1907.16	6665.74	52148.1	17373.4	13046.9	6632.63
1908.16	6629.62	58622	17583.4	13378.2	6593.49
1909.16	6717.93	61483	17395.6	13325.8	6874.49
1910.16	6726.96	52293	17523.8	13263.4	6884.53
1911.16	6591.48	52089.5	17359.3	13267.4	6789.18
1912.16	6617.58	52424.5	17281.6	13463.8	6765.1
1913.16	6800.22	51739.2	17353.3	13563.5	6497.16
1914.16	6531.28	51668.3	17400.7	13433.6	6653.7
1915.16	6741.01	53565.6	17377.5	13379.2	6793.2
1916.16	6645.67	56566.4	17644.9	13381.2	6623.6
1917.16	6536.29	54392.5	17722.7	13716.6	6734.99
1918.16	6735.99	51960	17640.9	13460.8	6661.73
1919.16	6836.35	51681.6	17550.1	13447.7	6756.06
1920.16	6819.29	51534.7	17112.1	13448.7	6744.02
1921.16	6586.47	52221	17557.1	13526.2	6775.13
1922.16	6505.19	53448.4	17359.3	13207	6782.16
1923.16	6672.77	52321.7	17761	13320.8	6929.69
1924.16	6786.17	51822.4	17379.5	13357	6807.25
1925.16	6539.3	52826.4	17619.7	13387.2	6709.9
1926.16	6531.28	53473	17434	13454.7	6769.11
1927.16	6518.23	52204.6	17637.9	13435.6	6656.71
1928.16	6647.68	51768.9	17155.5	13317.8	6655.71
1929.16	6724.95	51871.7	17441.1	13335.9	6703.88
1930.16	6608.54	51659	17618.7	13399.3	6730.98
1931.16	6609.55	52353.6	17580.3	13326.8	6684.81
1932.16	6454.01	51861.4	17534.9	13346	6771.12
1933.16	6747.03	51622	17412.8	13577.6	6855.42
1934.16	6713.91	51911.8	17370.4	13469.8	6647.68
1935.16	6752.05	51694	17400.7	13437.6	6681.8
1936.16	6621.59	52938.4	17519.8	13210	6702.88
1937.16	6638.65	52474.9	17446.1	13667.2	6752.05
1938.16	6595.5	52056.6	17496.6	13307.7	6672.77
1939.16	6598.51	52150.1	17771.1	13413.4	6747.03
1940.16	6532.28	52614.6	17607.6	13266.4	6733.99
1941.16	6744.02	54648.7	17534.9	13351	6683.81
1942.16	6599.51	55202.3	17313.9	13199.9	1167.36
1943.16	6714.92	52463.6	17583.4	13554.4	652.113
1944.16	6650.69	52377.2	17468.3	13577.6	703.131
1945.16	6623.6	51539.9	17399.7	13476.9	682.123
1946.16	6659.72	51774.1	17498.6	13342.9	721.138
1947.16	6547.33	51936.4	17549	13513.1	724.139
1948.16	6704.88	52209.7	17606.6	13415.4	746.148
1949.16	6466.05	52101.8	17531.9	13482.9	700.13
1950.16	6641.66	52047.4	17371.4	13422.5	4881.3
1951.16	6565.39	51753.5	17312.9	13549.4	6733.99
1952.16	6710.9	51568.6	17569.2	13172.7	6843.38
1953.16	6786.17	52164.5	17400.7	13501	7154.53
1954.16	6595.5	52074.1	17398.7	13409.4	7833.21
1955.16	6616.57	51990.9	17514.7	13168.7	7142.48
1956.16	6690.83	52071	17686.3	13409.4	7132.44
1957.16	6693.84	51566.6	17644.9	13388.3	7169.58
1958.16	6570.41	51992.9	17607.6	13027.7	6999.95
1959.16	6647.68	52188.1	17573.3	13315.7	6951.77
1960.16	6853.41	51870.7	17517.8	13340.9	6984.89
1961.16	6602.52	51653.9	17808.5	13376.2	6918.65
1962.16	6712.91	51792.6	17478.4	13386.2	6913.63
1963.16	6631.62	54001.6	17439	13204	7048.13
1964.16	6727.96	52550.9	17482.4	13513.1	7132.44
1965.16	6684.81	53829.9	17528.9	13169.7	7100.32
1966.16	6662.73	53136.8	17612.6	13191.9	7125.42
1967.16	6797.21	51793.6	17373.4	13392.3	7346.26
1968.16	6626.61	51900.4	17447.1	13321.8	7286.03
1969.16	6632.63	52009.4	17568.2	13130.5	7413.52
1970.16	6747.03	51607.7	17709.5	13528.2	7302.09
1971.16	6633.63	51910.7	17517.8	13395.3	7461.71
1972.16	6531.28	51829.6	17483.4	13188.9	7388.42
1973.16	6766.1	52212.8	17210	13472.8	7249.89
1974.16	6730.98	51581	17395.6	13257.3	7366.34
1975.16	6552.35	51663.1	17453.2	13224.1	7211.74
1976.16	6655.71	52209.7	17506.7	13282.5	7280
1977.16	6615.57	51697	17742.8	13453.7	7267.96
1978.16	6743.02	51975.5	17518.8	13321.8	7220.78
1979.16	6679.79	52281.7	17793.3	13226.1	7218.77
1980.16	6677.79	52024.8	17640.9	13430.5	7117.39
1981.16	6628.61	52051.5	17531.9	13411.4	7280
1982.16	6750.04	52651.6	17665.1	13363.1	7453.68
1983.16	6683.81	52517	17693.4	13316.7	7739.83
1984.16	6517.23	51374.5	17521.8	13160.7	7521.95
1985.16	6818.29	52123.4	17700.4	13349	7279
1986.16	6581.45	51813.1	17556.1	13385.2	7281.01
1987.16	6590.48	51439.2	17507.7	13441.6	7331.2
1988.16	6638.65	51891.2	17500.6	13368.1	7210.74
1989.16	6748.04	52230.3	17501.6	13321.8	7239.85
1990.16	6884.53	52213.8	17176.7	13380.2	7442.64
1991.16	6935.71	54800.9	17593.5	13366.1	7669.54
1992.16	6760.08	53827.8	17640.9	13591.7	7762.92
1993.16	6548.33	52574.6	17561.2	13413.4	7704.68
1994.16	6649.69	52054.6	17456.2	13317.8	7868.36
1995.16	6683.81	51626.2	17461.2	13342.9	7956.73
1996.16	6577.44	52016.6	17615.7	13384.2	7672.55
1997.16	6739	52187.1	17800.4	13646.1	7826.18
1998.16	6770.11	52209.7	17449.1	13353	7590.22
[truncated: 1,975 more rows]

## Sheet: POPC+POPS
	Measured Fluorescence
Time (sec)	Trial 1	Trial 2	Trial 3
1	772.158	497.066	1128.34
2.0001	764.155	519.071	1054.29
3.0002	801.17	459.056	1106.32
4.0003	809.174	496.065	1106.32
5.0004	808.173	509.069	1142.35
6.0004	836.185	493.064	1052.29
7.0005	784.163	502.067	1052.29
8.0006	802.171	505.068	1055.3
9.0007	847.19	487.063	1087.31
10.0008	843.188	505.068	1078.31
11.0008	819.178	538.077	1074.31
12.0009	849.191	524.073	1071.3
13.001	826.181	526.073	1118.33
14.0011	818.177	501.067	1094.32
15.0012	801.17	473.059	1152.35
16.0012	825.18	497.066	1065.3
17.0013	793.167	484.062	1116.33
18.0014	836.185	500.066	1059.3
19.0015	881.206	551.081	1162.36
20.0016	855.194	511.069	1039.29
21.0017	841.188	489.063	1084.31
22.0017	821.179	481.061	1120.33
23.0018	832.184	501.067	1122.33
24.0019	859.196	469.058	1084.31
25.002	861.197	486.063	1109.33
26.0021	839.187	530.075	1144.35
27.0021	909.219	504.067	1104.32
28.0022	889.21	534.076	1037.29
29.0023	822.179	468.058	1084.31
30.0024	884.207	514.07	1049.29
31.0025	843.188	479.061	1090.32
32.0025	848.191	483.062	1095.32
33.0026	843.188	480.061	1102.32
34.0027	868.2	475.06	1106.32
35.0028	852.193	528.074	1153.35
36.0029	862.197	512.07	1129.34
37.0029	819.178	529.074	1079.31
38.003	925.227	513.07	1102.32
39.0031	864.198	481.061	1065.3
40.0032	882.206	496.065	1131.34
41.0033	914.222	482.062	1091.32
42.0034	873.202	518.071	1052.29
43.0034	900.215	497.066	1075.31
44.0035	881.206	497.066	1147.35
45.0036	860.196	479.061	1111.33
46.0037	924.226	486.063	1100.32
47.0038	947.238	493.064	1140.34
48.0038	902.216	517.071	1067.3
49.0039	885.208	495.065	1113.33
50.004	874.203	477.06	1123.33
51.0041	900.215	509.069	1109.33
52.0042	890.21	495.065	1075.31
53.0042	858.195	491.064	1076.31
54.0043	878.204	510.069	1061.3
55.0044	837.186	504.067	1076.31
56.0045	884.207	531.075	1116.33
57.0046	845.189	528.074	1072.3
58.0047	897.213	522.072	1072.3
59.0047	903.216	476.06	1038.29
60.0048	935.232	475.06	1143.35
61.0049	821.179	259.018	1151.35
62.005	856.194	273.02	1063.3
63.0051	887.209	289.022	1157.35
64.0051	816.177	283.021	1055.3
65.0052	855.194	256.017	1095.32
66.0053	921.225	280.021	1062.3
67.0054	848.191	1250.41	1064.3
68.0055	888.209	730.141	1118.33
69.0055	853.193	698.129	1135.34
70.0056	949.239	692.127	1114.33
71.0057	887.209	728.141	1097.32
72.0058	869.2	662.116	1089.31
73.0059	875.203	639.108	1090.32
74.006	849.191	719.137	1081.31
75.006	799.169	734.143	1043.29
76.0061	884.207	647.111	1064.3
77.0062	914.222	642.109	1065.3
78.0063	882.206	747.148	1098.32
79.0064	869.2	652.113	1144.35
80.0064	881.206	717.136	1127.34
81.0065	811.174	694.128	1070.3
82.0066	822.179	717.136	1083.31
83.0067	945.237	719.137	1106.32
84.0068	843.188	705.132	1121.33
85.0068	892.211	713.135	1117.33
86.0069	882.206	734.143	1176.37
87.007	867.199	713.135	1108.33
88.0071	887.209	762.154	1132.34
89.0072	890.21	731.142	1110.33
90.0072	848.191	764.155	1118.33
91.0073	872.202	720.137	1128.34
92.0074	884.207	710.134	1110.33
93.0075	881.206	738.144	1148.35
94.0076	810.174	788.165	1162.36
95.0077	881.206	833.184	1107.32
96.0077	845.189	772.158	1121.33
97.0078	853.193	773.159	1164.36
98.0079	815.176	748.148	1165.36
99.008	859.196	711.134	1068.3
100.008	866.199	723.139	1189.37
101.008	910.22	686.125	1091.32
102.008	842.188	692.127	1106.32
103.008	856.194	749.149	1112.33
104.008	896.213	767.156	1128.34
105.008	860.196	706.132	1077.31
106.008	841.188	735.143	1089.31
107.009	868.2	761.154	1036.28
108.009	858.195	707.133	1104.32
109.009	903.216	719.137	1141.35
110.009	814.176	712.134	1101.32
111.009	903.216	736.144	1088.31
112.009	875.203	754.151	1105.32
113.009	879.205	754.151	1140.34
114.009	859.196	778.161	1093.32
115.009	891.211	674.12	1151.35
116.009	891.211	830.183	1155.35
117.009	877.204	1042.29	1044.29
118.009	858.195	1166.36	1133.34
119.01	856.194	1474.58	1128.34
120.01	870.201	1571.65	1138.34
121.01	873.202	1132.34	1142.35
122.01	860.196	797.168	1174.37
123.01	876.203	762.154	1159.36
124.01	887.209	727.14	1219.39
125.01	874.203	722.138	1301.45
126.01	881.206	701.13	1222.4
127.01	843.188	717.136	1198.38
128.01	834.184	722.138	1209.39
129.01	898.214	735.143	1239.41
130.01	917.223	732.142	1281.44
131.011	857.195	718.137	1238.41
132.011	861.197	756.152	1224.4
133.011	884.207	787.164	1093.32
134.011	927.228	807.173	1076.31
135.011	488.063	1036.28	1168.36
136.011	453.054	1390.51	1023.28
137.011	476.06	1941	1104.32
138.011	460.056	1621.7	1108.33
139.011	449.053	1141.35	1100.32
140.011	473.059	757.152	1094.32
141.011	6886.53	749.149	1122.33
142.012	5969.42	698.129	1054.29
143.012	5090.85	735.143	1090.32
144.012	4549.48	282.021	1113.33
145.012	4444.23	248.016	1093.32
146.012	4225.72	267.019	1103.32
147.012	4066.38	260.018	1131.34
148.012	4048.34	283.021	1140.34
149.012	4273.83	6184.11	1088.31
150.012	4263.81	2042.1	1163.36
151.012	4256.79	1201.38	1082.31
152.012	4334.97	1002.27	1157.35
153.012	4397.12	1277.43	1117.33
154.012	4171.6	2054.12	1108.33
155.012	4328.96	2892.21	1159.36
156.013	4317.93	3705.63	1080.31
157.013	4114.48	4403.13	1102.32
158.013	4291.87	4885.31	1070.3
159.013	4320.94	5308.45	1116.33
160.013	4398.12	5488.97	1118.33
161.013	4326.95	5455.87	1189.37
162.013	4551.48	5505.01	1081.31
163.013	4575.54	5690.56	1147.35
164.013	4606.61	5881.15	1064.3
165.013	4897.34	6250.33	1137.34
166.013	5146	6376.75	1055.3
167.014	5353.58	6719.94	1149.35
168.014	5490.97	6993.93	1160.36
169.014	5651.45	7222.79	1203.38
170.014	5958.39	7532.99	1141.35
171.014	6136.96	7769.95	1133.34
172.014	6102.85	7666.53	1076.31
173.014	6391.8	7758.91	1086.31
174.014	6640.66	7897.48	1115.33
175.014	6582.45	8005.93	1123.33
176.014	6749.04	7876.39	1113.33
177.014	6819.29	8150.55	1112.33
178.014	6761.08	8032.04	1087.31
179.014	7014	8038.07	1099.32
180.015	6885.53	7935.64	1098.32
181.015	6885.53	7922.58	1134.34
182.015	7169.58	8093.3	1181.37
183.015	7174.6	8042.09	1115.33
184.015	7191.67	7738.82	1089.31
185.015	6971.85	8121.42	1103.32
186.015	7211.74	8026.02	1115.33
187.015	7131.44	8129.46	1161.36
188.015	7185.65	8094.31	1108.33
189.015	7092.29	8099.33	1109.33
190.015	7123.41	7950.7	1150.35
191.015	7155.53	7963.75	1113.33
192.016	7123.41	8014.97	1130.34
193.016	7020.02	8080.25	1151.35
194.016	7070.21	8070.2	1086.31
195.016	7041.1	8026.02	1130.34
196.016	7158.54	7894.46	1105.32
197.016	7073.22	8006.94	1114.33
198.016	7198.69	8171.64	1165.36
199.016	7074.23	8035.06	1041.29
200.016	7081.25	7943.67	1112.33
201.016	7118.39	7984.84	1100.32
202.016	7318.15	8216.83	1156.35
203.016	7251.9	8057.15	1132.34
204.016	7354.29	8036.06	1117.33
205.017	7388.42	8034.05	1140.34
206.017	7447.66	8006.94	1143.35
207.017	7200.7	8106.36	1091.32
208.017	7415.53	8021	1131.34
209.017	7331.2	7948.69	1129.34
210.017	7346.26	7953.71	1096.32
211.017	7447.66	8047.11	1149.35
212.017	7407.5	8120.42	1112.33
213.017	7467.74	8039.07	1090.32
214.017	7458.7	8127.45	1072.3
215.017	7498.86	8091.29	1127.34
216.018	7562.11	8212.82	1105.32
217.018	7454.68	8124.44	1166.36
218.018	7666.53	8153.56	1101.32
219.018	7477.77	8150.55	1082.31
220.018	7458.7	8380.55	1180.37
221.018	7566.13	8094.31	1146.35
222.018	7405.49	8105.35	1101.32
223.018	7478.78	8084.26	1097.32
224.018	7627.37	8119.42	1184.37
225.018	7443.64	8085.27	1165.36
226.018	7666.53	8147.54	1153.35
227.018	7576.17	8170.63	1088.31
228.018	7687.61	8518.16	1063.3
229.018	7595.24	8224.87	1110.33
230.019	7652.47	8040.08	1167.36
231.019	7662.51	8129.46	1270.43
232.019	7550.06	7923.59	401.043
233.019	7518.94	8022	399.042
234.019	7634.4	8212.82	361.035
235.019	7635.4	8040.08	389.04
236.019	7632.39	8032.04	400.042
237.019	7795.05	8085.27	3204.72
238.019	7687.61	8200.76	6956.79
239.019	7625.36	8240.94	6293.47
240.019	7621.35	8206.79	4893.33
241.02	7639.42	8031.04	3861.95
242.02	7631.39	8152.56	3596.42
243.02	7762.92	8091.29	3835.89
244.02	7776.98	8238.93	4719.89
245.02	7717.74	8080.25	5850.05
246.02	7602.27	8139.5	6772.12
247.02	7748.86	8232.9	7222.79
248.02	7680.59	8268.06	7351.28
249.02	7820.16	8939.1	7624.36
250.02	7746.86	9287.78	7840.24
251.02	7648.46	8850.69	7937.65
252.02	7726.77	8240.94	8107.36
253.02	7866.35	8166.62	7993.88
254.02	7768.95	8212.82	8146.53
255.021	7816.14	8131.47	8081.25
256.021	7759.91	8149.54	7664.52
257.021	7728.78	8170.63	8006.94
258.021	7718.74	8208.8	7731.79
259.021	7925.59	7913.54	7591.23
260.021	7755.89	8061.17	7561.11
261.021	7857.31	8176.66	7375.37
262.021	7653.48	8262.03	7268.96
263.021	7793.04	8257.01	7123.41
264.021	7826.18	8256	6906.61
265.021	7671.55	8266.05	6993.93
266.022	7647.45	8259.02	6911.63
267.022	7839.24	8167.62	6914.64
268.022	7804.09	8285.13	6662.73
269.022	7631.39	8126.44	6602.52
270.022	7808.11	8275.09	6579.44
271.022	7765.93	5647.43	6565.39
272.022	7993.88	249.016	6326.58
273.022	7820.16	290.022	6159.03
274.022	7869.36	257.018	6077.77
275.022	7865.34	268.019	5954.37
276.022	7887.44	7280	6041.65
277.022	7832.21	8242.95	5849.05
278.022	7727.78	8275.09	5930.3
279.023	7726.77	8271.07	5801.9
280.023	7941.66	8180.68	5810.93
281.023	7738.82	8261.03	5956.38
282.023	7905.51	8391.6	6073.75
283.023	7971.79	8632.68	6065.73
284.023	7756.9	8931.06	6130.94
285.023	7726.77	8968.24	6033.62
286.023	7867.35	8707.02	6075.76
287.023	7755.89	8668.85	6180.1
288.023	7835.22	8607.57	6127.93
289.023	7926.6	9045.61	6129.93
290.023	8028.03	9441.54	6039.64
291.023	7893.46	9852.63	6026.6
292.024	7835.22	9975.27	5888.17
293.024	7781	9984.31	6070.74
294.024	7912.54	10145.2	5993.5
295.024	7896.47	10154.2	6033.62
296.024	7999.91	10261.8	6262.37
297.024	7931.62	10196.4	6142.98
298.024	7878.4	10107	6095.82
299.024	7961.75	9964.21	6084.79
300.024	7897.48	10189.4	6174.08
301.024	8226.88	10170.3	6261.36
302.024	7999.91	10044.6	6140.97
303.025	8312.25	10194.4	6036.63
304.025	8033.05	10248.7	6020.58
305.025	8002.92	10207.5	6084.79
306.025	7863.34	10479	6207.19
307.025	8062.17	10383.5	6328.59
308.025	7753.88	10628.8	6130.94
309.025	8015.97	10436.7	6231.27
310.025	7989.86	10454.8	6374.74
311.025	8035.06	10725.4	6462.04
312.025	8227.88	10581.5	6250.33
313.025	8153.56	10592.6	6509.2
314.025	8200.76	10782.7	6606.54
315.026	8247.97	10498.1	6704.88
316.026	8394.61	10592.6	6636.64
317.026	8776.34	10428.7	6737
318.026	8761.27	10719.3	6745.02
319.026	8481	10777.7	6781.15
320.026	8684.92	10616.7	6947.76
321.026	8508.12	10618.8	6917.65
322.026	8744.19	10572.5	6936.72
323.026	8617.61	10668	6897.57
324.026	8631.68	10714.3	7109.36
325.026	8743.19	10810.8	7187.65
326.026	8167.62	10746.5	7181.63
327.026	8004.93	10761.6	7158.54
328.026	8032.04	10747.5	7194.68
329.027	8022	10534.3	7200.7
330.027	7774.97	10675.1	7180.63
331.027	7876.39	10709.3	7247.88
332.027	7902.5	10838	7251.9
333.027	7927.6	10940.6	7318.15
334.027	7773.97	10797.8	7354.29
335.027	7884.42	11075.4	7365.33
336.027	7981.83	10878.2	7343.25
337.027	8016.98	10916.4	7343.25
338.027	7940.66	11019	7449.66
339.027	7928.61	11136.7	7246.88
340.027	8045.1	11166.9	7393.44
341.028	7716.73	11232.3	7367.34
342.028	7957.73	11134.7	7486.81
343.028	7952.71	11109.6	7471.75
344.028	7911.54	11049.2	7482.79
345.028	7891.45	11000.9	7567.13
346.028	7991.87	10758.5	7483.8
347.028	7993.88	11161.9	7471.75
348.028	8004.93	11121.6	7487.81
349.028	7766.94	11028.1	7625.36
350.028	7822.17	11037.1	7560.1
351.028	8065.18	11156.8	7483.8
352.029	7936.64	10948.6	7523.96
353.029	7953.71	10932.5	7494.84
354.029	7869.36	10805.8	7531.99
355.029	7979.82	11041.2	7516.93
356.029	7822.17	11195.1	7556.09
357.029	7898.48	10969.8	7653.48
358.029	7915.55	10926.5	7670.55
359.029	8090.29	11060.3	7507.89
360.029	7913.54	10885.3	7570.14
361.029	7924.59	11161.9	7407.5
362.029	8049.12	10983.8	7591.23
363.029	7891.45	11093.5	7619.34
364.03	7855.3	11172.9	7581.19
365.03	7980.83	11259.4	7474.76
366.03	8027.02	11141.8	7773.97
367.03	7921.58	11125.7	7435.61
368.03	7852.29	11248.4	7597.25
369.03	7949.7	11059.3	7571.15
370.03	7932.62	11257.4	7585.2
371.03	7896.47	11109.6	7500.87
372.03	8134.48	11216.2	7617.33
373.03	7982.83	11395.3	7647.45
374.03	7963.75	11111.6	7405.49
375.03	8181.68	11239.3	7503.88
376.03	7861.33	11230.3	7377.38
377.03	7896.47	11284.6	7401.48
378.031	8014.97	11172.9	7439.63
379.031	8110.38	11395.3	7610.3
380.031	7936.64	11200.1	7640.42
381.031	7956.73	11612.6	7528.98
382.031	7973.8	11296.7	7506.89
383.031	8144.52	11365.1	7769.95
384.031	7963.75	12140.9	7553.07
385.031	8067.19	12565.6	7449.66
386.031	8203.78	12164	7564.12
387.031	8134.48	11528.1	7643.44
388.031	8112.38	11447.6	7416.53
389.031	7924.59	11410.3	7601.27
390.032	8174.65	11410.3	7479.78
391.032	8122.43	11456.6	7510.91
392.032	8390.6	11557.2	7591.23
393.032	8219.85	11573.3	7704.68
394.032	8138.5	11440.5	7598.25
395.032	8015.97	11393.2	7549.06
396.032	7952.71	11544.2	7498.86
397.032	8052.13	11212.2	7521.95
398.032	8127.45	11386.2	7524.96
399.032	3931.09	11353	7652.47
400.032	415.046	11667.9	7583.19
401.033	438.051	11425.4	7714.72
402.033	458.056	11573.3	7738.82
403.033	461.056	11489.8	7548.05
404.033	465.057	11287.6	7814.13
405.033	7819.15	11517	7649.46
406.033	9966.22	11561.3	7619.34
407.033	13051.9	11514	7749.87
408.033	13276.5	11502.9	7651.47
409.033	12332.1	11374.1	7598.25
410.033	12288.8	11586.4	7636.41
411.033	13429.5	11459.6	7644.44
412.033	14401.7	11461.7	7794.05
413.033	18474.8	11630.7	7884.42
414.034	21635	11485.8	7666.53
415.034	16819.5	11621.6	7743.84
416.034	13425.5	11477.8	7792.04
417.034	12778.1	11666.9	7701.67
418.034	11681	11376.1	7782
419.034	11463.7	11987.9	7855.3
420.034	11079.4	12164	7817.14
421.034	10820.9	11550.2	7667.53
422.034	10848.1	11443.5	7795.05
423.034	10295	11552.2	7636.41
424.034	10274.9	11583.4	7815.14
425.034	10085.9	11597.5	7935.64
426.034	9680.74	11574.3	7728.78
427.035	9546.06	11723.3	7781
428.035	9345.06	11672.9	7918.57
429.035	9380.23	11629.7	7822.17
430.035	9194.32	11438.5	7772.96
431.035	9069.72	11852.1	7785.01
432.035	9147.09	11673.9	7631.39
433.035	8952.16	11711.2	7804.09
434.035	8822.56	11621.6	7832.21
435.035	8905.95	11666.9	7766.94
436.035	8817.53	11593.5	7763.93
437.035	8933.07	11774.6	7768.95
438.035	9056.66	11782.6	7875.39
439.035	8716.06	11844	7818.15
440.036	8723.1	11586.4	7828.19
441.036	8797.44	11646.8	7931.62
442.036	8990.34	11706.1	7864.34
443.036	8930.06	11520	7787.02
444.036	8818.54	11703.1	7723.76
445.036	8997.38	11795.7	7944.67
446.036	8983.31	11917.5	7846.26
447.036	9037.57	11876.2	8066.19
448.036	9518.92	11880.2	8004.93
449.036	9746.08	11763.5	7931.62
450.036	9617.42	11611.6	7828.19
451.036	9810.41	11613.6	7867.35
452.037	10154.2	11581.4	7877.39
453.037	10113	11494.9	7749.87
454.037	10661	11511	7921.58
455.037	10739.4	11816.8	8041.08
456.037	10720.3	11830.9	7816.14
457.037	10879.2	11789.7	7727.78
458.037	11114.6	11811.8	8070.2
459.037	11110.6	11865.1	8018.99
460.037	11287.6	11725.3	7854.3
461.037	11096.5	11720.2	7890.45
462.037	11224.2	11767.5	7980.83
463.038	11198.1	11811.8	8011.96
464.038	11178	11710.2	8073.22
465.038	11359	11749.4	7753.88
466.038	11373.1	11766.5	7899.49
467.038	11221.2	11836	7981.83
468.038	11433.5	11652.8	7985.85
469.038	11056.3	11948.7	7918.57
470.038	11128.7	11874.2	7975.81
471.038	11101.5	11715.2	7998.9
472.038	11174.9	11650.8	7965.76
473.038	11149.8	11923.5	8180.68
474.038	11295.7	11765.5	7876.39
475.039	10974.8	11966.8	8127.45
476.039	11292.6	12358.3	7736.81
477.039	11167.9	12316	7641.43
478.039	11302.7	12051.3	7941.66
479.039	11519	12192.2	7922.58
480.039	11253.4	11858.1	8055.14
481.039	11266.5	11639.7	7981.83
482.039	11423.4	11924.5	8062.17
483.039	11445.6	11708.2	7987.86
484.039	11362.1	11804.8	7995.89
485.039	11624.6	11891.3	8000.91
486.039	11587.4	11776.6	8009.95
487.039	11523	11720.2	8059.16
488.039	11488.8	12051.3	8142.51
489.04	11658.9	12017.1	8150.55
490.04	11747.4	11974.8	7980.83
491.04	11552.2	12076.5	7934.63
492.04	11436.5	12217.4	8000.91
493.04	11709.2	11862.1	7906.52
494.04	11531.1	11771.6	8049.12
495.04	11684	11801.7	7519.94
496.04	11661.9	12187.2	369.036
497.04	11738.3	12008	395.041
498.04	11760.5	11913.4	367.036
499.04	11656.8	12030.2	372.037
500.04	11737.3	11880.2	2458.6
501.041	11705.1	11846	7961.75
502.041	11761.5	11899.3	8220.85
503.041	11924.5	11825.9	8098.32
504.041	11865.1	13324.8	8269.06
505.041	11675	12758.9	8054.14
506.041	11771.6	12303.9	8022
507.041	11768.5	11927.5	8157.58
508.041	11870.2	12030.2	8034.05
509.041	11808.8	11921.5	8074.22
510.041	11967.8	11809.8	8145.53
511.041	11640.7	11885.3	8487.02
512.042	12041.2	12008	8585.47
513.042	11702.1	12109.7	8574.42
514.042	12105.7	11979.9	8714.05
515.042	12060.4	12066.4	8409.68
516.042	11981.9	11853.1	8561.36
517.042	12215.4	12025.1	8479.99
518.042	12038.2	12093.6	8441.82
519.042	12190.2	12276.7	8708.03
520.042	12095.6	12030.2	9207.38
521.042	12011	12934.1	9608.37
522.042	12011	12405.6	9986.32
523.042	11922.5	12242.5	10218.6
524.042	12026.1	13904	10467.9
525.042	12154	14120.5	10768.6
526.043	12016.1	11955.7	10744.5
527.043	12256.6	11939.6	11065.3
528.043	12229.4	11881.2	11267.5
529.043	12316	12131.8	11270.5
530.043	12257.6	12118.7	11514
531.043	12285.8	12084.5	11343.9
532.043	12349.2	12130.8	11441.5
533.043	12273.7	12207.3	11594.5
534.043	12490.1	12958.3	11765.5
535.043	12618	12446.9	11449.6
536.043	12335.1	12238.5	11747.4
537.044	12380.4	12154	11653.8
538.044	12668.3	12232.5	11596.5
539.044	12547.5	12114.7	11613.6
540.044	12443.8	12014.1	11771.6
541.044	12093.6	12095.6	11885.3
542.044	11950.7	13112.3	11838
543.044	12069.4	13438.6	11591.4
544.044	11930.5	12150.9	11805.8
545.044	12059.4	12002	11795.7
546.044	12155	12009	11855.1
547.044	11880.2	12159	11931.5
548.044	12003	12023.1	11795.7
549.044	12017.1	12187.2	11560.3
550.044	11804.8	12261.7	11881.2
551.045	11937.6	12101.6	12135.8
552.045	11933.6	12081.5	11813.8
553.045	11892.3	11999	11898.3
554.045	11966.8	12180.1	11911.4
555.045	12019.1	12119.7	11999
556.045	11837	12164	11953.7
557.045	11970.8	12264.7	11928.5
558.045	12036.2	12306.9	12024.1
559.045	11979.9	12092.6	11925.5
560.045	11943.6	12151.9	11957.7
561.045	12178.1	12249.6	12182.1
562.045	11987.9	12068.4	12002
563.046	12044.3	12309	12108.7
564.046	11926.5	12243.5	12036.2
565.046	11963.8	12369.3	12227.4
566.046	12063.4	11934.6	12266.7
567.046	11955.7	12090.6	12465
568.046	12030.2	12151.9	12576.7
569.046	12016.1	12157	12273.7
570.046	11743.4	12028.2	12503.2
571.046	12027.2	12279.8	12161
572.046	12083.5	12012.1	12361.3
573.046	12129.8	12240.5	12336.1
574.047	12278.8	12240.5	12209.3
575.047	12356.3	12454.9	12227.4
576.047	12718.7	12197.2	12411.6
577.047	12695.5	11896.3	12437.8
578.047	12571.7	12319	12265.7
579.047	12092.6	12103.6	12539.5
580.047	12207.3	12456.9	12497.2
581.047	12196.2	12218.4	12405.6
582.047	12084.5	12194.2	12451.9
583.047	12012.1	12162	12627
584.047	11910.4	12154	12483.1
585.047	12008	12299.9	12508.3
586.047	11987.9	12195.2	12592.8
587.047	12027.2	12175.1	12541.5
588.048	12182.1	12389.5	12587.8
589.048	12090.6	12104.6	12639.1
590.048	11843	12033.2	12783.1
591.048	12031.2	12475	12756.9
592.048	12141.9	12247.6	12761.9
593.048	11982.9	12052.3	12796.2
594.048	12089.5	11993.9	12844.5
595.048	12055.3	12193.2	12707.6
596.048	11965.8	12327.1	13108.3
597.048	12061.4	12090.6	12759.9
598.048	12062.4	12249.6	12715.6
599.049	12051.3	12267.7	12755.9
600.049	11907.4	12288.8	12871.7
601.049	12041.2	12204.3	12756.9
602.049	12177.1	12304.9	12917
603.049	12120.7	12265.7	12857.6
604.049	12011	12303.9	12894.8
605.049	11743.4	12229.4	13037.8
606.049	12035.2	12154	13062
607.049	12168	12241.5	12832.4
608.049	11991.9	12396.5	13067
609.049	11903.4	12492.2	12977.4
610.049	12153	14198.1	13142.5
611.049	12231.5	14330.1	13239.2
612.05	12124.8	12442.8	12864.6
613.05	11952.7	12335.1	13159.7
614.05	12122.8	12323	13099.2
615.05	12045.3	12230.4	12967.3
616.05	12047.3	12362.3	13089.2
617.05	12087.5	12032.2	13092.2
618.05	12095.6	12352.2	12981.4
619.05	12232.5	12305.9	13173.8
620.05	12120.7	12242.5	13334.9
621.05	12149.9	12218.4	13282.5
622.05	12126.8	12158	13162.7
623.05	11987.9	12385.5	13357
624.05	12078.5	12136.8	13264.4
625.051	12139.9	12222.4	13218.1
626.051	11897.3	12336.1	13224.1
627.051	11971.8	12377.4	13330.8
628.051	12119.7	12472	13272.4
629.051	12050.3	12295.9	13194.9
630.051	12128.8	12442.8	13231.2
631.051	12230.4	12566.6	13049.9
632.051	12134.8	12384.4	13340.9
633.051	12006	12224.4	13396.3
634.051	12290.8	12317	13457.7
635.051	12130.8	12343.2	13256.3
636.052	12028.2	12605.9	13398.3
637.052	12336.1	12284.8	13382.2
638.052	12255.6	12284.8	13251.3
639.052	12083.5	12483.1	13206
640.052	12007	12326.1	13164.7
641.052	12230.4	12208.3	13571.5
642.052	12142.9	12247.6	13488
643.052	11892.3	12295.9	13514.1
644.052	12202.3	12380.4	13267.4
645.052	12279.8	12519.3	13396.3
646.052	12153	12401.6	13393.3
647.052	12050.3	12467	13541.3
648.052	12312	12279.8	13333.9
649.053	12357.3	12337.1	13419.5
650.053	12209.3	12471	13596.7
651.053	12104.6	12280.8	13419.5
652.053	12093.6	12546.5	13335.9
653.053	12573.7	12451.9	13529.2
654.053	11993.9	12413.6	13641
655.053	12249.6	12669.3	13246.3
656.053	12281.8	12669.3	13613.9
657.053	12122.8	12567.6	13513.1
658.053	12300.9	12384.4	13395.3
659.053	12301.9	12439.8	13445.7
660.053	12307.9	12672.3	13513.1
661.054	12427.7	12321	13438.6
662.054	12242.5	12142.9	13589.7
663.054	12224.4	12208.3	13388.3
664.054	12335.1	12388.5	13423.5
665.054	12382.4	12312	13484.9
666.054	12404.6	12408.6	13631
667.054	12369.3	12166	13290.6
668.054	12145.9	12356.3	13489
669.054	12279.8	12162	13237.2
670.054	12265.7	12423.7	13288.6
671.054	12341.2	12515.3	13350
672.054	12145.9	12464	13816.3
673.055	12093.6	12137.9	13622.9
674.055	12003	12396.5	13273.4
675.055	12255.6	12344.2	13092.2
676.055	12162	12316	13420.5
677.055	12175.1	12346.2	13414.4
678.055	12096.6	12251.6	13577.6
679.055	12141.9	12440.8	13502.1
680.055	12271.7	12382.4	13598.7
681.055	12217.4	12417.7	13676.3
682.055	12235.5	12356.3	13530.3
683.055	12191.2	12496.2	13587.7
684.055	12419.7	12416.7	13570.5
685.055	12240.5	12482.1	13292.6
686.055	12209.3	12274.7	13471.8
687.056	12034.2	12194.2	13581.6
688.056	12204.3	12491.1	13455.7
689.056	12239.5	12675.4	13556.4
690.056	12237.5	12426.7	13526.2
691.056	12127.8	12373.4	13685.4
692.056	12292.9	12273.7	13542.3
693.056	12103.6	12491.1	13564.5
694.056	12217.4	12463	13672.3
695.056	12383.4	12407.6	13938.2
696.056	12245.5	12376.4	13559.5
697.056	12334.1	12551.5	13563.5
698.057	12290.8	12410.6	13762.9
699.057	12146.9	12507.3	13597.7
700.057	12450.9	12511.3	13594.7
701.057	12271.7	12357.3	13696.4
702.057	12272.7	12373.4	13712.6
703.057	12239.5	12332.1	13765.9
704.057	12032.2	12554.6	13666.2
705.057	12428.7	12600.9	13886.8
706.057	12286.8	12460.9	13939.2
707.057	12256.6	12432.8	13937.2
708.057	12059.4	12532.4	13640
709.057	12309	12466	13670.3
710.057	12272.7	12495.2	13668.2
711.058	12306.9	12511.3	13796.2
712.058	12374.4	12415.7	13560.5
713.058	12202.3	12733.8	13761.9
714.058	12426.7	12430.8	13956.3
715.058	12340.2	12301.9	13947.3
716.058	12190.2	12540.5	13918.1
717.058	12294.9	12489.1	13836.5
718.058	12261.7	12674.4	13785.1
719.058	12288.8	12483.1	13588.7
720.058	12372.4	12387.5	13962.4
721.058	12463	12348.2	13720.6
722.058	12353.2	12289.8	13817.3
723.058	12115.7	12606.9	13868.7
724.059	12202.3	12597.8	13788.1
725.059	12376.4	12421.7	13826.4
726.059	12325.1	12489.1	13943.2
727.059	12215.4	12345.2	13758.9
728.059	12349.2	12561.6	13665.2
729.059	12305.9	12574.7	13756.9
730.059	12121.8	12518.3	13876.8
731.059	12184.2	12466	13975.5
732.059	12395.5	12241.5	13767
733.059	12293.9	12471	13719.6
734.059	12382.4	12462	13898.9
735.06	12527.4	12475	14008.7
736.06	12162	12403.6	13746.8
737.06	12443.8	12226.4	13966.4
738.06	12192.2	12782.1	14014.8
739.06	12276.7	12554.6	13782.1
740.06	12214.3	12687.4	13927.1
741.06	12391.5	12554.6	13832.4
742.06	12464	12326.1	14055.1
743.06	12392.5	12455.9	14154.8
744.06	12294.9	12756.9	14000.7
745.06	12290.8	12659.3	14063.1
746.06	12436.8	12321	13811.3
747.06	12349.2	12468	13991.6
748.061	12242.5	12583.8	13913
749.061	12526.4	12507.3	14009.7
750.061	12586.8	12430.8	13952.3
751.061	12228.4	12481.1	14150.8
752.061	12414.6	12449.9	13933.2
753.061	12426.7	12487.1	13887.8
754.061	12236.5	12528.4	13967.4
755.061	12288.8	12606.9	13948.3
756.061	12528.4	12554.6	14057.1
757.061	12360.3	12573.7	13873.7
758.061	12426.7	12345.2	13921.1
759.062	12206.3	12650.2	13746.8
760.062	12278.8	12619	13882.8
761.062	12408.6	12577.7	13980.5
762.062	12241.5	12598.9	13879.8
763.062	12388.5	12690.5	13698.5
764.062	12291.8	12588.8	13733.7
765.062	12414.6	12660.3	14017.8
766.062	12263.7	12597.8	13733.7
767.062	12128.8	12424.7	13975.5
768.062	12327.1	12456.9	14526.6
769.062	12484.1	12411.6	14084.3
770.062	12328.1	12439.8	13830.4
771.062	12344.2	12411.6	13907
772.063	12458.9	12418.7	13948.3
773.063	12459.9	12429.7	14080.2
774.063	12341.2	12567.6	13888.8
775.063	12268.7	12449.9	14085.3
776.063	12423.7	12497.2	13957.3
777.063	12305.9	12707.6	13883.8
778.063	12129.8	12634.1	13843.5
779.063	12430.8	12309	13997.6
780.063	12447.9	12597.8	14179
781.063	12471	12650.2	13882.8
782.063	12336.1	12353.2	14271.7
783.063	12446.9	12759.9	14398.6
784.063	12352.2	12439.8	14420.8
785.064	12287.8	12503.2	14279.7
786.064	12561.6	12558.6	14190.1
787.064	12300.9	12295.9	13954.3
788.064	12395.5	12542.5	14952.9
789.064	12353.2	12276.7	14272.7
790.064	12286.8	12373.4	14269.7
791.064	12506.2	12502.2	14021.8
792.064	12291.8	12413.6	13854.6
793.064	12193.2	12410.6	14198.1
794.064	12543.5	12552.5	14098.4
795.064	12484.1	12389.5	14168.9
796.065	12317	12530.4	13868.7
797.065	12391.5	12482.1	14286.8
798.065	12595.8	12611.9	14002.7
799.065	12723.7	12535.4	13842.5
800.065	12544.5	12579.7	14045
801.065	12244.5	12560.6	14295.9
802.065	12419.7	12454.9	14434.9
803.065	12404.6	12797.2	14531.6
804.065	12175.1	13216	14352.3
805.065	12400.6	12645.2	14333.1
806.065	12473	12580.7	14322.1
807.065	12350.2	12413.6	14306.9
808.065	12617	12631.1	14208.2
809.065	12401.6	12717.6	14246.5
810.066	12381.4	12779.1	14527.6
811.066	12329.1	12562.6	14415.8
812.066	12477.1	12616	14407.7
813.066	12357.3	12457.9	15687.8
814.066	12535.4	12510.3	14642.5
815.066	12605.9	12582.8	14503.4
816.066	12420.7	12431.8	14240.4
817.066	12538.5	12577.7	14300.9
818.066	12563.6	12320	14727.1
819.066	12448.9	12685.4	14324.1
820.066	12673.4	12661.3	14607.2
821.067	12519.3	12815.3	14755.4
822.067	12446.9	12698.5	14520.6
823.067	12463	12447.9	14872.3
824.067	12501.2	12239.5	14719.1
825.067	12488.1	12458.9	14827.9
826.067	12401.6	12518.3	14722.1
827.067	12331.1	12529.4	14501.4
828.067	12371.4	12720.7	14365.4
829.067	12528.4	12620	14708
830.067	12313	12549.5	14503.4
831.067	12434.8	12887.8	14317
832.067	12556.6	12704.6	14357.3
833.067	12370.4	12464	14486.3
834.068	12588.8	12600.9	14607.2
835.068	12563.6	12574.7	14295.9
836.068	12373.4	12563.6	14344.2
837.068	12409.6	12402.6	14158.8
838.068	12506.2	12584.8	14262.6
839.068	12493.2	12515.3	14499.4
840.068	12473	12486.1	14328.1
841.068	12395.5	12629.1	14635.4
842.068	12738.8	12541.5	14727.1
843.068	12455.9	12587.8	14489.3
844.068	12628	12449.9	14422.8
845.068	12454.9	12579.7	14391.6
846.068	12506.2	12510.3	14352.3
847.069	12490.1	12379.4	14450
848.069	12323	12699.5	14558.8
849.069	12097.6	12632.1	14559.9
850.069	12504.2	12692.5	14848.1
851.069	12406.6	12382.4	14505.4
852.069	12364.3	12583.8	14425.8
853.069	12376.4	12661.3	14494.4
854.069	12710.6	12733.8	14585
855.069	12597.8	12716.6	14579
856.069	12381.4	12622	14561.9
857.069	12484.1	12637.1	14511.5
858.07	12619	12615	14413.7
859.07	12471	12688.5	14408.7
860.07	12396.5	12720.7	14470.2
861.07	12543.5	12690.5	14539.7
862.07	12681.4	12671.3	14550.8
863.07	12469	12683.4	14531.6
864.07	12384.4	12670.3	14395.6
865.07	12592.8	12730.7	14448
866.07	12504.2	12611.9	14461.1
867.07	12410.6	12695.5	14351.3
868.07	12563.6	12490.1	14661.6
869.07	12499.2	12657.2	14474.2
870.07	12377.4	12545.5	14631.4
871.07	12629.1	12587.8	14390.6
872.071	12558.6	12918	14366.4
873.071	12483.1	12541.5	14603.2
874.071	12562.6	12663.3	14419.8
875.071	12551.5	12620	14324.1
876.071	12452.9	12603.9	14640.5
877.071	12524.4	12685.4	14533.7
878.071	12355.3	12871.7	14414.8
879.071	12602.9	12751.9	14644.5
880.071	12469	12428.7	14482.3
881.071	12654.2	12596.8	14418.8
882.071	12424.7	12701.5	14585
883.071	12467	12499.2	14915.6
884.072	12608.9	12493.2	14857.2
885.072	12647.2	12701.5	14684.8
886.072	12632.1	12636.1	14461.1
887.072	12571.7	12475	14414.8
888.072	12620	12605.9	14800.7
889.072	12430.8	12432.8	14298.9
890.072	12619	12553.6	14614.3
891.072	12641.1	12582.8	14350.3
892.072	12603.9	12546.5	14596.1
893.072	12470	12709.6	14346.2
894.072	12657.2	12497.2	14552.8
895.073	12521.3	12710.6	14416.8
896.073	12654.2	12677.4	14053
897.073	12837.5	12660.3	14299.9
898.073	12568.7	12775	14312
899.073	12696.5	12885.8	14188
900.073	12548.5	12493.2	14317
901.073	12402.6	12702.5	14194.1
902.073	12783.1	12453.9	14288.8
903.073	12624	12668.3	14365.4
904.073	12662.3	12627	14034.9
905.073	12742.8	12703.6	14449
906.073	12470	12430.8	14338.2
907.073	12470	12658.3	14419.8
908.073	12325.1	12891.8	14265.6
909.074	12400.6	12625	14517.5
910.074	12478.1	12521.3	14647.5
911.074	12440.8	12579.7	14467.1
912.074	12563.6	12661.3	14322.1
913.074	12434.8	12636.1	14581
914.074	12495.2	12386.5	14691.9
915.074	12562.6	12552.5	14741.3
916.074	12547.5	12510.3	14456.1
917.074	12479.1	12572.7	14724.1
918.074	12581.7	12525.4	14432.9
919.074	12478.1	12491.1	14524.6
920.075	12513.3	12509.3	14902.5
921.075	12657.2	12632.1	14570.9
922.075	12480.1	12528.4	14517.5
923.075	12426.7	12776	14649.5
924.075	12653.2	12665.3	14516.5
925.075	12618	12628	14513.5
926.075	12661.3	12656.2	14325.1
927.075	12531.4	12747.8	14420.8
928.075	12491.1	12655.2	14454
929.075	12573.7	12628	14319
930.075	12874.7	12635.1	14485.3
931.075	12609.9	12721.7	14474.2
932.076	12593.8	12465	14584
933.076	12676.4	12663.3	14515.5
934.076	12622	12465	14567.9
935.076	12610.9	12681.4	14628.4
936.076	12552.5	12714.6	14531.6
937.076	12310	12611.9	14529.6
938.076	12807.2	12682.4	14354.3
939.076	12468	12508.3	14557.8
940.076	12760.9	12749.9	14677.8
941.076	12706.6	12413.6	14690.9
942.076	12539.5	12681.4	14698.9
943.076	12422.7	12770	14603.2
944.076	12610.9	12574.7	14533.7
945.076	12781.1	12582.8	14302.9
946.077	12550.5	12681.4	14636.4
947.077	12534.4	12800.2	14307.9
948.077	12564.6	12406.6	14499.4
949.077	12663.3	12732.7	14456.1
950.077	12557.6	12697.5	14243.5
951.077	12548.5	12660.3	14650.6
952.077	12752.9	12648.2	14412.7
953.077	12641.1	12631.1	14594.1
954.077	12666.3	12936.1	14610.2
955.077	12670.3	12634.1	14521.6
956.077	12687.4	12758.9	14211.2
957.078	12660.3	12684.4	14433.9
958.078	12599.9	12788.1	14395.6
959.078	12572.7	12706.6	14490.3
960.078	12521.3	12767	14679.8
961.078	12540.5	12757.9	14407.7
962.078	12512.3	12592.8	14679.8
963.078	12756.9	12893.8	14685.8
964.078	12692.5	12765	14348.2
965.078	12723.7	12505.2	14506.4
966.078	12764	12714.6	14360.3
967.078	12807.2	12622	14490.3
968.078	12540.5	12545.5	14455.1
969.078	12592.8	12570.7	14501.4
970.078	12577.7	12708.6	14539.7
971.079	12964.3	12619	14430.9
972.079	12692.5	12761.9	14652.6
973.079	12566.6	12483.1	14504.4
974.079	12684.4	12643.2	14748.3
975.079	12496.2	12651.2	14773.5
976.079	12619	12837.5	14611.3
977.079	12545.5	12515.3	14604.2
978.079	12637.1	12627	14538.7
979.079	12666.3	12541.5	14531.6
980.079	12581.7	12787.1	14636.4
981.079	12743.8	12683.4	14851.1
982.08	12829.4	12588.8	14770.5
983.08	12371.4	12616	14745.3
984.08	12742.8	12862.6	14668.7
985.08	12503.2	12660.3	14652.6
986.08	12555.6	12576.7	14726.1
987.08	12436.8	12565.6	14530.6
988.08	12673.4	12793.2	14799.7
989.08	12828.4	12616	14719.1
990.08	12843.5	12678.4	14660.6
991.08	12451.9	12729.7	14882.4
992.08	12407.6	12809.3	14739.2
993.08	12757.9	12560.6	14592.1
994.081	12528.4	12519.3	14617.3
995.081	12504.2	12656.2	14661.6
996.081	12590.8	12850.5	14783.6
997.081	12556.6	12735.8	14871.3
998.081	12693.5	12550.5	14811.8
999.081	12489.1	12642.1	14787.6
1000.08	12599.9	12728.7	14727.1
1001.08	12486.1	12675.4	14515.5
1002.08	12681.4	12571.7	14617.3
1003.08	12818.3	13602.8	14757.4
1004.08	12560.6	13433.6	14760.4
1005.08	12745.8	12596.8	14756.4
1006.08	12730.7	12655.2	14897.5
1007.08	12450.9	12750.9	14845.1
1008.08	12550.5	12733.8	14838
1009.08	12526.4	12614	14911.6
1010.08	12444.8	12478.1	14909.6
1011.08	12669.3	12645.2	14916.6
1012.08	12598.9	12575.7	14924.7
1013.08	12649.2	12799.2	14925.7
1014.08	12652.2	12689.5	14574
1015.08	12802.2	12651.2	14845.1
1016.08	12779.1	12778.1	14977.1
1017.08	12511.3	12498.2	14925.7
1018.08	12566.6	12663.3	14932.7
1019.08	12480.1	12546.5	14817.8
1020.08	12816.3	12734.8	14963
1021.08	12588.8	12803.2	15024.5
1022.08	12566.6	13010.6	14871.3
1023.08	12661.3	12894.8	15078.9
1024.08	12491.1	12635.1	15167.6
1025.08	12632.1	12684.4	15125.3
1026.08	12691.5	12797.2	14823.9
1027.08	12766	12837.5	15112.2
1028.08	12740.8	12756.9	15095
1029.08	12513.3	12629.1	14768.5
1030.08	12607.9	12826.4	14935.8
1031.08	12615	12819.3	15102.1
1032.08	12750.9	12724.7	14917.6
1033.08	12769	12667.3	14968
1034.08	12718.7	12576.7	14716.1
1035.08	12579.7	12686.4	15002.3
1036.08	12673.4	12659.3	14824.9
1037.08	12498.2	12678.4	15169.6
1038.08	12610.9	12664.3	15031.5
1039.08	12771	12527.4	14940.8
1040.08	12576.7	12638.1	14967
1041.08	12467	12709.6	14953.9
1042.08	12991.5	12770	14977.1
1043.08	12888.8	12740.8	14839
1044.08	12703.6	12668.3	15017.4
1045.08	12575.7	12753.9	15014.4
1046.08	12943.2	12951.2	14964
1047.08	12632.1	12628	15288.6
1048.08	12590.8	12626	14965
1049.08	12566.6	12802.2	15048.7
1050.08	12792.1	12669.3	14917.6
1051.09	12677.4	12899.9	14759.4
1052.09	12781.1	12660.3	14957.9
1053.09	12635.1	12689.5	14950.9
1054.09	12826.4	12611.9	15137.4
1055.09	12765	12906.9	15016.4
1056.09	12778.1	12752.9	14940.8
1057.09	12799.2	12897.9	15058.7
1058.09	12615	12718.7	15208.9
1059.09	12705.6	12738.8	14975.1
1060.09	12729.7	12688.5	14974.1
1061.09	12754.9	12626	14833
1062.09	12842.5	12702.5	15051.7
1063.09	12623	12656.2	15260.3
1064.09	12517.3	12769	15031.5
1065.09	13934.2	12763	15155.5
1066.09	12835.4	12842.5	15143.4
1067.09	12705.6	12733.8	15172.6
1068.09	12710.6	12594.8	15091
1069.09	12779.1	12912	15160.5
1070.09	12707.6	12748.9	15086
1071.09	12568.7	12568.7	15090
1072.09	12707.6	12979.4	14869.2
1073.09	12824.4	12715.6	15086
1074.09	12527.4	12718.7	15093
1075.09	12836.4	12701.5	15093
1076.09	12679.4	12815.3	15092
1077.09	12788.1	12701.5	15172.6
1078.09	12857.6	12930.1	14872.3
1079.09	12720.7	12799.2	15123.2
1080.09	12737.8	12856.6	14870.3
1081.09	12715.6	12699.5	15100.1
1082.09	12730.7	12657.2	15162.6
1083.09	12645.2	13034.8	15163.6
1084.09	12606.9	12645.2	15004.3
1085.09	12661.3	12736.8	14814.8
1086.09	12558.6	12790.1	14842
1087.09	12653.2	12648.2	14939.8
1088.09	12610.9	12749.9	15058.7
1089.09	12791.1	12948.2	15259.3
1090.09	12697.5	12676.4	15309.7
1091.09	12763	12699.5	15413.6
1092.09	12724.7	12689.5	15488.2
1093.09	12785.1	12733.8	15325.9
1094.09	12499.2	12820.3	15377.3
1095.09	12591.8	12657.2	14989.2
1096.09	12842.5	12591.8	14901.5
1097.09	12469	12993.5	14967
1098.09	12680.4	12806.2	15046.6
1099.09	12682.4	12835.4	14956.9
1100.09	12718.7	12809.3	14863.2
1101.09	12661.3	12576.7	14887.4
1102.09	12574.7	12672.3	15171.6
1103.09	12458.9	12868.7	14965
1104.09	12621	12684.4	15295.6
1105.09	12654.2	13011.6	15127.3
1106.09	12537.5	12542.5	15067.8
1107.09	12674.4	12838.5	15030.5
1108.09	12655.2	12614	14843
1109.09	12627	12851.5	14932.7
1110.09	12713.6	12666.3	15130.3
1111.09	12740.8	13205	15050.7
1112.09	12752.9	12814.3	14918.6
1113.09	12671.3	12713.6	15121.2
1114.09	12590.8	12946.2	15142.4
1115.09	12628	12761.9	15137.4
1116.09	12872.7	12888.8	15139.4
1117.09	12689.5	12620	15056.7
1118.09	12479.1	12799.2	15086
1119.09	12835.4	12618	15125.3
1120.09	12647.2	12835.4	15054.7
1121.09	12654.2	12753.9	15091
1122.09	12634.1	12735.8	15450.9
1123.09	12752.9	12949.2	15066.8
1124.09	12649.2	12750.9	14807.8
1125.09	12703.6	12943.2	14873.3
1126.09	12826.4	12735.8	15177.7
1127.09	12740.8	12802.2	15123.2
1128.09	12631.1	12761.9	14894.4
1129.09	12697.5	12901.9	15190.8
1130.09	12764	12713.6	15034.5
1131.09	12742.8	12795.2	14901.5
1132.09	12798.2	12775	14869.2
1133.09	12562.6	12679.4	14887.4
1134.09	12533.4	12967.3	15119.2
1135.09	12842.5	12820.3	15201.9
1136.09	12737.8	12912	15016.4
1137.09	12767	12785.1	15190.8
1138.09	12664.3	12867.7	14927.7
1139.09	12855.6	12695.5	14912.6
1140.09	12820.3	13041.8	15030.5
1141.09	12813.3	12802.2	15350.1
1142.09	12868.7	12707.6	15283.5
1143.09	12710.6	12880.7	15040.6
1144.09	12662.3	12629.1	14992.2
1145.09	12651.2	12767	15241.2
1146.09	12704.6	12759.9	15100.1
1147.09	12870.7	12659.3	15037.6
1148.09	12765	12896.9	15087
1149.09	12621	13794.2	15126.3
1150.09	12930.1	13673.3	15317.8
1151.09	12877.7	12628	15301.7
1152.09	12784.1	12690.5	15145.4
1153.09	12908.9	12878.7	15146.4
1154.09	12853.6	12839.5	15209.9
1155.09	12543.5	12839.5	14917.6
1156.09	12749.9	12794.2	14963
1157.09	12680.4	12945.2	15073.9
1158.09	12704.6	12731.7	15084.9
1159.09	12802.2	12849.5	15008.3
1160.09	12890.8	12964.3	15127.3
1161.09	12996.5	12732.7	14988.2
1162.09	12674.4	12801.2	14921.7
1163.09	12718.7	12882.8	15108.1
1164.09	12491.1	13067	15201.9
1165.09	12793.2	12826.4	15168.6
1166.09	12584.8	12647.2	15079.9
1167.09	12595.8	12748.9	15194.8
1168.09	12790.1	12864.6	15194.8
1169.09	12681.4	12694.5	15293.6
1170.09	12620	12690.5	15349.1
1171.09	12671.3	12899.9	15583
1172.09	12770	12902.9	15327.9
1173.09	12682.4	12740.8	15395.4
1174.1	12593.8	12742.8	15120.2
1175.1	12703.6	12904.9	15210.9
1176.1	12889.8	12942.2	15011.4
1177.1	12544.5	13388.3	15219
1178.1	12710.6	13024.7	15264.4
1179.1	12807.2	12983.4	15219
1180.1	12826.4	13033.8	15153.5
1181.1	12854.6	12671.3	15170.6
1182.1	12665.3	12725.7	14997.3
1183.1	12697.5	12820.3	15332.9
1184.1	12718.7	12866.6	15158.5
1185.1	12703.6	12772	15150.5
1186.1	12698.5	12950.2	14964
1187.1	12477.1	12806.2	15305.7
1188.1	12785.1	12829.4	15022.5
1189.1	12662.3	12820.3	15320.8
1190.1	12675.4	12885.8	15187.8
1191.1	12702.5	12725.7	15402.5
1192.1	12796.2	12709.6	15133.3
1193.1	12830.4	12754.9	15070.8
1194.1	12736.8	12741.8	15027.5
1195.1	12682.4	12980.4	15074.9
1196.1	12905.9	12741.8	15241.2
1197.1	12707.6	12966.3	15131.3
1198.1	12833.4	12852.6	14957.9
1199.1	12848.5	12781.1	14985.2
1200.1	12669.3	12863.6	15296.6
1201.1	12870.7	12752.9	15188.8
1202.1	12717.6	12895.8	14996.2
1203.1	12657.2	13171.7	15102.1
1204.1	12613	13512.1	15144.4
1205.1	13030.8	12611.9	14987.2
1206.1	12933.1	13001.6	15196.8
1207.1	12736.8	12890.8	15225.1
1208.1	12728.7	12960.3	15128.3
1209.1	12506.2	12719.7	15428.7
1210.1	12851.5	12943.2	15325.9
1211.1	12817.3	13144.6	15129.3
1212.1	12742.8	12694.5	15160.5
1213.1	12917	12669.3	15296.6
1214.1	12531.4	12930.1	15066.8
1215.1	12803.2	12761.9	14963
1216.1	13140.5	12795.2	15115.2
1217.1	12845.5	13190.9	15203.9
1218.1	12779.1	14641.5	15003.3
1219.1	12552.5	13042.9	15102.1
1220.1	12682.4	12926.1	15021.4
1221.1	12569.7	12841.5	15123.2
1222.1	12665.3	12851.5	15012.4
1223.1	12846.5	12886.8	15196.8
1224.1	12617	12864.6	15154.5
1225.1	12699.5	12719.7	15032.5
1226.1	12692.5	12961.3	15069.8
1227.1	12702.5	12832.4	15024.5
1228.1	12829.4	12940.1	15127.3
1229.1	12578.7	13006.6	15213
1230.1	12973.4	12912	15398.5
1231.1	12873.7	12997.5	15130.3
1232.1	12946.2	12794.2	15110.1
1233.1	12594.8	12674.4	15279.5
1234.1	12727.7	13046.9	15190.8
1235.1	12705.6	12892.8	15215
1236.1	12777	12887.8	15146.4
1237.1	12714.6	13010.6	15025.5
1238.1	12775	12907.9	15234.1
1239.1	12810.3	12939.1	15121.2
1240.1	12784.1	12838.5	15535.6
1241.1	12805.2	12843.5	15360.1
1242.1	12626	12621	15474.1
1243.1	12860.6	12912	15185.7
1244.1	12684.4	12752.9	14968
1245.1	12939.1	12778.1	15384.3
1246.1	12953.2	12771	15192.8
1247.1	12804.2	12776	15014.4
1248.1	12744.8	12974.4	15238.2
1249.1	12700.5	12977.4	15355.1
1250.1	12939.1	13020.7	15207.9
1251.1	12738.8	12937.1	15161.6
1252.1	12792.1	12983.4	15290.6
1253.1	12702.5	13033.8	15087
1254.1	12954.2	12938.1	15129.3
1255.1	12572.7	12926.1	15333.9
1256.1	12789.1	12946.2	15066.8
1257.1	12837.5	12757.9	15249.3
1258.1	12708.6	12829.4	15219
1259.1	12787.1	13103.3	15153.5
1260.1	12774	12985.5	15184.7
1261.1	12893.8	12788.1	15168.6
1262.1	12942.2	12963.3	15332.9
1263.1	12748.9	12732.7	15227.1
1264.1	12944.2	12782.1	15192.8
1265.1	13104.3	12827.4	15414.6
1266.1	12864.6	12663.3	15177.7
1267.1	12785.1	13035.8	15327.9
1268.1	13042.9	13023.7	15412.6
1269.1	12953.2	12975.4	15378.3
1270.1	12794.2	12983.4	15179.7
1271.1	12849.5	12723.7	15384.3
1272.1	12935.1	12838.5	15241.2
1273.1	12857.6	12840.5	15384.3
1274.1	12907.9	12939.1	15069.8
1275.1	12832.4	12835.4	15086
1276.1	13004.6	12996.5	15340
1277.1	12919	12847.5	15149.5
1278.1	12896.9	13166.7	15176.7
1279.1	12688.5	13110.3	15236.1
1280.1	12938.1	12813.3	15409.5
1281.1	12857.6	12951.2	15224.1
1282.1	13090.2	13130.5	15357.1
1283.1	12872.7	12900.9	15263.4
1284.1	12885.8	12936.1	15216
1285.1	13079.1	12820.3	15148.4
1286.1	12748.9	12930.1	15061.8
1287.1	12849.5	12975.4	15227.1
1288.1	12900.9	12775	15150.5
1289.1	12923	12730.7	15288.6
1290.1	12908.9	12931.1	15356.1
1291.1	12939.1	12980.4	15310.7
1292.1	13015.7	12946.2	15197.8
1293.1	13010.6	12930.1	15210.9
1294.1	12934.1	13073.1	15135.3
1295.1	13072.1	12731.7	15232.1
1296.1	13015.7	13049.9	15294.6
1297.1	13070	12891.8	15257.3
1298.11	13299.6	13005.6	15019.4
1299.11	12892.8	13151.6	15241.2
1300.11	12935.1	12599.9	15219
1301.11	12813.3	13032.8	15296.6
1302.11	12931.1	12912	15221
1303.11	12892.8	12906.9	15483.1
1304.11	13166.7	12987.5	15217
1305.11	12822.4	12999.6	15301.7
1306.11	12851.5	12880.7	14919.6
1307.11	13249.3	12989.5	15149.5
1308.11	12911	12882.8	15228.1
1309.11	13028.8	12967.3	15363.2
1310.11	12973.4	12998.5	15043.6
1311.11	12823.4	13101.3	15207.9
1312.11	12965.3	12993.5	15311.8
1313.11	12930.1	13031.8	15304.7
1314.11	13287.5	12874.7	15430.7
1315.11	13041.8	13133.5	15228.1
1316.11	12963.3	13021.7	15320.8
1317.11	12720.7	13141.5	15186.8
1318.11	12945.2	13021.7	15213
1319.11	12824.4	13021.7	15308.7
1320.11	12781.1	13048.9	15238.2
1321.11	12840.5	13042.9	15203.9
1322.11	12904.9	12797.2	15356.1
1323.11	13047.9	12766	15738.2
1324.11	13045.9	13065	15161.6
1325.11	13013.7	12978.4	15325.9
1326.11	12963.3	12992.5	15440.8
1327.11	13019.7	12927.1	15540.6
1328.11	13092.2	13159.7	15255.3
1329.11	12918	12868.7	15253.3
1330.11	12932.1	12955.3	15275.5
1331.11	12983.4	13036.8	15207.9
1332.11	9435.51	12814.3	15566.8
1333.11	505.068	13101.3	15487.2
1334.11	493.064	13074.1	15239.2
1335.11	496.065	12915	15242.2
1336.11	468.058	12832.4	15382.3
1337.11	506.068	12905.9	15273.4
1338.11	4781.05	13018.7	15348
1339.11	14000.7	13018.7	15351.1
1340.11	17929.6	13031.8	15311.8
1341.11	23359.3	13134.5	15394.4
1342.11	29504	12903.9	15417.6
1343.11	30392.9	12814.3	15172.6
1344.11	27446.5	13088.2	15375.3
1345.11	24441.8	12841.5	15199.9
1346.11	23081.9	12999.6	15618.2
1347.11	20373.1	12729.7	15174.7
1348.11	18471.8	12860.6	15386.4
1349.11	17455.2	12919	15492.2
1350.11	17201.9	12978.4	15525.5
1351.11	16935.5	12978.4	15512.4
1352.11	16399.8	12909.9	15282.5
1353.11	16820.5	13022.7	15442.8
1354.11	17129.2	12996.5	15595.1
1355.11	17377.5	13043.9	15469
1356.11	17693.4	13225.1	15338
1357.11	18572.7	12979.4	15477.1
1358.11	19074.7	13126.4	15566.8
1359.11	19361.6	13066	15341
1360.11	20180.1	12926.1	15270.4
1361.11	20845.2	12999.6	15292.6
1362.11	21789.7	12927.1	15302.7
1363.11	22444.3	13119.4	15333.9
1364.11	22565.7	12885.8	15417.6
1365.11	22492.9	12967.3	15487.2
1366.11	22323.9	12912	15444.8
1367.11	22389.7	13126.4	15645.5
1368.11	22339.1	13006.6	15106.1
1369.11	22261.2	12952.2	15371.2
1370.11	21658.2	13025.7	15235.1
1371.11	20934.2	13143.5	15333.9
1372.11	21194	13048.9	15595.1
1373.11	20727.9	12879.7	15454.9
1374.11	20594.5	12916	15410.6
1375.11	21757.4	12929.1	15567.8
1376.11	23369.4	12840.5	15789.7
1377.11	24915.9	13151.6	15472.1
1378.11	25866.5	13031.8	15421.6
1379.11	26186.9	12869.7	15311.8
1380.11	26548.8	13088.2	15497.3
1381.11	26210.2	13030.8	15596.1
1382.11	26160.5	13077.1	15346
1383.11	27336.9	13149.6	15452.9
1384.11	28992.2	12798.2	15472.1
1385.11	30935.5	13030.8	15641.4
1386.11	32370.2	13123.4	15429.7
1387.11	33526	13201.9	15297.6
1388.11	34393.3	13022.7	15269.4
1389.11	35310.9	13250.3	15606.1
1390.11	35530.9	13042.9	15477.1
1391.11	35963.9	13049.9	15296.6
1392.11	35738.8	13070	15645.5
1393.11	35309.8	13048.9	15856.2
1394.11	35744.9	13000.6	15397.4
1395.11	35475.9	13075.1	15387.4
1396.11	36017.9	13042.9	15464
1397.11	36899.6	12980.4	15434.7
1398.11	37348.3	13033.8	15196.8
1399.11	38300.9	13010.6	15532.5
1400.11	38570.3	13148.6	15352.1
1401.11	39022.4	12979.4	15551.7
1402.11	39766.6	13207	15380.3
1403.11	40451.8	13049.9	15736.2
1404.11	40929.9	13100.2	15603.1
1405.11	41315.1	13184.8	15668.7
1406.11	40870.6	12934.1	15665.6
1407.11	40637.7	13063	15373.3
1408.11	39945.3	12974.4	15333.9
1409.11	40025.9	13085.1	15495.2
1410.11	38658.1	12977.4	15655.6
1411.11	37713.4	13017.7	15496.2
1412.11	37522.6	13000.6	15691.8
1413.11	37714.4	12848.5	15546.7
1414.11	37536.9	13196.9	15319.8
1415.11	37897	12855.6	15384.3
1416.11	38052	13048.9	15629.3
1417.11	38457	13041.8	15711
1418.11	38586.6	13145.6	15577.9
1419.11	38792.8	13008.6	15563.8
1420.11	39053	13051.9	15640.4
1421.12	38908.1	13093.2	15529.5
1422.12	39746.1	12951.2	15422.7
1423.12	39637.9	13173.8	15453.9
1424.12	39592	13093.2	15677.7
1425.12	39866.6	13019.7	15392.4
1426.12	40058.6	13081.1	15618.2
1427.12	40058.6	13115.3	15632.4
1428.12	40533.5	12953.2	15634.4
1429.12	40495.7	12963.3	15746.3
1430.12	39945.3	13054.9	15563.8
1431.12	40395.6	13189.9	15767.5
1432.12	40884.9	13047.9	15658.6
1433.12	41063.7	13107.3	15791.7
1434.12	40786.8	12962.3	15467
1435.12	41176.1	13132.5	15682.8
1436.12	41113.8	13346	15631.4
1437.12	41870	13021.7	15778.6
1438.12	42068.3	13143.5	15239.2
1439.12	41624.7	13205	15666.6
1440.12	42073.4	13073.1	15525.5
1441.12	42083.6	13040.8	15261.4
1442.12	42104.1	12974.4	15652.5
1443.12	42376	13137.5	15481.1
1444.12	42204.3	13066	15426.7
1445.12	42139.9	13302.7	15747.3
1446.12	42513	13528.2	15644.5
1447.12	42374	13966.4	15543.6
1448.12	42377	13094.2	15382.3
1449.12	42092.8	13125.4	15466
1450.12	42356.6	13274.5	15660.6
1451.12	41900.7	13178.8	15451.9
1452.12	41952.8	12978.4	15688.8
1453.12	42004.9	13039.8	15578.9
1454.12	42243.1	13025.7	15580.9
1455.12	41827.1	13097.2	15500.3
1456.12	42194	12993.5	15554.7
1457.12	41969.1	13084.1	15665.6
1458.12	41395.8	13100.2	15674.7
1459.12	41458.1	12802.2	15512.4
1460.12	41767.8	13106.3	15684.8
1461.12	41781.1	13005.6	15569.8
1462.12	41482.6	13120.4	15680.8
1463.12	41754.5	13167.7	15358.1
1464.12	41858.8	13194.9	15625.3
1465.12	41717.7	13199.9	15436.8
1466.12	41459.1	13223.1	15767.5
1467.12	42153.1	13060	15575.9
1468.12	41919.1	13303.7	15259.3
1469.12	41817.9	12984.5	15653.5
1470.12	41514.3	13150.6	15562.8
1471.12	42188.9	13100.2	15511.4
1472.12	41950.7	13039.8	15780.6
1473.12	41951.8	13017.7	15842.1
1474.12	41716.7	12888.8	15490.2
1475.12	42010	13140.5	15432.7
1476.12	41889.4	13055.9	15487.2
1477.12	42038.7	13242.2	15667.7
1478.12	42071.4	13179.8	15697.9
1479.12	42040.7	13170.7	15490.2
1480.12	41800.5	13167.7	15537.6
1481.12	42029.4	12974.4	15704
1482.12	41936.4	13059	15827
1483.12	42076.5	13342.9	15590
1484.12	42030.5	13006.6	15536.6
1485.12	41739.2	13140.5	15490.2
1486.12	42120.4	13116.4	15570.9
1487.12	41856.7	13199.9	15727.1
1488.12	42047.9	13242.2	15564.8
1489.12	42506.9	13185.8	15701.9
1490.12	41855.7	13061	15607.2
1491.12	42634.7	13012.6	15650.5
1492.12	42354.5	13288.6	15789.7
1493.12	42523.2	15206.9	15767.5
1494.12	42474.2	14053	15781.6
1495.12	42199.1	13166.7	15707
1496.12	41665.6	13190.9	15787.6
1497.12	42114.3	13124.4	15551.7
1498.12	42342.3	12851.5	15741.3
1499.12	42033.5	13017.7	15579.9
1500.12	42571.3	13254.3	15857.2
1501.12	41988.6	12943.2	15643.5
1502.12	41681.9	13069	15955
1503.12	41782.1	13071	15544.6
1504.12	42432.2	13215	15486.2
1505.12	42102	13138.5	15767.5
1506.12	42242.1	13222.1	15746.3
1507.12	42211.4	13008.6	15641.4
1508.12	42182.8	13036.8	15750.3
1509.12	41923.1	13080.1	15831
1510.12	41825	13154.6	15831
1511.12	41910.9	13206	15742.3
1512.12	42215.5	13276.5	15753.4
1513.12	41950.7	12837.5	15548.7
1514.12	42318.8	13046.9	15631.4
1515.12	42312.6	13043.9	15742.3
1516.12	42196.1	13046.9	15713
1517.12	41975.3	13086.1	15743.3
1518.12	41899.6	13224.1	15770.5
1519.12	42692	13326.8	15718.1
1520.12	42280.9	13195.9	15627.3
1521.12	41798.4	13094.2	15550.7
1522.12	42041.7	13141.5	15864.3
1523.12	41836.3	13429.5	15777.6
1524.12	41785.2	13187.9	15785.6
1525.12	42212.4	13306.7	15849.2
1526.12	41646.2	12992.5	15776.5
1527.12	42247.2	13175.8	15836
1528.12	42111.2	13100.2	15737.2
1529.12	42456.8	13789.1	15987.3
1530.12	41861.8	13182.8	15777.6
1531.12	42225.7	12885.8	15880.4
1532.12	42023.3	13022.7	15490.2
1533.12	41743.3	13174.8	15838.1
1534.12	41962	13201.9	15684.8
1535.12	41601.2	13089.2	15543.6
1536.12	42021.3	13107.3	15717.1
1537.12	42207.3	13173.8	15478.1
1538.12	42082.6	13125.4	15749.3
1539.12	42126.6	13076.1	15594
1540.12	41874.1	13208	15755.4
1541.12	42108.2	13219.1	15787.6
1542.12	42172.6	13021.7	15995.4
1543.13	41706.5	13248.3	15713
1544.13	41541.9	13065	15680.8
1545.13	41954.8	12997.5	15778.6
1546.13	42001.9	13123.4	15647.5
1547.13	41735.1	13255.3	15757.4
1548.13	41988.6	13211	15400.5
1549.13	41444.8	13113.3	15366.2
1550.13	41695.2	12956.3	15498.3
1551.13	41824	13354	15450.9
1552.13	42163.4	13293.6	15696.9
1553.13	42005.9	13245.2	15762.4
1554.13	42200.2	13250.3	15768.5
1555.13	41855.7	13263.4	15443.8
1556.13	42375	13032.8	15575.9
1557.13	41974.3	13347	15507.3
1558.13	42019.2	13112.3	15543.6
1559.13	42080.6	12960.3	15660.6
1560.13	42029.4	13000.6	15500.3
1561.13	42196.1	13155.6	15717.1
1562.13	41767.8	13228.1	15655.6
1563.13	42002.9	13183.8	15830
1564.13	41987.5	13340.9	15532.5
1565.13	41940.5	13134.5	15747.3
1566.13	41947.7	13293.6	15726.1
1567.13	42057.1	13008.6	15573.9
1568.13	41718.7	13208	15659.6
1569.13	41855.7	13196.9	15723.1
1570.13	41920.1	13232.2	15699.9
1571.13	41774.9	13280.5	15799.7
1572.13	41997.8	13191.9	15782.6
1573.13	41713.6	13281.5	15837.1
1574.13	41743.3	13288.6	15849.2
1575.13	41721.8	13232.2	15745.3
1576.13	41812.8	13347	16043.8
1577.13	41133.2	13200.9	16173.9
1578.13	42014.1	13016.7	15935.9
1579.13	41516.4	13197.9	16222.3
1580.13	41650.2	13321.8	16016.6
1581.13	41578.7	13220.1	16018.6
1582.13	41849.6	13273.4	15794.7
1583.13	41586.9	13491	15741.3
1584.13	41894.5	13070	15759.4
1585.13	41850.6	13248.3	16014.5
1586.13	42084.7	13269.4	15759.4
1587.13	41839.3	13089.2	15706
1588.13	42053	13238.2	15874.4
1589.13	41787.2	13174.8	15712
1590.13	41993.7	13344.9	15886.5
1591.13	41843.4	13271.4	15768.5
1592.13	41789.2	13298.6	15901.6
1593.13	42030.5	13150.6	15919.7
1594.13	41962	13211	15720.1
1595.13	42157.2	13247.3	15786.6
1596.13	41778	13049.9	15820.9
1597.13	41682.9	13067	15678.7
1598.13	41717.7	13136.5	15901.6
1599.13	41354.9	13341.9	15625.3
1600.13	41867.9	13276.5	15778.6
1601.13	41681.9	13062	15727.1
1602.13	41362.1	13371.1	15959.1
1603.13	42118.4	13309.7	15641.4
1604.13	41688.1	13646.1	15831
1605.13	41927.2	14439.9	15869.3
1606.13	41214.9	13441.6	15882.4
		13048.9	15677.7
		13270.4	15857.2
		13133.5	15950
		13157.6	16510.8
		13349	15620.3
		13381.2	15681.8
		13281.5	15876.4
		13092.2	15604.1
		13330.8	15765.5
		13018.7	15774.5
		13244.2	15913.7
		13220.1	15794.7
		13435.6	15914.7
		13249.3	15953
		13280.5	15748.3
		13106.3	15755.4
		13063	15840.1
		13063	15672.7
		13399.3	15702.9
		13139.5	15806.8
		13384.2	15850.2
		13127.4	15921.8
		13204	15785.6
		13066	15682.8
		13291.6	15828
		13231.2	15859.2
		13136.5	15791.7
		13355	15912.7
		13382.2	15953
		13398.3	15782.6
		13216	15809.8
		13399.3	15707
		13324.8	15637.4
		13262.4	15930.8
		13248.3	15717.1
		13302.7	15743.3
		13398.3	15943.9
		13337.9	15986.3
		13285.5	15710
		13904	15622.3
		13432.6	15773.5
		13270.4	15997.4
		13284.5	15719.1
		13360.1	15840.1
		13285.5	15733.2
		13129.4	15869.3
		13430.5	15797.7
		13207	15825
		12966.3	15951
		13165.7	15652.5
		13398.3	15804.8
		13404.4	15706
		13146.6	15834
		13322.8	15833
		13564.5	15898.6
		13331.9	15860.2
		13321.8	15727.1
		13437.6	15694.9
		13229.1	15923.8
		13105.3	15633.4
		13311.7	15991.3
		13415.4	15758.4
		13340.9	15791.7
		13354	16008.5
		13333.9	15966.1
		13302.7	15734.2
		13275.5	15930.8
		13375.2	15760.4
		13386.2	15886.5
		13348	15865.3
		13817.3	15746.3
		13628	15812.9
		13194.9	15847.1
		13358	15940.9
		13196.9	15854.2
		13275.5	15963.1
		13390.3	15648.5
		13265.4	15819.9
		13129.4	15889.5
		13440.6	15845.1
		13233.2	15852.2
		13485.9	15943.9
		13186.8	15748.3
		13411.4	15838.1
		13226.1	15981.3
		13288.6	15744.3
		13297.6	15702.9
		13383.2	15822.9
		13418.5	15884.4
		13406.4	15727.1
		13160.7	15803.8
		13372.1	15991.3
		13261.4	16070
		13343.9	15756.4
		13238.2	15940.9
		13303.7	15802.8
		13404.4	15983.3
		13337.9	15871.3
		13206	15898.6
		13332.9	15818.9
		13283.5	15571.9
		13406.4	15915.7
		13422.5	15775.5
		13308.7	15736.2
		13278.5	15807.8
		13403.4	15800.8
		13166.7	16077.1
		13468.8	15663.6
		13213	15901.6
		13298.6	15695.9
		13467.8	15985.3
		13173.8	15900.6
		13237.2	15881.4
		13543.3	16155.7
		13352	15832
		13453.7	15866.3
		13352	15988.3
		13131.5	16011.5
		13315.7	15877.4
		13133.5	16403.8
		13214	15884.4
		13360.1	16068
		13234.2	15971.2
		13144.6	15980.2
		13368.1	16036.7
		13438.6	15798.7
		15236.1	15738.2
		13535.3	15962.1
		13288.6	15957.1
		13092.2	16072
		13180.8	16614.7
		13268.4	16797.3
		13245.2	16637.9
		13110.3	16927.4
		13479.9	16803.3
		13310.7	16963.8
		13231.2	16479.5
		13333.9	16649
		13493	16769
		13396.3	16583.4
		13296.6	16751.9
		13491	16724.6
		13378.2	16442.2
		13299.6	16634.9
		13259.3	16528.9
		13264.4	16677.2
		13275.5	16971.8
		13341.9	16893.1
		14295.9	16547.1
		14200.1	16890.1
		13290.6	16753.9
		13241.2	16135.6
		13325.8	15940.9
		13245.2	15882.4
		13277.5	16041.8
		13236.2	16031.7
		13424.5	15808.8
		13285.5	15722.1
		13451.7	16125.5
		13327.8	15776.5
		13410.4	15988.3
		13419.5	15946
		13117.4	15694.9
		13159.7	15985.3
		13454.7	15957.1
		13513.1	15828
		13354	15884.4
		13350	15894.5
		13288.6	15750.3
		13510.1	15971.2
		13511.1	15878.4
		13414.4	15872.3
		13268.4	15889.5
		13230.1	15699.9
		13265.4	16090.2
		13301.6	16069
		13169.7	15836
		13094.2	15775.5
		13211	15658.6
		13347	15887.5
		13338.9	15639.4
		13370.1	15860.2
		13216	15868.3
		13389.3	15888.5
		13382.2	15941.9
		13350	15994.4
		13276.5	15991.3
		13527.2	15883.4
		13377.2	15830
		13391.3	16092.2
		13545.4	15902.6
		13477.9	15879.4
		13318.8	15918.7
		13334.9	15914.7
		13295.6	15922.8
		13355	15988.3
		13438.6	15957.1
		13389.3	15897.6
		13281.5	16048.8
		13197.9	16073
		13312.7	16036.7
		13467.8	15815.9
		13464.8	15785.6
		13167.7	15973.2
		13431.6	15941.9
		13103.3	15833
		13156.6	15825
		13218.1	15978.2
		12988.5	15930.8
		13322.8	15962.1
		13333.9	15716
		13298.6	15606.1
		13432.6	15974.2
		13400.3	16249.5
		13354	15936.9
		13402.3	15889.5
		13449.7	15918.7
		13340.9	15812.9
		13380.2	16087.1
		13417.5	15863.3
		13165.7	15949
		13265.4	15835
		13380.2	15956
		13173.8	16123.5
		13314.7	16125.5
		13268.4	15920.8
		13220.1	15798.7
		13234.2	16017.6
		13434.6	15907.6
		13081.1	16193
		13413.4	16051.8
		13377.2	15947
		13296.6	15938.9
		13156.6	15856.2
		13452.7	16113.4
		13360.1	16064
		13255.3	15963.1
		13374.2	16021.6
		13424.5	16086.1
		13410.4	15904.6
		13368.1	16025.6
		13515.1	15672.7
		13210	15912.7
		13481.9	15888.5
		13376.2	16133.5
		13303.7	15794.7
		13587.7	15588
		13275.5	16049.8
		13334.9	16158.8
		13216	16218.3
		13302.7	15878.4
		13430.5	15902.6
		13498	16034.7
		13230.1	16130.5
		13400.3	16058.9
		13530.3	16133.5
		13320.8	16009.5
		13426.5	16030.7
		13380.2	15983.3
		13356	15937.9
		13270.4	16107.3
		13316.7	16115.4
		13353	16173.9
		13271.4	16057.9
		13470.8	16185
		13556.4	16097.2
		13370.1	15796.7
		13489	16040.8
		13725.7	16087.1
		13598.7	16137.6
		13447.7	16243.5
		13570.5	16182
		13300.6	16088.2
		13504.1	16170.9
		13369.1	15813.9
		13210	16180.9
		13402.3	15993.4
		13288.6	16130.5
		13400.3	16093.2
		13250.3	16034.7
		13765.9	16150.7
		13190.9	16247.5
		13523.2	15994.4
		13336.9	15998.4
		13469.8	16072
		13387.2	16166.8
		13360.1	16122.4
		13478.9	15938.9
		13379.2	16019.6
		13296.6	16189
		13299.6	16141.6
		13344.9	16126.5
		13548.4	16105.3
		13398.3	15935.9
		13392.3	16257.6
		13323.8	16188
		13430.5	16007.5
		13455.7	16266.7
		13586.7	15873.4
		13471.8	16207.2
		13394.3	16115.4
		13334.9	15859.2
		13331.9	16192
		13445.7	16065
		13425.5	16170.9
		13599.8	16250.5
		13339.9	16129.5
		13375.2	16078.1
		13964.4	16036.7
		13312.7	16054.9
		13580.6	16132.5
		13544.4	16167.8
		13359	16134.5
		13489	15822.9
		13227.1	16049.8
		13256.3	16201.1
		13419.5	15958.1
		13373.1	16049.8
		13379.2	16151.7
		13294.6	16070
		13421.5	15941.9
		13328.8	15901.6
		13170.7	15960.1
		13247.3	16023.6
		13293.6	16126.5
		13444.6	15909.7
		13416.4	15958.1
		13284.5	16093.2
		13541.3	15993.4
		13642.1	16082.1
		13688.4	16288.9
		13499	16007.5
		13495	16053.9
		13535.3	16138.6
		13376.2	15972.2
		13561.5	16172.9
		13712.6	16189
		13549.4	16006.5
		13554.4	15826
		13642.1	15973.2
		13538.3	16151.7
		13651.1	15916.7
		13542.3	16178.9
		13409.4	16306
		13369.1	15967.1
		13479.9	16095.2
		13417.5	16095.2
		13381.2	16201.1
		13194.9	16249.5
		13409.4	15883.4
		13247.3	16147.7
		13238.2	15971.2
		13198.9	16210.2
		13465.8	16150.7
		13296.6	16060.9
		13155.6	15968.1
		13266.4	16145.6
		13595.7	16151.7
		13435.6	16156.7
		13348	15887.5
		13593.7	15866.3
		13281.5	15855.2
		13387.2	16094.2
		13471.8	16148.7
		13481.9	16145.6
		13566.5	15729.2
		13375.2	16010.5
		13493	16046.8
		13502.1	15943.9
		13428.5	16057.9
		13386.2	16285.8
		13230.1	16365.5
		13482.9	15902.6
		13427.5	16023.6
		13552.4	16061.9
		13432.6	16041.8
		13340.9	16174.9
		13459.8	15952
		13393.3	16324.2
		13396.3	16009.5
		13357	16117.4
		13382.2	16359.5
		13461.8	16247.5
		13726.7	16178.9
		13465.8	16046.8
		13529.2	16175.9
		13543.3	16004.5
		13513.1	16143.6
		13607.8	16147.7
		13520.2	16209.2
		13513.1	16088.2
		13553.4	16129.5
[truncated: 1,889 more rows]

## Sheet: POPC+DMPS
	Measured Fluorescence
Time (sec)	Trial 1	Trial 2	Trial 3
1	3928.08	1100.32	906.218
2.0001	3834.89	1089.31	927.228
3.0001	3802.83	1084.31	938.233
4.0002	3765.75	1165.36	960.244
5.0003	3688.6	1153.35	940.234
6.0003	3673.57	1142.35	885.208
7.0004	3754.73	1181.37	924.226
8.0004	3696.62	1136.34	931.23
9.0005	3692.61	1055.3	887.209
10.0006	3888	1084.31	917.223
11.0006	3831.89	1105.32	861.197
12.0007	3721.67	1084.31	982.256
13.0008	3822.87	1099.32	916.222
14.0008	3929.09	1010.27	877.204
15.0009	4119.49	1007.27	923.226
16.0009	3981.19	1085.31	865.198
17.001	3835.89	1080.31	963.246
18.0011	3690.6	1078.31	1004.27
19.0011	3673.57	983.256	982.256
20.0012	3900.02	987.258	957.243
21.0013	3797.82	999.265	913.221
22.0013	3785.79	1025.28	885.208
23.0014	3709.64	961.245	915.222
24.0015	3783.79	990.26	873.202
25.0015	3706.64	984.257	941.235
26.0016	3912.05	966.247	896.213
27.0016	3745.71	1012.27	927.228
28.0017	3732.69	1006.27	840.187
29.0018	3756.73	937.233	897.213
30.0018	3822.87	1004.27	956.242
31.0019	3787.8	1021.28	878.204
32.0019	3836.9	958.243	959.244
33.002	3706.64	1028.28	902.216
34.0021	3741.71	1091.32	914.222
35.0021	3953.14	1091.32	879.205
36.0022	3778.78	1031.28	923.226
37.0023	3866.96	970.25	918.223
38.0023	3747.72	988.259	910.22
39.0024	3709.64	971.25	912.221
40.0024	3676.58	1058.3	952.24
41.0025	3772.77	1002.27	883.207
42.0026	3802.83	992.261	901.215
43.0026	3991.22	963.246	888.209
44.0027	3704.63	952.24	894.212
45.0028	3807.84	986.258	922.225
46.0028	3743.71	977.253	960.244
47.0029	3859.94	991.26	934.231
48.0029	3770.76	1002.27	954.241
49.003	3804.83	1010.27	861.197
50.0031	3728.68	960.244	884.207
51.0031	3740.7	1036.28	913.221
52.0032	3721.67	996.263	915.222
53.0033	3727.68	1044.29	934.231
54.0033	3681.59	1013.27	1212.39
55.0034	3806.83	984.257	926.227
56.0034	3673.57	924.226	905.217
57.0035	3717.66	1006.27	910.22
58.0036	3822.87	996.263	884.207
59.0036	3648.52	1030.28	963.246
60.0037	3722.67	977.253	925.227
61.0038	3634.5	1062.3	957.243
62.0038	3824.87	1007.27	950.239
63.0039	3864.95	1029.28	911.22
64.0039	3847.92	1046.29	932.23
65.004	3703.63	1013.27	903.216
66.0041	3818.86	1010.27	912.221
67.0041	3708.64	985.257	974.252
68.0042	3670.57	963.246	1097.32
69.0043	3781.78	987.258	926.227
70.0043	3872.97	970.25	940.234
71.0044	3760.74	959.244	901.215
72.0044	3744.71	1016.27	899.214
73.0045	3793.81	983.256	944.236
74.0046	3764.75	990.26	907.218
75.0046	3703.63	971.25	888.209
76.0047	3839.9	974.252	898.214
77.0048	3787.8	990.26	940.234
78.0048	3699.62	959.244	935.232
79.0049	3752.73	927.228	919.224
80.0049	3709.64	951.24	931.23
81.005	3712.65	984.257	940.234
82.0051	3758.74	903.216	943.236
83.0051	3694.61	590.092	949.239
84.0052	3953.14	595.094	962.245
85.0053	4547.47	549.08	878.204
86.0053	4160.58	546.079	874.203
87.0054	3805.83	2140.21	939.234
88.0055	3843.91	10862.1	877.204
89.0055	3770.76	10559.4	878.204
90.0056	2633.84	10452.8	973.251
91.0056	282.021	10194.4	883.207
92.0057	259.018	10197.4	911.22
93.0058	284.021	10261.8	925.227
94.0058	287.022	10129.1	886.208
95.0059	3297.88	10167.3	928.228
96.006	8060.16	10253.8	941.235
97.006	7079.24	10351.3	849.191
98.0061	6856.42	10490	902.216
99.0061	6088.8	10559.4	977.253
100.006	5646.43	10317.1	911.22
101.006	5334.53	10417.6	906.218
102.006	5360.6	10088.9	955.242
103.006	5459.88	9964.21	879.205
104.007	5563.18	9909.92	969.249
105.007	5595.28	9668.68	958.243
106.007	5793.88	9484.75	884.207
107.007	5869.11	9350.08	932.23
108.007	6336.61	9311.89	943.236
109.007	6862.45	9531.99	882.206
110.007	7167.58	9194.32	900.215
111.007	7241.86	9245.57	969.249
112.007	7702.68	9349.08	860.196
113.007	8197.75	9525.96	860.196
114.007	8774.33	9345.06	930.229
115.007	8962.21	9365.16	885.208
116.007	9512.89	9474.7	929.229
117.007	9797.34	9270.69	871.201
118.007	10077.8	9021.49	942.235
119.007	10073.8	9076.75	856.194
120.007	10165.3	9237.53	913.221
121.007	10472.9	9097.86	863.198
122.008	11009	9015.46	866.199
123.008	11316.8	8966.23	936.232
124.008	11377.1	9198.34	917.223
125.008	11666.9	9064.7	912.221
126.008	11745.4	9317.92	952.24
127.008	11811.8	9540.03	882.206
128.008	11766.5	10172.3	909.219
129.008	11856.1	11097.5	874.203
130.008	11821.9	11705.1	928.228
131.008	11925.5	11905.4	895.212
132.008	11726.3	11643.8	944.236
133.008	11748.4	11010	936.232
134.008	11582.4	10645.9	961.245
135.008	11637.7	10719.3	913.221
136.008	11769.5	10557.4	849.191
137.008	11565.3	11083.4	958.243
138.009	11505.9	11106.5	942.235
139.009	11457.6	11009	930.229
140.009	11814.8	10995.9	839.187
141.009	11367.1	10933.5	903.216
142.009	11422.4	10970.8	944.236
143.009	11616.6	10730.4	948.238
144.009	11394.3	10823.9	884.207
145.009	11342.9	10532.3	877.204
146.009	11336.9	10464.9	1026.28
147.009	11505.9	10680.1	947.238
148.009	11514	10408.6	896.213
149.009	11347	10571.5	883.207
150.009	11338.9	10546.4	906.218
151.009	11545.2	10527.2	888.209
152.01	11481.8	10232.6	1194.38
153.01	11363.1	10341.2	925.227
154.01	11476.7	10369.4	908.219
155.01	11423.4	10218.6	915.222
156.01	11271.5	10017.5	913.221
157.01	11415.4	9974.26	1249.41
158.01	11234.3	9948.12	940.234
159.01	11383.2	9764.17	925.227
160.01	11259.4	9759.14	938.233
161.01	11317.8	9810.41	937.233
162.01	11207.1	9761.15	931.23
163.01	11200.1	9803.37	1002.27
164.01	11215.2	9702.85	924.226
165.01	11384.2	9862.68	878.204
166.01	11291.6	9693.81	955.242
167.01	11400.3	9672.7	947.238
168.01	11254.4	9682.75	936.232
169.011	11294.7	9825.48	912.221
170.011	11106.5	9762.16	2066.13
171.011	11328.9	9721.95	1423.54
172.011	11381.2	9725.97	889.21
173.011	10910.4	9795.33	875.203
174.011	11266.5	9970.24	900.215
175.011	11127.7	9773.21	961.245
176.011	11363.1	9872.73	952.24
177.011	11428.5	9767.18	917.223
178.011	11242.3	9960.19	900.215
179.011	11166.9	10012.5	907.218
180.011	11310.8	9821.46	949.239
181.011	11096.5	9753.11	969.249
182.011	11247.4	9958.18	1528.62
183.012	11094.5	9671.69	1467.57
184.012	11273.5	9847.6	975.252
185.012	11229.3	9748.09	956.242
186.012	11256.4	9793.32	904.217
187.012	11210.2	9818.45	944.236
188.012	11148.8	9623.45	904.217
189.012	11238.3	9937.07	930.229
190.012	11195.1	10054.7	897.213
191.012	11158.9	9844.58	940.234
192.012	11282.6	9721.95	922.225
193.012	11264.5	9920.98	943.236
194.012	11363.1	9859.66	946.237
195.012	11198.1	9849.61	928.228
196.012	11246.4	9909.92	942.235
197.012	11366.1	9947.12	914.222
198.012	11294.7	9887.81	876.203
199.012	11389.2	9859.66	917.223
200.013	11251.4	9836.54	908.219
201.013	11535.1	9914.95	934.231
202.013	11456.6	9788.29	933.231
203.013	11313.8	9670.69	951.24
204.013	11322.8	9986.32	884.207
205.013	11343.9	9766.18	926.227
206.013	11379.2	9826.49	909.219
207.013	11468.7	9875.75	996.263
208.013	11391.2	9941.09	989.259
209.013	11389.2	10440.8	910.22
210.013	11247.4	9898.87	924.226
211.013	11384.2	9802.37	964.246
212.013	11342.9	9751.1	899.214
213.013	11292.6	9756.13	908.219
214.014	11437.5	9712.91	972.251
215.014	11434.5	9558.12	1085.31
216.014	11249.4	9791.31	934.231
217.014	11427.5	9677.73	944.236
218.014	11299.7	9817.44	921.225
219.014	11241.3	9842.57	884.207
220.014	11448.6	9943.1	947.238
221.014	11169.9	9880.77	945.237
222.014	11155.8	9791.31	879.205
223.014	11313.8	9972.25	850.192
224.014	11407.3	9957.17	885.208
225.014	11196.1	9902.89	931.23
226.014	11395.3	9919.98	1034.28
227.014	11210.2	9930.03	887.209
228.014	11392.2	9633.5	910.22
229.014	11307.7	9920.98	974.252
230.015	11404.3	9808.4	1166.36
231.015	11260.5	9752.11	943.236
232.015	11457.6	9723.96	888.209
233.015	11403.3	9853.63	849.191
234.015	11278.6	9666.67	987.258
235.015	11270.5	9715.92	950.239
236.015	11524	9752.11	959.244
237.015	11192	9641.54	881.206
238.015	11401.3	9789.3	901.215
239.015	11309.7	9874.74	960.244
240.015	11316.8	9717.93	899.214
241.015	11309.7	9805.38	981.255
242.015	11392.2	9550.08	884.207
243.015	11328.9	9650.59	946.237
244.016	11389.2	9672.7	934.231
245.016	11484.8	9723.96	961.245
246.016	11161.9	9598.32	922.225
247.016	11269.5	9599.33	918.223
248.016	11543.1	9712.91	1039.29
249.016	11545.2	9643.55	2954.31
250.016	11615.6	9571.18	1317.46
251.016	11357	9562.14	906.218
252.016	11576.4	9619.43	1006.27
253.016	11477.8	9677.73	871.201
254.016	11452.6	9652.6	985.257
255.016	11435.5	9519.93	932.23
256.016	3901.03	9443.55	914.222
257.016	292.023	9444.55	905.217
258.016	242.016	9359.13	940.234
259.017	267.019	9489.78	898.214
260.017	270.019	9510.88	920.224
261.017	11039.2	4726.91	892.211
262.017	11900.4	567.085	926.227
263.017	11652.8	585.091	918.223
264.017	11320.8	544.078	865.198
265.017	11523	600.095	897.213
266.017	11439.5	550.08	880.205
267.017	11612.6	7096.31	953.241
268.017	11535.1	9260.64	857.195
269.017	11661.9	9673.71	948.238
270.017	11454.6	9581.24	937.233
271.017	12126.8	9663.65	916.222
272.017	13313.7	9972.25	890.21
273.017	13574.6	9787.29	1101.32
274.017	13812.3	9899.87	1916.97
275.018	14140.7	10325.1	888.209
276.018	14475.2	11370.1	943.236
277.018	14436.9	13417.5	872.202
278.018	14466.1	16417	914.222
279.018	14377.5	19244.4	952.24
280.018	14318	16968.8	901.215
281.018	14495.4	14238.4	853.193
282.018	14430.9	13364.1	891.211
283.018	14294.8	12469	920.224
284.018	14284.8	11988.9	911.22
285.018	14582	11481.8	919.224
286.018	14435.9	10924.5	907.218
287.018	14647.5	10640.9	941.235
288.018	14652.6	10733.4	1730.79
289.018	14264.6	10861.1	982.256
290.019	14609.2	11079.4	882.206
291.019	14206.2	11161.9	960.244
292.019	14340.2	11075.4	916.222
293.019	14573	11025.1	963.246
294.019	14363.4	11115.6	958.243
295.019	14227.3	10991.9	880.205
296.019	14334.1	11431.5	929.229
297.019	14501.4	11211.2	918.223
298.019	14289.8	11227.3	896.213
299.019	14205.2	11189	880.205
300.019	14222.3	11419.4	971.25
301.019	13883.8	11291.6	974.252
302.019	14236.4	11315.8	2090.16
303.02	14020.8	11280.6	2245.33
304.02	13806.2	11298.7	938.233
305.02	14168.9	11367.1	899.214
306.02	13834.4	11471.7	942.235
307.02	13992.6	11618.6	940.234
308.02	14011.7	11413.4	857.195
309.02	14064.1	11899.3	914.222
310.02	14063.1	11424.4	901.215
311.02	13830.4	11116.6	961.245
312.02	13948.3	11233.3	947.238
313.02	13769	11262.5	932.23
314.02	13821.3	11323.8	945.237
315.02	14132.6	11168.9	976.253
316.02	14100.4	11225.2	922.225
317.02	13986.6	11256.4	929.229
318.021	13755.9	11109.6	941.235
319.021	13850.6	11237.3	893.211
320.021	13857.6	11182	977.253
321.021	14007.7	11216.2	1425.54
322.021	13744.8	11414.4	1812.87
323.021	13780	11300.7	923.226
324.021	13871.7	11701.1	930.229
325.021	13781.1	11314.8	934.231
326.021	13891.9	11595.5	875.203
327.021	13691.4	11480.8	1162.36
328.021	13887.8	11769.5	1164.36
329.021	13732.7	11742.4	951.24
330.021	13847.5	11569.3	904.217
331.021	13822.4	11663.9	887.209
332.021	13765.9	11399.3	928.228
333.022	13582.6	11578.4	909.219
334.022	13679.3	11546.2	910.22
335.022	13931.1	11650.8	942.235
336.022	13887.8	11671.9	914.222
337.022	14029.9	11470.7	940.234
338.022	13830.4	11545.2	880.205
339.022	13714.6	11658.9	891.211
340.022	13793.1	11450.6	944.236
341.022	13739.8	11628.7	873.202
342.022	13849.6	11410.3	958.243
343.022	13845.5	11591.4	954.241
344.022	13672.3	11538.1	851.192
345.022	13871.7	11430.5	930.229
346.022	13950.3	11359	1167.36
347.022	13650.1	11347	599.095
348.022	13736.7	11494.9	648.111
349.023	13615.9	11493.9	622.103
350.023	13634	11358	680.123
351.023	13918.1	11659.9	4904.36
352.023	13836.5	11550.2	9585.26
353.023	13900.9	11430.5	9143.07
354.023	13727.7	11582.4	9269.69
355.023	13701.5	11393.2	9214.42
356.023	14080.2	11220.2	9450.58
357.023	13704.5	11436.5	9218.44
358.023	13769	11305.7	9311.89
359.023	13689.4	11390.2	9106.9
360.023	13740.8	11356	9077.76
361.023	13789.1	11585.4	9158.15
362.023	13832.4	11604.5	8911.97
363.024	13706.5	11351	8843.65
364.024	14080.2	11522	8825.57
365.024	13849.6	11426.4	8745.2
366.024	13947.3	11464.7	8869.78
367.024	13916	11559.2	8897.91
368.024	13958.3	11247.4	8792.42
369.024	13585.7	11676	8818.54
370.024	13841.5	11430.5	8741.18
371.024	13908	11588.4	8805.48
372.024	13840.5	11554.2	8833.61
373.024	13813.3	11701.1	9093.84
374.024	13889.8	11540.1	8718.07
375.024	13771	11470.7	9202.36
376.025	13921.1	11439.5	8987.33
377.025	13740.8	11380.2	9152.12
378.025	13711.6	11619.6	9113.93
379.025	13760.9	11372.1	9185.28
380.025	13840.5	11240.3	9133.03
381.025	13872.7	11280.6	9169.2
382.025	13964.4	11097.5	9165.18
383.025	13886.8	11253.4	9354.1
384.025	13818.3	11342.9	9041.59
385.025	13848.5	11497.9	9005.42
386.025	13974.5	11358	9223.46
387.025	13912	11414.4	9155.13
388.025	13955.3	11456.6	9132.02
389.025	13758.9	11368.1	8956.18
390.025	13933.2	11350	8700.99
391.026	13848.5	11408.3	8803.47
392.026	13832.4	11256.4	8933.07
393.026	13792.1	11339.9	8582.45
394.026	14000.7	11453.6	8708.03
395.026	14033.9	11465.7	8643.73
396.026	13725.7	11243.4	8786.39
397.026	14050	11404.3	8661.82
398.026	13980.5	11397.3	8941.11
399.026	13998.6	11449.6	9150.11
400.026	14022.8	11316.8	9328.98
401.026	14111.5	11291.6	9228.49
402.026	13875.7	11478.8	9597.32
403.026	13992.6	11294.7	9567.17
404.026	13877.8	11412.4	9732
405.026	13896.9	11455.6	9857.65
406.026	13931.1	11349	10049.7
407.027	14110.5	11472.7	9893.84
408.027	14070.2	11289.6	9960.19
409.027	14083.3	11543.1	10077.8
410.027	14034.9	11839	9941.09
411.027	13801.2	11508.9	10098.9
412.027	14020.8	11493.9	9959.18
413.027	13752.9	11465.7	10026.5
414.027	13922.1	11230.3	10126.1
415.027	13843.5	11312.8	10109
416.027	14100.4	11446.6	10118
417.027	13855.6	11255.4	10182.4
418.027	13929.1	11414.4	10224.6
419.027	13787.1	11322.8	9876.75
420.027	13848.5	11353	10028.5
421.027	13997.6	11443.5	10043.6
422.028	13790.1	11321.8	9674.71
423.028	13896.9	11266.5	9689.79
424.028	14214.2	11295.7	9515.91
425.028	13850.6	11426.4	9440.53
426.028	13852.6	11355	9384.25
427.028	14103.4	11437.5	9296.82
428.028	13757.9	11209.1	9353.1
429.028	13856.6	11252.4	9165.18
430.028	14012.7	11563.3	9279.74
431.028	13796.2	11121.6	9020.49
432.028	14046	11226.3	9302.85
433.028	13967.4	11198.1	9413.4
434.028	13886.8	11280.6	9594.3
435.029	13854.6	11337.9	9780.25
436.029	14099.4	11393.2	9616.41
437.029	14086.3	11309.7	9779.25
438.029	14042	11261.5	10052.7
439.029	14004.7	11060.3	9830.51
440.029	13974.5	11316.8	9948.12
441.029	14026.9	11341.9	9843.58
442.029	14093.3	11262.5	9962.2
443.029	14111.5	11290.6	9959.18
444.029	13677.3	11225.2	9820.46
445.029	14024.8	11429.5	9789.3
446.029	14094.4	11250.4	9946.11
447.029	13990.6	11172.9	9699.84
448.029	14061.1	11500.9	9809.4
449.03	14059.1	11359	9694.81
450.03	14011.7	11466.7	9724.97
451.03	13949.3	11321.8	9605.36
452.03	13971.4	11222.2	9852.63
453.03	14132.6	11247.4	9793.32
454.03	14049	11149.8	9861.67
455.03	13931.1	11362.1	9736.02
456.03	14047	11447.6	9618.42
457.03	14064.1	11580.4	9577.22
458.03	13812.3	11481.8	9641.54
459.03	13929.1	11210.2	9618.42
460.03	14070.2	11260.5	9632.5
461.03	14061.1	11326.8	9672.7
462.03	14058.1	11354	9699.84
463.03	14160.8	11295.7	9740.04
464.03	13974.5	11337.9	9929.02
465.031	14095.4	11352	9934.05
466.031	14006.7	11161.9	10027.5
467.031	14062.1	11301.7	10105
468.031	13815.3	11313.8	10036.6
469.031	14048	11201.1	9967.22
470.031	14338.2	11376.1	10048.7
471.031	13982.5	11368.1	9970.24
472.031	14147.7	11332.9	10305
473.031	14113.5	11216.2	10077.8
474.031	13902.9	11336.9	9963.2
475.031	14038.9	11199.1	10250.7
476.031	14086.3	11473.7	10157.2
477.031	14112.5	11685	10067.8
478.031	13900.9	11305.7	10200.5
479.031	13923.1	11262.5	10151.2
480.032	14050	11300.7	10056.7
481.032	14062.1	11226.3	10030.6
482.032	14144.7	11335.9	10059.7
483.032	14074.2	11273.5	10088.9
484.032	14224.3	11255.4	10230.6
485.032	13999.7	11534.1	10217.6
486.032	14217.3	11368.1	10396.5
487.032	14144.7	11345	10199.5
488.032	14093.3	11300.7	10143.2
489.032	14082.3	11307.7	10218.6
490.032	13849.6	11140.7	10103.9
491.032	14088.3	11404.3	10251.7
492.032	14163.9	11306.7	10188.4
493.033	14052	11338.9	10335.2
494.033	14097.4	11231.3	10155.2
495.033	14210.2	11256.4	10091.9
496.033	14244.5	11338.9	10069.8
497.033	14242.5	11285.6	10138.1
498.033	14095.4	11272.5	10201.5
499.033	13981.5	11145.8	10512.2
500.033	14119.5	11508.9	10351.3
501.033	14202.2	11360	10291
502.033	14252.5	11476.7	10251.7
503.033	14249.5	11394.3	10220.6
504.033	14259.6	11287.6	10155.2
505.033	14136.7	11397.3	10359.3
506.033	14062.1	11145.8	10269.8
507.034	13958.3	11250.4	10262.8
508.034	14090.3	11380.2	10228.6
509.034	14144.7	11484.8	10033.6
510.034	13905	11400.3	10082.8
511.034	14334.1	11302.7	10166.3
512.034	14134.7	11255.4	10154.2
513.034	14342.2	11152.8	10084.8
514.034	13888.8	11300.7	10169.3
515.034	13983.5	11275.5	10139.1
516.034	14327.1	11399.3	10264.8
517.034	14209.2	11385.2	10086.9
518.034	14295.9	11254.4	10366.4
519.034	14172.9	11217.2	10128.1
520.034	14176	11317.8	10204.5
521.034	14219.3	11371.1	10111
522.034	14077.2	11415.4	10225.6
523.034	14042	11406.3	10187.4
524.035	14258.6	11213.2	10082.8
525.035	14113.5	11360	10176.3
526.035	14123.6	11301.7	10089.9
527.035	14091.3	11483.8	10183.4
528.035	14095.4	11775.6	9862.68
529.035	14186	11896.3	10122
530.035	14277.7	12136.8	10205.5
531.035	14338.2	12338.1	10076.8
532.035	14144.7	12112.7	10093.9
533.035	14324.1	11846	10145.2
534.035	14151.8	11763.5	10066.7
535.035	13874.7	11509.9	10291
536.035	14181	11263.5	10228.6
537.036	14044	11391.2	10114
538.036	14258.6	11209.1	10090.9
539.036	14214.2	11295.7	10145.2
540.036	14085.3	11465.7	9899.87
541.036	14136.7	11172.9	10005.4
542.036	14311	11028.1	10146.2
543.036	14244.5	11238.3	10153.2
544.036	14382.5	11326.8	10115
545.036	14046	11414.4	10102.9
546.036	14070.2	11309.7	10161.3
547.036	14179	11112.6	10145.2
548.036	14349.3	11313.8	10195.4
549.036	14221.3	11246.4	10074.8
550.036	14223.3	11296.7	10198.5
551.036	14237.4	11245.4	9861.67
552.036	14146.7	11329.9	10142.2
553.037	14301.9	11146.8	10031.6
554.037	14175	11185	9959.18
555.037	14012.7	11241.3	10018.5
556.037	14021.8	11317.8	10243.7
557.037	14131.6	11375.1	10221.6
558.037	14262.6	11431.5	10211.5
559.037	14118.5	11297.7	10298
560.037	14085.3	11153.8	10173.3
561.037	13978.5	11262.5	9897.86
562.037	13996.6	11288.6	10015.5
563.037	14224.3	11279.6	10089.9
564.037	14184	11231.3	10161.3
565.037	14501.4	11288.6	10281.9
566.037	14379.5	11283.6	10132.1
567.037	14245.5	11389.2	9896.86
568.038	14180	11410.3	10036.6
569.038	14184	11301.7	10038.6
570.038	14320	11426.4	10017.5
571.038	14107.4	11257.4	10047.6
572.038	14069.2	11350	10182.4
573.038	14202.2	11443.5	10149.2
574.038	14266.6	11276.5	10114
575.038	14111.5	11363.1	10158.2
576.038	14058.1	11447.6	10036.6
577.038	14267.6	11176	10080.8
578.038	14128.6	11331.9	9997.38
579.038	14054.1	11434.5	10058.7
580.039	14343.2	11263.5	10136.1
581.039	14316	11345	10105
582.039	13917	11398.3	9962.2
583.039	14223.3	11455.6	10182.4
584.039	14235.4	11125.7	10020.5
585.039	14065.1	11324.8	10191.4
586.039	14255.6	11610.6	10151.2
587.039	14205.2	11836	10012.5
588.039	14052	12063.4	10100.9
589.039	14211.2	12090.6	10163.3
590.039	14287.8	12045.3	10129.1
591.039	14318	11450.6	10169.3
592.039	14096.4	11494.9	10264.8
593.039	14080.2	12306.9	10114
594.039	14123.6	11219.2	10082.8
595.039	14316	11223.2	10146.2
596.04	14179	11330.9	10267.8
597.04	14172.9	10959.7	9957.17
598.04	14286.8	11316.8	10103.9
599.04	14143.7	11302.7	10287.9
600.04	14381.5	11261.5	10099.9
601.04	14225.3	11165.9	10111
602.04	14230.4	11317.8	10090.9
603.04	14118.5	11290.6	10191.4
604.04	14182	11324.8	10005.4
605.04	14039.9	11178	10129.1
606.04	14400.6	11072.3	10155.2
607.04	14160.8	11319.8	10129.1
608.04	14225.3	11360	10255.8
609.041	14152.8	11644.8	10193.4
610.041	14229.4	11469.7	10219.6
611.041	14299.9	11228.3	10348.3
612.041	14285.8	11469.7	10231.6
613.041	14324.1	11199.1	10009.4
614.041	14105.4	11172.9	10208.5
615.041	14203.2	11251.4	10102.9
616.041	14242.5	11238.3	10086.9
617.041	14145.7	11618.6	10318.1
618.041	14136.7	13762.9	10303
619.041	14218.3	13224.1	10268.8
620.041	14020.8	11362.1	10191.4
621.041	14162.9	11097.5	10112
622.041	14133.6	11031.1	10134.1
623.042	14021.8	11098.5	10172.3
624.042	14278.7	11429.5	10143.2
625.042	14086.3	11348	10106
626.042	14408.7	11134.7	10116
627.042	14166.9	11237.3	10041.6
628.042	14160.8	11114.6	10230.6
629.042	14137.7	11285.6	10139.1
630.042	14148.8	11304.7	10199.5
631.042	14182	11223.2	10115
632.042	13976.5	11460.7	10197.4
633.042	14093.3	12043.3	9957.17
634.042	14187	12350.2	10097.9
635.042	14226.3	12036.2	10157.2
636.042	14246.5	11221.2	10168.3
637.042	14203.2	11269.5	10100.9
638.042	14248.5	11290.6	10086.9
639.043	14315	11326.8	10094.9
640.043	14389.6	11288.6	10155.2
641.043	14290.8	11076.4	10186.4
642.043	13867.7	11131.7	10017.5
643.043	14074.2	11283.6	10184.4
644.043	14359.3	11340.9	10300
645.043	14231.4	11200.1	10015.5
646.043	14258.6	11535.1	10042.6
647.043	14110.5	11107.6	10173.3
648.043	14345.2	11080.4	10114
649.043	14123.6	11253.4	10027.5
650.043	14349.3	11100.5	10267.8
651.043	14274.7	11089.4	10192.4
652.044	14247.5	11137.7	10256.8
653.044	14038.9	11116.6	10390.5
654.044	14211.2	11095.5	10241.7
655.044	14470.2	11199.1	10426.7
656.044	14128.6	11261.5	10242.7
657.044	14072.2	11285.6	10216.5
658.044	14057.1	11346	10418.6
659.044	14152.8	11078.4	10303
660.044	14205.2	11017	10412.6
661.044	14280.7	11122.6	10245.7
662.044	14222.3	11039.2	10451.8
663.044	14210.2	11427.5	10302
664.044	14029.9	11283.6	10471.9
665.044	14317	11262.5	10450.8
666.044	14294.8	11328.9	10542.3
667.044	14125.6	11246.4	10427.7
668.045	14256.6	11226.3	10391.5
669.045	13963.4	11038.1	10429.7
670.045	14077.2	11207.1	10301
671.045	14448	11445.6	10334.2
672.045	14385.5	11356	10286.9
673.045	14247.5	11553.2	10249.7
674.045	14275.7	11314.8	10283.9
675.045	14115.5	11258.4	10217.6
676.045	14191.1	11102.5	10190.4
677.045	14129.6	11258.4	10291
678.045	14197.1	11417.4	10294
679.045	14058.1	13051.9	10263.8
680.045	14082.3	13301.6	10174.3
681.045	14179	11342.9	10163.3
682.046	14099.4	11131.7	9947.12
683.046	14339.2	11256.4	10163.3
684.046	14249.5	11265.5	10107
685.046	14170.9	11270.5	10271.8
686.046	14101.4	11038.1	10069.8
687.046	14261.6	11162.9	9972.25
688.046	14226.3	11235.3	10282.9
689.046	14135.7	10990.9	10396.5
690.046	14145.7	11139.7	10228.6
691.046	14104.4	11211.2	10156.2
692.046	14010.7	11205.1	10283.9
693.046	14275.7	11222.2	10292
694.047	14010.7	11368.1	10368.4
695.047	14227.3	11066.3	10447.8
696.047	14346.2	11138.7	10325.1
697.047	14175	10971.8	10205.5
698.047	14038.9	11160.9	10189.4
699.047	14126.6	11189	10069.8
700.047	14121.6	11139.7	10314.1
701.047	14292.8	11299.7	10330.2
702.047	14375.5	11216.2	10244.7
703.047	14140.7	11234.3	10420.7
704.047	14030.9	11088.4	10420.7
705.047	13836.5	11253.4	10219.6
706.047	14153.8	11064.3	10073.8
707.047	13895.9	11142.8	10241.7
708.047	14127.6	11270.5	10164.3
709.047	14205.2	11242.3	10300
710.048	14033.9	11217.2	10433.7
711.048	14065.1	11123.6	10352.3
712.048	14184	11252.4	10095.9
713.048	14189.1	11225.2	10458.9
714.048	14131.6	11301.7	10323.1
715.048	14224.3	11051.2	10133.1
716.048	14213.2	11144.8	10204.5
717.048	14085.3	11043.2	10416.6
718.048	14178	11153.8	10541.3
719.048	14126.6	11283.6	10531.3
720.048	14047	11255.4	10293
721.048	14154.8	11461.7	10307
722.048	14035.9	11844	10586.6
723.049	13978.5	11799.7	10493.1
724.049	13957.3	11306.7	10404.6
725.049	14163.9	11203.1	10520.2
726.049	14012.7	11061.3	10544.3
727.049	13904	11352	10510.2
728.049	14182	11248.4	10611.7
729.049	14307.9	11306.7	10521.2
730.049	14238.4	11087.4	10648.9
731.049	14331.1	11325.8	10620.8
732.049	13959.4	11391.2	10749.5
733.049	14055.1	11113.6	10563.4
734.049	13906	11256.4	10753.5
735.049	14254.5	11244.4	10658
736.049	14112.5	11042.2	10627.8
737.049	13987.6	11169.9	10576.5
738.05	13951.3	11054.2	10577.5
739.05	14163.9	11060.3	10359.3
740.05	14093.3	11234.3	10394.5
741.05	14101.4	11244.4	10544.3
742.05	14170.9	11151.8	10363.3
743.05	14207.2	11193.1	10528.3
744.05	13973.5	11137.7	10383.5
745.05	13893.9	11160.9	10550.4
746.05	14142.7	10999.9	10407.6
747.05	14055.1	11076.4	10279.9
748.05	14080.2	11166.9	10338.2
749.05	14207.2	11299.7	10239.7
750.05	14201.1	11163.9	10520.2
751.05	14182	11234.3	10440.8
752.051	14069.2	11349	10335.2
753.051	14004.7	11104.5	10227.6
754.051	14112.5	11139.7	10397.5
755.051	13986.6	11061.3	10238.7
756.051	14249.5	10961.7	10155.2
757.051	13985.5	11053.2	10180.4
758.051	14020.8	11208.1	10286.9
759.051	14115.5	11284.6	10333.2
760.051	13975.5	11161.9	10369.4
761.051	13913	11007	10433.7
762.051	14094.4	11223.2	10402.6
763.051	14184	10928.5	10285.9
764.051	14176	11105.5	10294
765.052	14013.8	11118.6	10368.4
766.052	14210.2	11058.3	10367.4
767.052	14364.4	11153.8	8047.11
768.052	14017.8	10912.4	655.114
769.052	13884.8	11051.2	640.109
770.052	14266.6	11003.9	626.104
771.052	14050	10869.2	595.094
772.052	14045	11777.6	648.111
773.052	14035.9	13426.5	641.109
774.052	14244.5	12882.8	8838.63
775.052	14095.4	11240.3	12727.7
776.052	13909	11068.3	11882.2
777.052	14049	10957.7	11301.7
778.052	14127.6	11067.3	11527.1
779.052	13932.2	10932.5	11785.6
780.053	14036.9	11012	11894.3
781.053	14066.1	11112.6	11653.8
782.053	14148.8	11210.2	11930.5
783.053	13826.4	11540.1	11865.1
784.053	14252.5	11495.9	12222.4
785.053	14342.2	11125.7	12168
786.053	14185	11009	12231.5
787.053	13934.2	11123.6	12408.6
788.053	14023.8	11173.9	12393.5
789.053	13957.3	11101.5	12163
790.053	14125.6	11289.6	12576.7
791.053	14096.4	11959.7	12564.6
792.053	14139.7	12913	12480.1
793.054	13968.4	11242.3	12611.9
794.054	14258.6	11028.1	12523.4
795.054	14019.8	11134.7	12616
796.054	14007.7	11149.8	12519.3
797.054	14001.7	11071.3	12720.7
798.054	13840.5	10985.8	13024.7
799.054	14191.1	11140.7	13270.4
800.054	13961.4	11171.9	13166.7
801.054	14627.4	11091.5	12966.3
802.054	14505.4	11065.3	12654.2
803.054	14057.1	11028.1	12520.3
804.054	13951.3	11153.8	12472
805.054	14166.9	10894.3	12492.2
806.054	14044	10855.1	12360.3
807.055	13841.5	11077.4	12289.8
808.055	14117.5	11228.3	12459.9
809.055	13809.3	10820.9	12465
810.055	13752.9	11007	12561.6
811.055	14267.6	11105.5	12613
812.055	14445	11173.9	12283.8
813.055	14284.8	11044.2	12394.5
814.055	14213.2	11131.7	12283.8
815.055	13930.1	11092.5	12501.2
816.055	14057.1	11019	12575.7
817.055	13955.3	10981.8	12180.1
818.055	14041	10973.8	12386.5
819.055	13807.2	10964.7	12359.3
820.055	14372.4	10993.9	12266.7
821.055	14569.9	11082.4	12253.6
822.056	14257.6	10980.8	12337.1
823.056	14018.8	11043.2	12157
824.056	14116.5	11092.5	12145.9
825.056	13842.5	11155.8	12059.4
826.056	13997.6	10879.2	12122.8
827.056	13982.5	11054.2	12196.2
828.056	14066.1	11283.6	12107.7
829.056	14077.2	11879.2	12360.3
830.056	13842.5	11289.6	12331.1
831.056	13946.3	10791.7	12399.5
832.056	14140.7	11016	12015.1
833.056	14340.2	10929.5	12375.4
834.056	13993.6	10898.3	12221.4
835.057	13995.6	11131.7	12110.7
836.057	13879.8	11025.1	12261.7
837.057	14030.9	11028.1	11925.5
838.057	14163.9	11111.6	12096.6
839.057	13900.9	11129.7	12113.7
840.057	13881.8	11335.9	12128.8
841.057	13915	12297.9	12076.5
842.057	14115.5	11265.5	12016.1
843.057	14045	11049.2	12118.7
844.057	13990.6	10881.2	12037.2
845.057	13995.6	10988.9	12126.8
846.057	13799.2	11047.2	12027.2
847.057	13886.8	10979.8	11968.8
848.057	13943.2	10970.8	11843
849.057	13961.4	10959.7	12109.7
850.058	14036.9	10950.6	11905.4
851.058	13811.3	10864.1	11829.9
852.058	14042	10958.7	12077.5
853.058	14031.9	10934.5	12223.4
854.058	14146.7	10954.7	11946.6
855.058	13804.2	10964.7	11981.9
856.058	13833.4	11084.4	11728.3
857.058	13874.7	11090.5	11984.9
858.058	14014.8	10948.6	11779.6
859.058	13958.3	11141.8	11794.7
860.058	13805.2	10992.9	11823.9
861.058	14128.6	11000.9	11894.3
862.058	14137.7	11101.5	11872.2
863.058	13878.8	11170.9	11665.9
864.059	13912	11539.1	11888.3
865.059	14081.3	12072.4	11790.7
866.059	13920.1	10869.2	11816.8
867.059	13946.3	11257.4	11946.6
868.059	13816.3	10939.6	11683
869.059	13771	10935.6	11680
870.059	13708.5	10973.8	11696.1
871.059	13787.1	10995.9	11104.5
872.059	13862.6	10875.2	10616.7
873.059	13952.3	11042.2	10549.4
874.059	14031.9	10973.8	10638.9
875.059	13893.9	10885.3	10721.3
876.059	13837.5	10850.1	10906.4
877.06	13914	11025.1	10896.3
878.06	13814.3	11046.2	10951.6
879.06	13785.1	11062.3	10724.3
880.06	13894.9	11009	10932.5
881.06	13923.1	10976.8	10920.5
882.06	13877.8	10791.7	11170.9
883.06	13883.8	11047.2	11115.6
884.06	13728.7	10892.3	10934.5
885.06	13938.2	11117.6	10897.3
886.06	14104.4	10915.4	11046.2
887.06	13943.2	10866.2	11057.3
888.06	13925.1	11048.2	11122.6
889.06	13895.9	11073.4	10948.6
890.06	13972.5	10961.7	11293.6
891.06	13851.6	10999.9	11017
892.061	13934.2	10789.7	11068.3
893.061	14041	10868.2	11048.2
894.061	13732.7	11029.1	10959.7
895.061	14181	10797.8	10906.4
896.061	13902.9	11088.4	11215.2
897.061	13941.2	11026.1	11183
898.061	13809.3	10915.4	11196.1
899.061	14141.7	11770.5	11368.1
900.061	13780	10986.9	11144.8
901.061	13731.7	11073.4	11044.2
902.061	13825.4	10861.1	11123.6
903.061	13972.5	11000.9	11248.4
904.061	13698.5	10894.3	11204.1
905.062	13782.1	11024.1	11194.1
906.062	13860.6	10829.9	11007
907.062	13779	11010	11415.4
908.062	13708.5	10905.4	11088.4
909.062	14002.7	11046.2	11541.1
910.062	13990.6	10945.6	11555.2
911.062	13820.3	10835	11569.3
912.062	13715.6	11016	11678
913.062	13850.6	10802.8	11628.7
914.062	13874.7	10784.7	11444.6
915.062	13568.5	10979.8	11692.1
916.062	13946.3	10899.3	11625.7
917.062	14059.1	10971.8	11605.5
918.062	13760.9	10978.8	11473.7
919.063	13860.6	11163.9	11503.9
920.063	13727.7	10947.6	11436.5
921.063	13902.9	10898.3	11434.5
922.063	13791.1	11050.2	11754.4
923.063	13998.6	10975.8	11473.7
924.063	13781.1	10919.5	11314.8
925.063	13864.7	11103.5	11303.7
926.063	13972.5	10932.5	11337.9
927.063	13799.2	11001.9	11226.3
928.063	13778	10918.5	11221.2
929.063	13769	10851.1	10870.2
930.063	13807.2	10931.5	10743.5
931.063	13553.4	10982.8	11112.6
932.063	13861.6	10985.8	11031.1
933.063	13844.5	11107.6	11058.3
934.064	13735.7	11092.5	11163.9
935.064	13793.1	10862.1	11075.4
936.064	13797.2	11077.4	11067.3
937.064	13533.3	11036.1	11157.8
938.064	13929.1	10845	11145.8
939.064	13827.4	10975.8	11299.7
940.064	13862.6	10974.8	11412.4
941.064	13680.3	11104.5	11305.7
942.064	13585.7	11033.1	11385.2
943.064	13792.1	10993.9	11471.7
944.064	13812.3	10970.8	11535.1
945.064	13762.9	10688.1	11221.2
946.065	13856.6	11014	11357
947.065	13626.9	10927.5	11471.7
948.065	14025.8	10943.6	11407.3
949.065	13853.6	10914.4	11588.4
950.065	13916	10814.9	11401.3
951.065	13877.8	10777.7	11465.7
952.065	13941.2	10744.5	11394.3
953.065	13839.5	11089.4	11408.3
954.065	13770	11061.3	11539.1
955.065	13668.2	13453.7	11518
956.065	13837.5	11965.8	11391.2
957.065	13765.9	11177	11584.4
958.065	13759.9	10902.4	11529.1
959.065	13859.6	10866.2	11429.5
960.065	13809.3	10928.5	11412.4
961.065	13975.5	10923.5	11462.7
962.066	13915	11025.1	11552.2
963.066	13603.8	10880.2	11406.3
964.066	13955.3	10797.8	11309.7
965.066	13718.6	10740.4	11576.4
966.066	13761.9	10851.1	11268.5
967.066	13610.8	10762.6	11235.3
968.066	13539.3	10953.7	11106.5
969.066	13363.1	10670	11271.5
970.066	13892.9	10875.2	11418.4
971.066	13605.8	10898.3	11176
972.066	13787.1	10861.1	11245.4
973.066	13769	10766.6	11226.3
974.067	13843.5	10766.6	11481.8
975.067	13855.6	11136.7	11251.4
976.067	13751.8	12318	11041.2
977.067	13793.1	12703.6	11276.5
978.067	13737.7	11255.4	11204.1
979.067	13804.2	10989.9	11081.4
980.067	13820.3	10883.3	11270.5
981.067	13980.5	10982.8	11343.9
982.067	13796.2	10743.5	11235.3
983.067	13998.6	10920.5	11207.1
984.067	13797.2	10758.5	11292.6
985.067	13826.4	10814.9	11211.2
986.067	13691.4	10989.9	11194.1
987.067	13857.6	10820.9	11401.3
988.068	14050	10834	11385.2
989.068	13785.1	10943.6	11385.2
990.068	13825.4	10861.1	11165.9
991.068	13918.1	10890.3	11111.6
992.068	13758.9	10876.2	11397.3
993.068	13731.7	10779.7	11460.7
994.068	13739.8	10988.9	11436.5
995.068	13774	10837	11238.3
996.068	13621.9	10846	11229.3
997.068	13784.1	10927.5	11211.2
998.068	13657.2	10843	11282.6
999.068	13730.7	10744.5	11212.2
1000.07	13857.6	10927.5	11297.7
1001.07	13775	11046.2	11270.5
1002.07	13779	10918.5	11311.8
1003.07	13744.8	10870.2	11603.5
1004.07	13723.6	10719.3	11213.2
1005.07	13738.8	10834	11527.1
1006.07	13824.4	10771.6	11413.4
1007.07	13701.5	10879.2	11487.8
1008.07	13539.3	10791.7	11217.2
1009.07	13684.4	10988.9	11360
1010.07	13738.8	10994.9	11242.3
1011.07	13495	10810.8	11253.4
1012.07	13744.8	10779.7	11418.4
1013.07	13594.7	10751.5	11182
1014.07	13752.9	10832	11351
1015.07	13614.9	10926.5	11320.8
1016.07	13554.4	11135.7	11249.4
1017.07	13668.2	11163.9	11264.5
1018.07	13876.8	10909.4	11455.6
1019.07	13646.1	10832	11280.6
1020.07	13567.5	10682.1	11294.7
1021.07	13914	10925.5	11507.9
1022.07	13637	10796.8	11375.1
1023.07	13817.3	11252.4	11552.2
1024.07	13921.1	10846	11457.6
1025.07	13777	10891.3	11404.3
1026.07	13651.1	11200.1	11275.5
1027.07	13909	11030.1	11437.5
1028.07	13555.4	11019	11313.8
1029.07	13814.3	10789.7	11395.3
1030.07	13792.1	10771.6	11432.5
1031.07	13698.5	10816.9	11271.5
1032.07	14086.3	10913.4	11513
1033.07	13658.2	10941.6	11356
1034.07	13689.4	11007	11948.7
1035.07	13562.5	10875.2	11489.8
1036.07	13649.1	10754.5	11259.4
1037.07	13793.1	10871.2	11332.9
1038.07	13547.4	10897.3	11234.3
1039.07	13869.7	10826.9	11342.9
1040.07	13774	10814.9	11365.1
1041.07	13909	11021	11273.5
1042.07	13598.7	10902.4	11390.2
1043.07	13656.2	10927.5	11233.3
1044.07	13828.4	10857.1	11464.7
1045.07	13457.7	11021	11326.8
1046.07	13492	11070.3	11374.1
1047.07	13656.2	10734.4	11350
1048.07	13665.2	10687.1	11256.4
1049.07	13805.2	10621.8	11458.6
1050.07	13880.8	10755.5	11178
1051.07	13783.1	10887.3	11317.8
1052.07	13703.5	10802.8	11486.8
1053.07	13768	10918.5	11445.6
1054.07	13727.7	10882.2	11203.1
1055.07	13511.1	10774.6	11187
1056.07	13781.1	10737.4	11483.8
1057.07	13636	10634.8	11302.7
1058.07	13427.5	10833	11237.3
1059.07	13747.8	10691.2	11245.4
1060.07	13844.5	10843	11318.8
1061.07	13812.3	10862.1	11389.2
1062.07	13598.7	10838	11486.8
1063.07	13466.8	10811.8	11225.2
1064.07	13669.2	10924.5	11301.7
1065.07	13898.9	10675.1	11244.4
1066.07	13845.5	10647.9	11423.4
1067.07	13823.4	10780.7	11467.7
1068.07	13670.3	10747.5	11327.9
1069.07	13569.5	10887.3	11644.8
1070.07	13764.9	10772.6	11278.6
1071.07	13667.2	10747.5	11394.3
1072.07	13828.4	10800.8	11328.9
1073.07	13868.7	10933.5	11434.5
1074.07	13582.6	10642.9	11424.4
1075.07	13683.4	10763.6	11243.4
1076.07	13791.1	10825.9	11356
1077.07	13790.1	10622.8	11411.4
1078.07	13521.2	11293.6	11371.1
1079.07	13817.3	10834	11199.1
1080.07	13536.3	10792.7	11476.7
1081.07	13750.8	10731.4	11511
1082.07	13676.3	10810.8	11264.5
1083.07	13592.7	10583.6	11383.2
1084.07	13502.1	10855.1	11377.1
1085.07	13693.4	10748.5	11239.3
1086.07	13416.4	10636.9	11247.4
1087.07	13751.8	10648.9	11531.1
1088.07	13779	10763.6	11282.6
1089.07	13687.4	10672.1	11462.7
1090.07	13798.2	10676.1	11297.7
1091.07	13881.8	10823.9	11320.8
1092.07	13750.8	10640.9	11422.4
1093.08	13516.2	10837	11325.8
1094.08	13518.2	10901.4	11351
1095.08	13890.9	10899.3	11412.4
1096.08	13709.5	10792.7	11204.1
1097.08	13768	10620.8	11430.5
1098.08	13740.8	10938.6	11468.7
1099.08	13832.4	10686.1	11350
1100.08	13658.2	10643.9	11449.6
1101.08	13578.6	10574.5	11328.9
1102.08	13548.4	10699.2	11230.3
1103.08	13691.4	10743.5	11363.1
1104.08	13771	10827.9	11478.8
1105.08	13580.6	10451.8	11507.9
1106.08	13964.4	10636.9	11483.8
1107.08	13718.6	10781.7	11378.2
1108.08	13556.4	10601.7	11458.6
1109.08	13830.4	10754.5	11296.7
1110.08	13611.8	10601.7	11377.1
1111.08	13799.2	10690.2	11398.3
1112.08	13885.8	10764.6	11394.3
1113.08	13816.3	10703.2	11132.7
1114.08	13910	10693.2	11235.3
1115.08	13924.1	10815.9	11318.8
1116.08	13592.7	10586.6	11357
1117.08	13631	11149.8	11385.2
1118.08	13834.4	10663	11387.2
1119.08	13725.7	10792.7	11167.9
1120.08	13898.9	10628.8	11290.6
1121.08	13643.1	10744.5	11351
1122.08	13606.8	10716.3	11516
1123.08	13595.7	10616.7	11434.5
1124.08	13637	10604.7	11436.5
1125.08	13927.1	10680.1	11425.4
1126.08	13814.3	10562.4	11342.9
1127.08	13808.3	10710.3	11420.4
1128.08	13768	10645.9	11417.4
1129.08	13845.5	10845	11298.7
1130.08	14088.3	10646.9	11274.5
1131.08	13585.7	10579.5	11183
1132.08	13535.3	10651.9	11501.9
1133.08	13948.3	10535.3	11234.3
1134.08	13718.6	10833	11264.5
1135.08	13739.8	10910.4	11351
1136.08	13749.8	10497.1	11391.2
1137.08	13620.9	10654	11237.3
1138.08	13798.2	10824.9	11145.8
1139.08	13437.6	10878.2	11411.4
1140.08	13662.2	11236.3	11385.2
1141.08	13849.6	11593.5	11481.8
1142.08	13896.9	10851.1	11435.5
1143.08	13839.5	10553.4	11476.7
1144.08	13790.1	10678.1	11316.8
1145.08	13514.1	10543.3	11321.8
1146.08	13854.6	10623.8	11117.6
1147.08	13635	10799.8	11445.6
1148.08	13664.2	10815.9	11713.2
1149.08	13539.3	10601.7	12235.5
1150.08	13666.2	10667	11452.6
1151.08	13632	10708.3	11188
1152.08	13461.8	10517.2	11266.5
1153.08	13610.8	10781.7	11303.7
1154.08	13602.8	11173.9	11242.3
1155.08	13827.4	10649.9	11377.1
1156.08	13778	10607.7	11406.3
1157.08	13905	10644.9	11369.1
1158.08	13646.1	10701.2	11382.2
1159.08	13543.3	10565.5	11300.7
1160.08	13708.5	10529.3	11406.3
1161.08	13471.8	10615.7	10996.9
1162.08	13755.9	10559.4	11140.7
1163.08	13739.8	10540.3	11414.4
1164.08	13336.9	10670	11471.7
1165.08	13811.3	10572.5	11281.6
1166.08	13692.4	10799.8	11168.9
1167.08	13780	10737.4	11269.5
1168.08	13638	10649.9	11220.2
1169.08	13579.6	10665	11287.6
1170.08	13706.5	10507.1	11287.6
1171.08	13620.9	10642.9	11302.7
1172.08	13711.6	10516.2	11256.4
1173.08	13642.1	10678.1	11530.1
1174.08	13621.9	10587.6	11390.2
1175.08	13479.9	10573.5	11288.6
1176.08	13438.6	10538.3	11342.9
1177.08	13741.8	10617.8	11148.8
1178.08	13562.5	10671	11197.1
1179.08	13680.3	10578.5	11231.3
1180.08	13751.8	10402.6	11360
1181.08	13856.6	10544.3	11181
1182.08	13727.7	10542.3	11120.6
1183.08	13679.3	10750.5	11521
1184.08	13411.4	10597.6	11394.3
1185.08	13673.3	10697.2	11467.7
1186.08	13598.7	10614.7	11345
1187.08	13604.8	10535.3	11221.2
1188.08	13583.6	10582.6	11421.4
1189.08	13638	10647.9	11353
1190.08	13603.8	10434.7	11330.9
1191.08	13601.8	10289.9	11166.9
1192.08	13741.8	10508.1	11283.6
1193.08	13695.4	10511.2	11265.5
1194.08	13599.8	10510.2	11356
1195.08	13591.7	10455.9	11394.3
1196.08	13669.2	10512.2	11279.6
1197.08	13861.6	10623.8	11294.7
1198.08	13911	10661	11315.8
1199.08	13557.4	10544.3	11407.3
1200.08	13621.9	10751.5	11205.1
1201.08	13561.5	10782.7	11390.2
1202.08	13551.4	10764.6	11355
1203.08	13459.8	10630.8	11373.1
1204.08	13680.3	10551.4	11455.6
1205.08	13877.8	10582.6	11435.5
1206.08	13595.7	10701.2	12739.8
1207.08	13565.5	10800.8	11626.7
1208.08	13575.6	10622.8	11189
1209.08	13745.8	10516.2	11348
1210.08	13699.5	10645.9	11214.2
1211.08	13689.4	10658	11113.6
1212.08	13663.2	10503.1	11351
1213.08	13693.4	10566.5	11328.9
1214.08	13918.1	10626.8	11286.6
1215.08	13631	10342.2	11428.5
1216.08	13568.5	10735.4	11278.6
1217.08	13471.8	10308	11279.6
1218.08	13503.1	10550.4	11292.6
1219.08	13568.5	10659	11453.6
1220.08	13649.1	10711.3	11340.9
1221.08	13462.8	10478	11506.9
1222.08	13527.2	10642.9	11402.3
1223.08	13707.5	10445.8	11388.2
1224.08	13773	10671	11223.2
1225.08	13592.7	10605.7	11264.5
1226.08	13655.1	10498.1	11244.4
1227.08	13693.4	10634.8	11270.5
1228.08	13524.2	10566.5	11393.2
1229.08	13611.8	10493.1	11294.7
1230.09	13503.1	10455.9	11244.4
1231.09	13674.3	10628.8	11065.3
1232.09	13582.6	10679.1	11297.7
1233.09	13652.1	10768.6	11414.4
1234.09	13490	10478	11260.5
1235.09	13776	10617.8	11248.4
1236.09	13551.4	10702.2	11169.9
1237.09	13611.8	10631.8	11255.4
1238.09	13604.8	10536.3	11335.9
1239.09	13561.5	10652.9	11435.5
1240.09	13654.1	10488	11277.6
1241.09	13532.3	10668	11427.5
1242.09	13775	10590.6	11350
1243.09	13869.7	10464.9	11365.1
1244.09	13494	10563.4	11304.7
1245.09	13595.7	10295	11234.3
1246.09	13595.7	10610.7	11322.8
1247.09	13649.1	10619.8	11304.7
1248.09	13700.5	10469.9	11315.8
1249.09	13521.2	10470.9	11145.8
1250.09	13618.9	10599.6	11333.9
1251.09	13723.6	10527.2	11443.5
1252.09	13664.2	10531.3	11267.5
1253.09	13728.7	10522.2	11416.4
1254.09	13600.8	10464.9	11214.2
1255.09	13531.3	10501.1	11375.1
1256.09	13303.7	10879.2	11180
1257.09	13604.8	10811.8	11326.8
1258.09	13500	10525.2	11182
1259.09	13698.5	10427.7	11172.9
1260.09	13858.6	10352.3	11276.5
1261.09	13631	10445.8	11028.1
1262.09	13516.2	10471.9	11401.3
1263.09	13736.7	10565.5	11400.3
1264.09	13626.9	10556.4	11211.2
1265.09	13908	10494.1	11335.9
1266.09	13451.7	10548.4	11260.5
1267.09	13743.8	10787.7	11264.5
1268.09	13648.1	10578.5	11350
1269.09	13532.3	10585.6	11458.6
1270.09	13666.2	11406.3	11149.8
1271.09	13362.1	10503.1	11329.9
1272.09	13574.6	10537.3	11299.7
1273.09	13609.8	10738.4	11213.2
1274.09	13706.5	10734.4	11498.9
1275.09	13777	10599.6	11416.4
1276.09	13538.3	10890.3	11227.3
1277.09	13783.1	10573.5	11321.8
1278.09	13669.2	10479	11275.5
1279.09	13730.7	10563.4	11158.9
1280.09	13417.5	10343.2	11110.6
1281.09	13485.9	10498.1	11137.7
1282.09	13713.6	10396.5	11301.7
1283.09	13597.7	10454.8	11168.9
1284.09	13518.2	10385.5	11193.1
1285.09	13706.5	10460.9	11108.6
1286.09	13533.3	10344.2	11248.4
1287.09	13643.1	10443.8	11318.8
1288.09	13662.2	10393.5	11162.9
1289.09	13733.7	10388.5	11329.9
1290.09	13491	10506.1	11079.4
1291.09	13638	10627.8	11147.8
1292.09	13594.7	10539.3	11198.1
1293.09	13610.8	10402.6	11291.6
1294.09	13507.1	10499.1	11348
1295.09	13681.3	10429.7	11207.1
1296.09	13665.2	10604.7	11312.8
1297.09	13447.7	10416.6	12533.4
1298.09	13631	10265.8	12740.8
1299.09	13408.4	10347.3	11256.4
1300.09	13667.2	10461.9	11264.5
1301.09	13453.7	10526.2	11304.7
1302.09	13726.7	10289.9	11135.7
1303.09	13534.3	10363.3	11232.3
1304.09	13396.3	10357.3	11130.7
1305.09	13625.9	10593.6	11109.6
1306.09	13684.4	10423.7	11216.2
1307.09	13698.5	10586.6	11383.2
1308.09	13530.3	10505.1	11205.1
1309.09	13510.1	10220.6	11067.3
1310.09	13536.3	10415.6	11116.6
1311.09	13707.5	10417.6	11087.4
1312.09	13689.4	10391.5	11178
1313.09	13763.9	10264.8	11404.3
1314.09	13650.1	10431.7	11072.3
1315.09	13574.6	10315.1	11168.9
1316.09	13741.8	10386.5	11176
1317.09	13438.6	10431.7	11035.1
1318.09	13800.2	10319.1	11160.9
1319.09	13452.7	10398.5	11278.6
1320.09	13652.1	10426.7	11101.5
1321.09	13596.7	10569.5	11089.4
1322.09	13699.5	10407.6	11184
1323.09	13420.5	10412.6	11332.9
1324.09	13679.3	10602.7	11164.9
1325.09	13877.8	10406.6	11197.1
1326.09	13694.4	10422.7	11198.1
1327.09	13402.3	10514.2	11066.3
1328.09	13444.6	10482	11271.5
1329.09	13572.6	10293	11154.8
1330.09	13566.5	10541.3	11340.9
1331.09	13375.2	10650.9	11167.9
1332.09	13474.9	10718.3	11268.5
1333.09	13665.2	10490	11030.1
1334.09	13792.1	10602.7	11223.2
1335.09	13496	10547.4	11196.1
1336.09	13714.6	10620.8	11274.5
1337.09	13330.8	10541.3	11196.1
1338.09	13417.5	10777.7	11141.8
1339.09	13405.4	10533.3	11323.8
1340.09	13576.6	10623.8	11105.5
1341.09	13464.8	10453.8	11228.3
1342.09	13567.5	10367.4	11044.2
1343.09	13571.5	10631.8	11151.8
1344.09	13746.8	10340.2	11090.5
1345.09	13469.8	10637.9	11208.1
1346.09	13427.5	10541.3	11264.5
1347.09	13588.7	10318.1	11143.8
1348.09	13584.6	10431.7	11328.9
1349.09	13875.7	10485	11198.1
1350.09	13581.6	10459.9	11071.3
1351.09	13771	10525.2	11068.3
1352.09	13537.3	10344.2	11213.2
1353.09	13405.4	10366.4	11020
1354.09	13571.5	10307	11494.9
1355.09	13559.5	10237.7	11356
1356.09	13496	10679.1	11048.2
1357.09	13562.5	11544.2	10990.9
1358.09	13527.2	12107.7	11170.9
1359.09	13671.3	10897.3	11364.1
1360.09	13388.3	10499.1	11306.7
1361.09	13603.8	10254.8	11169.9
1362.09	13601.8	10353.3	11407.3
1363.09	13568.5	10655	11058.3
1364.09	13675.3	10402.6	11366.1
1365.1	13493	10349.3	11206.1
1366.1	13690.4	10511.2	11138.7
1367.1	13649.1	10422.7	11307.7
1368.1	13533.3	10550.4	11237.3
1369.1	13253.3	10646.9	11275.5
1370.1	13601.8	10435.7	11249.4
1371.1	13628	10542.3	11206.1
1372.1	13637	10390.5	11338.9
1373.1	13680.3	10635.9	11511
1374.1	13344.9	10463.9	11336.9
1375.1	13512.1	10691.2	11160.9
1376.1	13395.3	10412.6	11083.4
1377.1	13689.4	10465.9	11179
1378.1	13646.1	10302	10932.5
1379.1	13764.9	10440.8	10892.3
1380.1	13719.6	10415.6	11151.8
1381.1	13495	10230.6	11147.8
1382.1	13556.4	10307	11179
1383.1	13392.3	10592.6	11044.2
1384.1	13612.8	10506.1	11163.9
1385.1	13370.1	10596.6	11040.2
1386.1	13461.8	10311.1	11220.2
1387.1	13599.8	10382.4	11096.5
1388.1	13303.7	10337.2	11197.1
1389.1	13450.7	10388.5	11456.6
1390.1	13505.1	10504.1	11422.4
1391.1	13470.8	10663	11107.6
1392.1	13305.7	10671	11155.8
1393.1	13511.1	11232.3	11236.3
1394.1	13323.8	10873.2	11150.8
1395.1	13468.8	10478	11094.5
1396.1	13478.9	10535.3	10965.7
1397.1	13586.7	10536.3	11242.3
1398.1	13708.5	10528.3	11183
1399.1	13392.3	10349.3	11145.8
1400.1	13575.6	10324.1	11212.2
1401.1	13519.2	10365.4	11075.4
1402.1	13662.2	10379.4	11130.7
1403.1	13571.5	10426.7	11142.8
1404.1	13668.2	10642.9	11331.9
1405.1	13488	10638.9	11227.3
1406.1	13567.5	10287.9	11148.8
1407.1	13424.5	10402.6	11088.4
1408.1	13529.2	10341.2	11170.9
1409.1	13440.6	10590.6	11216.2
1410.1	13595.7	10509.1	11147.8
1411.1	13422.5	10500.1	11367.1
1412.1	13488	10548.4	11149.8
1413.1	13511.1	10541.3	11010
1414.1	13507.1	10486	11157.8
1415.1	13541.3	10540.3	11137.7
1416.1	13255.3	10532.3	11071.3
1417.1	13553.4	10518.2	11006
1418.1	13654.1	10472.9	11079.4
1419.1	13694.4	10567.5	11037.1
1420.1	13494	10334.2	11077.4
1421.1	13671.3	10394.5	11157.8
1422.1	13559.5	10427.7	11108.6
1423.1	13511.1	10334.2	11022.1
1424.1	13510.1	10372.4	11365.1
1425.1	13569.5	10448.8	11243.4
1426.1	13641	10562.4	11284.6
1427.1	13391.3	10421.7	11142.8
1428.1	13504.1	10462.9	11217.2
1429.1	13641	10253.8	11140.7
1430.1	13505.1	10490	11264.5
1431.1	13640	10331.2	11326.8
1432.1	13652.1	10465.9	11046.2
1433.1	13533.3	10361.3	11281.6
1434.1	13736.7	10513.2	11157.8
1435.1	13411.4	10291	11072.3
1436.1	13597.7	10505.1	11151.8
1437.1	13477.9	10456.9	11186
1438.1	13484.9	10424.7	11160.9
1439.1	13525.2	10489	11216.2
1440.1	13346	10489	11162.9
1441.1	13681.3	10586.6	11079.4
1442.1	13475.9	10531.3	11123.6
1443.1	13547.4	10362.3	11183
1444.1	13440.6	10556.4	11054.2
1445.1	13718.6	10435.7	11180
1446.1	13650.1	10506.1	11168.9
1447.1	13594.7	10312.1	11128.7
1448.1	13745.8	10194.4	11226.3
1449.1	13429.5	10608.7	11050.2
1450.1	13498	10400.5	11036.1
1451.1	13255.3	10363.3	11098.5
1452.1	13478.9	3925.08	11206.1
1453.1	13344.9	573.087	11081.4
1454.1	13601.8	586.091	11243.4
1455.1	13432.6	566.085	11051.2
1456.1	13366.1	656.114	11057.3
1457.1	13506.1	605.097	11152.8
1458.1	13410.4	1780.84	11031.1
1459.1	13219.1	11719.2	11112.6
1460.1	13308.7	12136.8	11159.9
1461.1	13367.1	11759.5	11257.4
1462.1	13518.2	10941.6	10987.9
1463.1	13403.4	11873.2	11316.8
1464.1	13424.5	12434.8	11490.8
1465.1	13637	13094.2	11399.3
1466.1	13558.5	13418.5	11037.1
1467.1	13438.6	13330.8	11222.2
1468.1	13453.7	13314.7	11374.1
1469.1	13536.3	13311.7	11011
1470.1	13533.3	12590.8	11093.5
1471.1	13242.2	11669.9	11319.8
1472.1	13403.4	11137.7	10986.9
1473.1	13435.6	11217.2	11086.4
1474.1	13363.1	11124.7	11273.5
1475.1	13509.1	11270.5	11035.1
1476.1	13697.5	11488.8	11131.7
1477.1	13320.8	11543.1	11095.5
1478.1	13541.3	11762.5	11088.4
1479.1	13483.9	11583.4	10948.6
1480.1	13665.2	11416.4	10940.6
1481.1	13461.8	11419.4	10981.8
1482.1	13737.7	11502.9	11336.9
1483.1	13450.7	11399.3	11054.2
1484.1	13553.4	11289.6	11225.2
1485.1	13640	11223.2	11027.1
1486.1	13713.6	11177	11082.4
1487.1	13224.1	11497.9	11014
1488.1	13633	11567.3	11240.3
1489.1	13549.4	11476.7	11125.7
1490.1	13522.2	11581.4	11079.4
1491.1	13707.5	11665.9	11355
1492.1	13227.1	11631.7	11281.6
1493.1	13387.2	11723.3	11291.6
1494.1	13398.3	11796.7	11157.8
1495.1	13392.3	11909.4	11129.7
1496.1	13419.5	11941.6	11220.2
1497.1	13602.8	11973.8	11239.3
1498.1	13503.1	12045.3	11122.6
1499.11	13565.5	11994.9	11174.9
1500.11	13550.4	12423.7	11150.8
1501.11	13409.4	12385.5	11166.9
1502.11	13625.9	12590.8	10981.8
1503.11	13237.2	12729.7	11049.2
1504.11	13311.7	13073.1	11066.3
1505.11	13440.6	12820.3	11107.6
1506.11	13574.6	13250.3	11198.1
1507.11	13429.5	13254.3	10991.9
1508.11	13376.2	13855.6	10968.7
1509.11	13368.1	14512.5	11147.8
1510.11	13349	14934.8	11213.2
1511.11	13546.4	15390.4	10909.4
1512.11	13277.5	15752.3	10980.8
1513.11	13511.1	15727.1	11045.2
1514.11	13341.9	16281.8	10949.6
1515.11	13342.9	17040.4	11048.2
1516.11	13448.7	17275.6	11054.2
1517.11	13346	17930.6	11096.5
1518.11	13428.5	18007.3	10988.9
1519.11	13437.6	18509.1	11378.2
1520.11	13225.1	18786.8	11083.4
1521.11	13405.4	18997.9	11058.3
1522.11	13251.3	19286.8	10918.5
1523.11	13232.2	19667.7	11045.2
1524.11	13361.1	19912.3	10989.9
1525.11	13400.3	19752.6	11147.8
1526.11	13508.1	19719.2	10924.5
1527.11	13276.5	19763.7	11193.1
1528.11	13394.3	20087.1	11192
1529.11	13504.1	19689.9	11015
1530.11	13464.8	19994.1	11023.1
1531.11	13404.4	20116.4	11154.8
1532.11	13391.3	20116.4	10827.9
1533.11	13502.1	20263.9	11036.1
1534.11	13368.1	20541.9	11158.9
1535.11	13524.2	20415.6	11097.5
1536.11	13499	20277.1	11005
1537.11	13327.8	20303.4	11289.6
1538.11	13929.1	20203.3	11243.4
1539.11	13562.5	19946.6	11109.6
1540.11	13380.2	20092.1	11197.1
1541.11	13672.3	20425.7	11084.4
1542.11	13568.5	20269	11101.5
1543.11	13283.5	20130.5	10865.2
1544.11	13494	20312.5	11258.4
1545.11	13637	20365	11243.4
1546.11	13421.5	20352.9	11047.2
1547.11	13609.8	20484.3	11098.5
1548.11	13685.4	20526.8	11161.9
1549.11	13342.9	20730	11047.2
1550.11	13584.6	20818.9	10991.9
1551.11	13411.4	20711.8	11024.1
1552.11	13486.9	20924.1	11215.2
1553.11	13426.5	21039.3	11101.5
1554.11	13451.7	20964.5	11101.5
1555.11	13225.1	21152.6	11118.6
1556.11	13344.9	20977.7	11284.6
1557.11	13548.4	21066.6	11099.5
1558.11	13667.2	21006	10871.2
1559.11	13473.9	21145.5	11056.3
1560.11	13216	21116.2	10751.5
1561.11	13492	20801.7	11205.1
1562.11	13361.1	21142.5	11283.6
1563.11	13404.4	21191	11204.1
1564.11	13553.4	21200.1	10896.3
1565.11	13319.8	21192	10965.7
1566.11	13474.9	21245.6	11111.6
1567.11	13384.2	21521.7	11160.9
1568.11	13471.8	21337.6	11164.9
1569.11	13622.9	21792.8	11077.4
1570.11	13596.7	21329.6	11144.8
1571.11	13360.1	21627.9	11099.5
1572.11	13485.9	21556.1	10982.8
1573.11	13310.7	21767.5	11003.9
1574.11	13332.9	21751.3	11015
1575.11	13417.5	21679.5	11090.5
1576.11	13625.9	21798.8	10964.7
1577.11	13317.8	21552	10993.9
1578.11	13523.2	21808	11096.5
1579.11	13595.7	21862.6	10972.8
1580.11	13260.4	22030.5	10997.9
1581.11	13321.8	21783.7	10997.9
1582.11	13595.7	21736.1	10910.4
1583.11	13551.4	21630.9	11080.4
1584.11	13403.4	21954.6	11211.2
1585.11	13520.2	21831.2	10968.7
1586.11	13567.5	21871.7	11027.1
1587.11	13540.3	22072	10968.7
1588.11	13513.1	22142.8	11005
1589.11	13505.1	22190.4	10970.8
1590.11	13405.4	22103.3	10983.8
1591.11	13285.5	21921.2	10921.5
1592.11	13342.9	21869.7	11010
1593.11	13571.5	22066.9	10915.4
1594.11	13518.2	22160	10869.2
1595.11	13416.4	22218.7	10922.5
1596.11	13376.2	22208.6	10923.5
1597.11	13197.9	22258.1	11034.1
1598.11	13408.4	22287.5	10863.1
1599.11	13333.9	22464.6	10995.9
1600.11	13496	22445.3	10819.9
1601.11	13401.3	22216.7	11131.7
1602.11	13406.4	22460.5	11006
1603.11	13442.6	22123.6	11006
1604.11	13633	22721.6	11054.2
1605.11	13350	22423.1	11145.8
1606.11	13393.3	22495.9	10917.5
1607.11	13250.3	22434.2	11224.2
1608.11	13299.6	22386.6	11054.2
1609.11	13494	22724.6	10998.9
1610.11	13319.8	22585	10714.3
1611.11	13374.2	22604.2	10868.2
1612.11	13426.5	22768.1	11066.3
1613.11	13480.9	22302.7	10845
1614.11	13506.1	22653.8	11083.4
1615.11	13615.9	22372.5	10981.8
1616.11	13569.5	22699.3	10834
1617.11	13349	22550.6	10875.2
1618.11	13568.5	22599.1	10816.9
1619.11	13522.2	22662.9	10770.6
1620.11	13732.7	22740.8	10947.6
1621.11	13225.1	22822.8	11037.1
1622.11	13459.8	22976.6	11088.4
1623.11	13275.5	22798.5	11034.1
1624.11	13373.1	22770.2	10798.8
1625.11	13482.9	23101.1	10978.8
1626.11	13310.7	22818.7	11091.5
1627.11	13324.8	22578.9	11026.1
1628.11	13499	23038.4	10903.4
1629.11	13522.2	22924	11212.2
1630.11	13593.7	23374.5	11235.3
1631.12	13379.2	22986.8	11133.7
1632.12	13346	23087	11194.1
1633.12	13294.6	23480.8	10960.7
1634.12	13172.7	23142.6	11092.5
1635.12	13419.5	23201.4	11060.3
1636.12	13255.3	23101.1	11008
1637.12	13280.5	23569.9	10803.8
1638.12	13502.1	23158.8	11066.3
1639.12	13678.3	23399.8	11037.1
1640.12	13336.9	23463.5	10771.6
1641.12	13631	23410.9	10988.9
1642.12	13459.8	23481.8	11047.2
1643.12	13364.1	23564.8	10969.8
1644.12	13358	23565.8	10787.7
1645.12	13296.6	23568.8	11061.3
1646.12	13599.8	23525.3	10949.6
1647.12	13488	23381.5	11080.4
1648.12	13646.1	23417	10845
1649.12	13414.4	23247.9	10976.8
1650.12	13376.2	23472.7	10860.1
1651.12	13531.3	23970.8	10979.8
1652.12	13517.2	23586.1	11074.4
1653.12	13286.5	23345.1	11055.2
1654.12	13426.5	23623.5	10794.7
1655.12	13506.1	23447.3	11029.1
1656.12	13463.8	23670.1	11015
1657.12	13327.8	23666	10975.8
1658.12	13543.3	23505.1	11016
1659.12	13335.9	23929.3	11111.6
1660.12	13229.1	23580	10990.9
1661.12	13290.6	23889.8	11241.3
1662.12	13483.9	23763.2	11387.2
1663.12	13312.7	23910.1	10959.7
1664.12	13441.6	23677.2	11130.7
1665.12	13708.5	23688.3	10863.1
1666.12	13488	23748.1	10761.6
1667.12	13186.8	23817.9	11070.3
1668.12	13381.2	24064	10940.6
1669.12	13397.3	24029.6	11068.3
1670.12	13408.4	23956.7	11251.4
1671.12	13442.6	23986	10903.4
1672.12	13696.4	23921.2	10865.2
1673.12	13433.6	23972.9	10777.7
1674.12	13596.7	23800.7	10877.2
1675.12	13259.3	24239.2	10886.3
1676.12	13449.7	24003.2	11106.5
1677.12	13365.1	24162.2	10878.2
1678.12	13442.6	23774.4	10876.2
1679.12	13197.9	23743	10977.8
1680.12	13236.2	24250.4	10881.2
1681.12	13428.5	24111.6	11030.1
1682.12	13442.6	24197.7	11125.7
1683.12	13420.5	24097.4	11165.9
1684.12	13300.6	23887.8	10932.5
1685.12	13436.6	24157.2	10877.2
1686.12	13557.4	24438.8	10955.7
1687.12	13517.2	24130.8	11029.1
1688.12	13258.3	24282.8	11024.1
1689.12	13477.9	24479.3	11120.6
1690.12	13349	24452.9	11024.1
1691.12	13126.4	24440.8	10649.9
1692.12	13349	24428.6	11006
1693.12	13463.8	24607.9	11032.1
1694.12	13490	24653.5	11119.6
1695.12	13448.7	24686.9	11136.7
1696.12	13143.5	24463.1	11242.3
1697.12	13520.2	24522.8	11116.6
1698.12	13254.3	24595.8	11149.8
1699.12	13530.3	24558.3	11226.3
1700.12	13617.9	24670.7	11311.8
1701.12	13397.3	24456	11136.7
1702.12	13242.2	24606.9	11238.3
1703.12	13325.8	24660.6	11005
1704.12	13527.2	24391.1	11110.6
1705.12	13351	24541.1	11084.4
1706.12	13321.8	24818.6	10835
1707.12	13305.7	24727.5	10838
1708.12	13543.3	24753.8	11058.3
1709.12	13393.3	24820.7	10708.3
1710.12	13320.8	24618.1	10765.6
1711.12	13365.1	24741.6	10848.1
1712.12	13480.9	24916.9	10838
1713.12	13090.2	24611	10961.7
1714.12	13439.6	24757.9	10787.7
1715.12	13356	24639.3	10767.6
1716.12	13494	24795.3	10788.7
1717.12	13515.1	24722.4	10794.7
1718.12	13176.8	24994.9	10989.9
1719.12	13515.1	24937.2	10863.1
1720.12	13588.7	24558.3	10935.6
1721.12	13573.6	25039.5	10851.1
1722.12	13455.7	24929.1	10790.7
1723.12	13354	24589.7	10884.3
1724.12	13417.5	25053.7	11062.3
1725.12	13336.9	25190.5	11092.5
1726.12	13409.4	24955.4	10985.8
1727.12	13273.4	24797.4	11117.6
1728.12	13430.5	25097.3	11195.1
1729.12	13451.7	25155	11177
1730.12	13380.2	25069.9	11081.4
1731.12	13379.2	25063.8	11405.3
1732.12	13515.1	25024.3	11100.5
1733.12	13166.7	25181.4	11271.5
1734.12	13303.7	24841.9	11024.1
1735.12	13416.4	25159.1	11192
1736.12	13307.7	25122.6	11302.7
1737.12	13219.1	25003	11051.2
1738.12	13439.6	25297.9	11008
1739.12	13594.7	25188.5	11001.9
1740.12	13531.3	25310.1	11146.8
1741.12	13327.8	25427.6	10912.4
1742.12	13353	25555.3	10923.5
1743.12	13501	25317.2	10893.3
1744.12	13344.9	25164.2	10977.8
1745.12	13518.2	25123.6	10749.5
1746.12	13353	25512.8	11194.1
1747.12	13427.5	25573.6	10944.6
1748.12	13044.9	25200.6	10898.3
1749.12	13499	25862.5	10846
1750.12	13338.9	25189.5	10781.7
1751.12	13471.8	25555.3	10705.2
1752.12	13187.9	25184.4	10904.4
1753.12	13280.5	25271.6	10906.4
1754.12	13443.6	25295.9	11027.1
1755.12	13498	25469.2	10633.8
1756.12	13461.8	25827	10881.2
1757.12	13383.2	25221.9	10999.9
1758.12	13486.9	25501.6	11070.3
1759.12	13321.8	25445.9	11168.9
1760.13	13416.4	25654.7	10982.8
1761.13	13395.3	25692.2	10995.9
1762.13	13329.8	25559.4	11061.3
1763.13	13549.4	25742.8	11118.6
1764.13	13223.1	25545.2	11067.3
1765.13	13539.3	25355.7	11193.1
1766.13	13233.2	25827	11044.2
1767.13	13463.8	25456	11009
1768.13	13479.9	25665.8	11011
1769.13	13305.7	25621.2	10940.6
1770.13	13453.7	25669.9	11182
1771.13	13342.9	25734.7	11337.9
1772.13	13300.6	25576.6	10965.7
1773.13	13169.7	25994.2	11021
1774.13	13067	25847.2	10766.6
1775.13	13396.3	25877.7	11010
1776.13	13240.2	26217.3	10959.7
1777.13	13477.9	26227.4	11060.3
1778.13	13479.9	25806.7	10763.6
1779.13	13477.9	26073.3	10886.3
1780.13	13500	26122	10982.8
1781.13	13432.6	25900	10556.4
1782.13	13212	26037.8	10888.3
1783.13	13420.5	25443.8	10748.5
1784.13	13379.2	25703.3	10738.4
1785.13	13333.9	26126	10798.8
1786.13	13494	25867.5	10621.8
1787.13	13448.7	25801.6	10989.9
1788.13	13472.8	25995.3	10805.8
1789.13	13440.6	26017.6	10982.8
1790.13	13388.3	26264.9	11046.2
1791.13	13530.3	26188.9	10665
1792.13	13231.2	26259.9	10578.5
1793.13	13373.1	26165.6	11003.9
1794.13	13240.2	26083.4	11109.6
1795.13	13499	26183.8	10937.6
1796.13	13463.8	26267	10885.3
1797.13	13315.7	26156.4	10971.8
1798.13	13316.7	26177.7	11135.7
1799.13	13379.2	26604.6	11108.6
1800.13	13564.5	26231.5	11086.4
1801.13	13506.1	26142.3	11247.4
1802.13	13585.7	26358.2	11029.1
1803.13	13369.1	26354.2	10962.7
1804.13	13171.7	26242.6	10874.2
1805.13	13535.3	26552.9	11071.3
1806.13	13234.2	26407.9	10923.5
1807.13	13271.4	26426.1	10969.8
1808.13	13319.8	26069.3	11015
1809.13	13319.8	26477.9	10868.2
1810.13	13435.6	26584.3	10749.5
1811.13	13306.7	26265.9	10700.2
1812.13	13359	26616.8	10758.5
1813.13	13296.6	26679.7	10667
1814.13	13349	26910.9	10826.9
1815.13	13391.3	26918	10909.4
1816.13	13183.8	26633	10900.4
1817.13	13332.9	26609.7	10673.1
1818.13	13161.7	26800.3	10765.6
1819.13	13374.2	26745.6	10711.3
1820.13	13360.1	26816.6	10796.8
1821.13	13207	26908.9	10667
1822.13	13382.2	26962.6	10847
1823.13	13353	26714.1	10815.9
1824.13	13269.4	27255.8	10645.9
1825.13	13299.6	27108.7	10889.3
1826.13	13431.6	26892.6	10819.9
1827.13	13436.6	26857.1	10803.8
1828.13	13454.7	27129	10758.5
1829.13	13513.1	27564.2	10951.6
1830.13	13350	26949.4	10958.7
1831.13	13493	27029.6	10917.5
1832.13	13182.8	27118.8	11010
1833.13	13436.6	27006.2	10824.9
1834.13	13185.8	27290.3	11143.8
1835.13	13366.1	26964.6	11060.3
1836.13	13271.4	27147.2	10954.7
1837.13	13274.5	27006.2	10979.8
1838.13	13381.2	27241.6	10937.6
1839.13	13507.1	27504.3	10826.9
1840.13	13583.6	27240.5	10903.4
1841.13	13445.7	27064	10980.8
1842.13	13444.6	27306.5	10935.6
1843.13	13497	27732.6	10820.9
1844.13	13344.9	27150.3	10921.5
1845.13	13109.3	27211.1	10706.2
1846.13	13217.1	27276	10927.5
1847.13	13373.1	26983.9	10817.9
1848.13	13616.9	27329.8	10702.2
1849.13	13243.2	27521.6	10749.5
1850.13	13167.7	27311.6	10901.4
1851.13	13341.9	27616.9	10719.3
1852.13	13431.6	27232.4	10532.3
1853.13	13583.6	27556.1	10859.1
1854.13	13289.6	27841.2	10881.2
1855.13	13176.8	27675.8	10711.3
1856.13	13371.1	27798.6	11016
1857.13	13475.9	27553	10812.9
1858.13	13352	27650.4	10829.9
1859.13	13337.9	27891.9	11094.5
1860.13	13636	27637.2	10972.8
1861.13	13422.5	27609.8	10970.8
1862.13	13512.1	27843.2	10619.8
1863.13	13389.3	27658.5	10980.8
1864.13	13565.5	27598.7	10902.4
1865.13	13420.5	28148.7	11084.4
1866.13	13456.7	27913.2	10979.8
1867.13	13417.5	27896	10852.1
1868.13	13416.4	27694	10786.7
1869.13	13294.6	27808.7	10727.4
1870.13	13409.4	27960.9	10943.6
1871.13	13338.9	27917.3	10761.6
1872.13	13433.6	27966	11091.5
1873.13	13412.4	28108.1	10942.6
1874.13	13253.3	27892.9	10707.3
1875.13	13234.2	28089.8	10790.7
1876.13	13264.4	28255.2	10852.1
1877.13	13518.2	28307	10677.1
1878.13	13533.3	28015.7	10994.9
1879.13	13296.6	28227.8	10515.2
1880.13	13514.1	28324.2	10792.7
1881.13	13355	28127.3	10645.9
1882.13	13298.6	28173	10666
1883.13	13358	28116.2	10679.1
1884.13	13190.9	28038	10857.1
1885.13	13534.3	28198.4	10674.1
1886.13	13489	28169	10625.8
1887.13	13453.7	27893.9	10795.8
1888.13	13283.5	28494.8	10614.7
1889.14	13450.7	28270.4	10760.6
1890.14	13223.1	28471.4	10866.2
1891.14	13301.6	28472.4	10963.7
1892.14	13404.4	28489.7	10875.2
1893.14	13236.2	28640.9	10912.4
1894.14	13173.8	28681.5	10755.5
1895.14	13475.9	28376	10790.7
1896.14	13385.2	28750.6	10856.1
1897.14	13492	28723.2	10775.6
1898.14	13412.4	28421.7	10967.7
1899.14	13278.5	28664.3	10783.7
1900.14	13456.7	28430.8	10783.7
1901.14	13373.1	28529.3	10730.4
1902.14	13563.5	28494.8	10832
1903.14	13326.8	28264.4	11014
1904.14	13549.4	28636.9	10935.6
1905.14	13393.3	28818.6	10740.4
1906.14	13184.8	28808.4	10753.5
1907.14	13321.8	28658.2	10922.5
1908.14	13544.4	28620.6	10913.4
1909.14	13535.3	28584.1	10634.8
1910.14	13375.2	28515.1	10555.4
1911.14	13332.9	28598.3	10836
1912.14	13323.8	28767.8	10911.4
1913.14	13577.6	28481.6	10732.4
1914.14	13552.4	28650.1	10808.8
1915.14	13275.5	28522.2	10819.9
1916.14	13457.7	28699.8	10664
1917.14	13383.2	28912	10656
1918.14	13411.4	28886.6	10668
1919.14	13398.3	28931.3	10792.7
1920.14	13179.8	28931.3	10792.7
1921.14	13358	28690.7	10824.9
1922.14	13329.8	28979	10836
1923.14	13447.7	28906.9	10991.9
1924.14	13433.6	28826.7	10810.8
1925.14	13297.6	28723.2	10959.7
1926.14	13445.7	29175	10979.8
1927.14	13403.4	29164.8	10812.9
1928.14	13423.5	28787.1	10932.5
1929.14	13421.5	28937.4	10800.8
1930.14	13277.5	28868.3	11009
1931.14	13425.5	28960.7	10969.8
1932.14	13495	28924.2	10908.4
1933.14	13621.9	29342.5	10840
1934.14	13515.1	29337.5	10871.2
1935.14	13458.7	29255.2	10868.2
1936.14	13369.1	29274.5	10847
1937.14	13385.2	29099.8	11012
1938.14	13092.2	29182.1	10825.9
1939.14	13299.6	29485.7	10889.3
1940.14	13385.2	29440	10841
1941.14	13375.2	29336.4	10775.6
1942.14	13216	29651.3	10765.6
1943.14	13258.3	29561.9	10662
1944.14	13377.2	29229.8	10738.4
1945.14	13549.4	29549.7	10835
1946.14	13246.3	29373	10708.3
1947.14	13434.6	29425.8	10610.7
1948.14	13369.1	28967.8	10599.6
1949.14	13280.5	29824	10723.3
1950.14	13364.1	29232.9	10506.1
1951.14	13321.8	29609.6	10841
1952.14	13407.4	29565	10734.4
1953.14	13416.4	29645.2	10712.3
1954.14	13430.5	29538.5	10662
1955.14	13343.9	29446.1	10810.8
1956.14	13394.3	29604.6	10770.6
1957.14	13305.7	29297.9	10609.7
1958.14	13523.2	29517.2	10775.6
1959.14	13287.5	29426.8	10775.6
1960.14	13343.9	29450.2	10777.7
1961.14	13064	29724.4	10959.7
1962.14	13624.9	29551.7	11005
1963.14	13286.5	29368.9	10741.4
1964.14	13328.8	29247.1	10600.7
1965.14	13361.1	30199.8	10614.7
1966.14	13306.7	29547.7	10693.2
1967.14	13606.8	29592.4	10929.5
1968.14	13501	29666.5	10782.7
1969.14	13247.3	29584.3	10801.8
1970.14	13455.7	29827	10872.2
1971.14	13377.2	29582.2	10916.4
1972.14	13655.1	29705.1	11010
1973.14	13599.8	29567	10974.8
1974.14	13468.8	29566	10763.6
1975.14	13578.6	29736.6	10837
1976.14	13713.6	29987.5	10592.6
1977.14	13224.1	29760	10796.8
1978.14	13270.4	29831.1	10839
1979.14	13379.2	30048.5	10698.2
1980.14	13411.4	29743.7	10694.2
1981.14	13227.1	30160.2	10927.5
1982.14	13566.5	30021	11044.2
1983.14	13371.1	29836.1	10975.8
1984.14	13555.4	30031.2	10798.8
1985.14	13414.4	30154.1	10749.5
1986.14	13198.9	29924.5	10780.7
1987.14	13557.4	29840.2	10881.2
1988.14	13373.1	29825	10783.7
1989.14	13290.6	30224.2	10687.1
1990.14	13510.1	29684.8	10789.7
1991.14	13567.5	29846.3	10564.5
1992.14	13508.1	29913.3	10657
1993.14	13203	29864.6	10676.1
1994.14	13144.6	30018	10491
1995.14	13336.9	30196.8	10464.9
1996.14	13536.3	30128.7	10731.4
1997.14	13328.8	30327.8	10683.1
1998.14	13318.8	30158.2	10566.5
[truncated: 4,393 more rows]
